# Supplementary material for: Pointwise error estimates in localization microscopy
Source: Nat Commun. 2017 May 3;8:15115. doi: 10.1038/ncomms15115 (PMC5418599; doi:10.1038/ncomms15115)
Supplement: Supplementary Data 1 — Collection of Matlab scripts to illustrate how we generated and analyzed synthetic data. See readme.txt for dependency information. [file ncomms15115-s2.zip]

Archive with 63 entries (55 files):
- SPT_examples/
- SPT_examples/ex0_generate_movies/
- SPT_examples/ex0_generate_movies/runinput0_SMeagol.m
- SPT_examples/ex0_generate_movies/step1_run.m
- SPT_examples/ex1_localization/
- SPT_examples/ex1_localization/runinput0_SMeagol.m
- SPT_examples/ex1_localization/step1_run.m
- SPT_examples/ex1_localization/step2_localization_analysis.m
- SPT_examples/ex1_localization/trj_movie_localization.m
- SPT_examples/ex3_dot_detection/
- SPT_examples/ex3_dot_detection/FRST/
- SPT_examples/ex3_dot_detection/FRST/.DS_Store
- SPT_examples/ex3_dot_detection/FRST/Examples/
- SPT_examples/ex3_dot_detection/FRST/Examples/input_dot.png
- SPT_examples/ex3_dot_detection/FRST/Examples/results_PP.png
- SPT_examples/ex3_dot_detection/FRST/Examples/results_S.png
- SPT_examples/ex3_dot_detection/FRST/FRST.m
- SPT_examples/ex3_dot_detection/FRST/Licence.txt
- SPT_examples/ex3_dot_detection/FRST/ReadMe.txt
- SPT_examples/ex3_dot_detection/FRST/circle.m
- SPT_examples/ex3_dot_detection/FRST/derivative5.m
- SPT_examples/ex3_dot_detection/FRST/errors.mat
- SPT_examples/ex3_dot_detection/FRST/fastradial.m
- SPT_examples/ex3_dot_detection/FRST/g.jpg
- SPT_examples/ex3_dot_detection/FRST/gaussfilt.m
- SPT_examples/ex3_dot_detection/FRST/getCentroid.m
- SPT_examples/ex3_dot_detection/FRST/getDotsFRS.m
- SPT_examples/ex3_dot_detection/FRST/getDotsFRSForRealData.m
- SPT_examples/ex3_dot_detection/FRST/getRegion.m
- SPT_examples/ex3_dot_detection/FRST/histc_weighted.m
- SPT_examples/ex3_dot_detection/FRST/histc_weighted_mex.c
- SPT_examples/ex3_dot_detection/FRST/histc_weighted_mex.mexmac
- SPT_examples/ex3_dot_detection/FRST/histc_weighted_mex.mexmaci
- SPT_examples/ex3_dot_detection/FRST/nonmaxsuppts.m
- SPT_examples/ex3_dot_detection/runinput0_SMeagol.m
- SPT_examples/ex3_dot_detection/step1_run.m
- SPT_examples/ex3_dot_detection/step2_FRSdetection_analysis.m
- SPT_examples/ex3_dot_detection/trj_movie_FRST_localization.m
- SPT_examples/mesoRDmodel_D100_longCells/
- SPT_examples/mesoRDmodel_D100_longCells/Ecoli_1state_D100.xml
- SPT_examples/mesoRDmodel_D100_longCells/Ecoli_1state_D100.xml~
- SPT_examples/mesoRDmodel_D100_longCells/geometry.png
- SPT_examples/mesoRDmodel_D100_longCells/geometry.pov
- SPT_examples/mesoRDmodel_D100_longCells/molecule_tracking_log.txt
- SPT_examples/mesoRDmodel_D100_longCells/reactions.txt
- SPT_examples/mesoRDmodel_D100_longCells/run.sh
- SPT_examples/mesoRDmodel_D100_longCells/run.sh~
- SPT_examples/mesoRDmodel_D100_longCells/species_immature protein.txt
- SPT_examples/mesoRDmodel_D100_longCells/species_protein.txt
- SPT_examples/mesoRDmodel_D100_longCells/time.txt
- SPT_examples/mesoRDmodel_D100_longCells/trajectories.txt
- SPT_examples/psfModels/
- SPT_examples/psfModels/SM_psf_numericalPSF_Ruzp.m
- SPT_examples/psfModels/psf_RW_514nm_NA149_ni1515.fig
- SPT_examples/psfModels/psf_RW_514nm_NA149_ni1515.mat
- SPT_examples/psfModels/psf_RW_514nm_NA149_ni1515.png
- SPT_examples/psfModels/psf_RW_639nm_NA14_ni1515.fig
- SPT_examples/psfModels/psf_RW_639nm_NA14_ni1515.mat
- SPT_examples/psfModels/psf_RW_639nm_NA14_ni1515.png
- SPT_examples/psfModels/psf_RW_680nm_NA14_ni1515.fig
- SPT_examples/psfModels/psf_RW_680nm_NA14_ni1515.mat
- SPT_examples/psfModels/psf_RW_680nm_NA14_ni1515.png
- SPT_examples/readme.txt
