# Supplementary material for: Pointwise error estimates in localization microscopy
Source: Nat Commun. 2017 May 3;8:15115. doi: 10.1038/ncomms15115 (PMC5418599; doi:10.1038/ncomms15115)
Supplement: Supplementary Data 1 — Collection of Matlab scripts to illustrate how we generated and analyzed synthetic data. See readme.txt for dependency information. [file ncomms15115-s2.zip › SPT_examples/ex3_dot_detection/FRST/ReadMe.txt]

This folder contains Matlab code for running symmetry detection algorithm presented in

G. Loy and A. Zelinsky, 
Fast Radial Symmetry for Detecting Points of Interest, 
IEEE Transactions on Pattern Analysis and Machine Intelligence, 
August 2003.

Type 'help FRST' at the Matlab command prompt for information on how to use the function.

The function histc_weighted is included. It is a modification of the Matlab function histc and uses a mex file histc_weighted_mex.c. Compiled versions of this function are provided for Mac PPC and Intel systems. If you are using a different OS you will need to compile the mex file before running the code. This is done by typing 'mex histc_weighted_mex.c' at the Matlab command prompt from the FRST directory.
