# Supplementary material for: Pointwise error estimates in localization microscopy
Source: Nat Commun. 2017 May 3;8:15115. doi: 10.1038/ncomms15115 (PMC5418599; doi:10.1038/ncomms15115)
Supplement: Supplementary Data 1 — Collection of Matlab scripts to illustrate how we generated and analyzed synthetic data. See readme.txt for dependency information. [file ncomms15115-s2.zip › SPT_examples/ex3_dot_detection/FRST/circle.m]

function circle(x,y,r)
%x and y are the coordinates of the center of the circle
%r is the radius of the circle
%0.01 is the angle step, bigger values will draw the circle faster but
%you might notice imperfections (not very smooth)
ang=0:0.001:2*pi; 
xp=r*cos(ang);
yp=r*sin(ang);
plot(x+xp,y+yp, '-r','LineWidth',3);
end
