# Supplementary material for: Pointwise error estimates in localization microscopy
Source: Nat Commun. 2017 May 3;8:15115. doi: 10.1038/ncomms15115 (PMC5418599; doi:10.1038/ncomms15115)
Supplement: Supplementary Data 1 — Collection of Matlab scripts to illustrate how we generated and analyzed synthetic data. See readme.txt for dependency information. [file ncomms15115-s2.zip › SPT_examples/ex3_dot_detection/FRST/getCentroid.m]

function [xCentroid,yCentroid] = getCentroid(inputImage)%,maskImage)

maskImage = ones(size(inputImage,1),size(inputImage,2));
stats = regionprops(maskImage,inputImage, 'WeightedCentroid');

coordinates = stats(1).WeightedCentroid;
xCentroid = coordinates(1);
yCentroid = coordinates(2);
end
