# Supplementary material for: Pointwise error estimates in localization microscopy
Source: Nat Commun. 2017 May 3;8:15115. doi: 10.1038/ncomms15115 (PMC5418599; doi:10.1038/ncomms15115)
Supplement: Supplementary Data 1 — Collection of Matlab scripts to illustrate how we generated and analyzed synthetic data. See readme.txt for dependency information. [file ncomms15115-s2.zip › SPT_examples/ex3_dot_detection/FRST/getDotsFRSForRealData.m]

function coords = getDotsFRSForRealData(imageStack,radii,alphaParameter,betaParameter,radiusForThreshold,thresholdParameter,showDots)
%for the wavelet-based method for finding dot; it works very well for
%finding dots in the cells with unhomogenous fluorescence
%
% Input:
%   - imageStack : image stack of the considered movie
%   - radii : vector of integer values at which "gradient" is computed
%   (example can be [1 2 3 4 5])
%   - alphaParameter :  parameter that determines what dots should be
%   emphasized:
%             1 - accepts dots with bilateral symmetry.
%             2 - accepts dots that are between being radially symmetric
%             and vilateral symmetry
%             3 - mostly accepts dots with radial symmetry
%   - betaParameter : gradient threshold; Gradient below this threshold do
%                    not contribute to symmetry measure, defaults value is 0
%   - radiusForThreshold radius of region considered in non-maximal
%                     suppression. Typical values are 1-3 pixels
%   - thresholdParameter - threshold for determining which dots should be
%   found; Typical value can be 3-5
%   - showDots : if you want to see found dots use here value 1, otherwise
%   do not supply this value
%
% Output :
%   - coords :  list of dots [x-coordinates,y-coordinates, frameNR] found in the
%   image
%
% Author: Vladimir Curic, 2015-09-02
%         Vladimir: added frame number to be consistent with the function
%         getDots.m


if nargin < 7
    showDots = 0;
end

IP = imageStack(:,:,:);
% loop over all frames
coords = [];
for ind = 1:size(IP, 3)

% Compute symmetry maps
addpath('/home/vladacuric/Code/FRST/FRST')
[S, So] = fastradial(imageStack(:,:,ind), radii, alphaParameter, betaParameter);
%S = BuildTrajectories.dog(S,1,2);

% find dots using the map So. One can consider map S; This choice is application dependent
[r,c, rsubp, csubp] = nonmaxsuppts(imageStack(:,:,ind), radiusForThreshold, thresholdParameter, imageStack(:,:,ind));

% plot dots on the input image
if showDots == 1
    figure(2), imshow(imageStack(:,:,ind),[]);
    %subplot(122), imshow(imageStack(:,:,ind),[]);
    hold on
    for kk = 1:length(csubp)
        circle(csubp(kk),rsubp(kk),1)
        hold on
    end
    %pause
end

coord = horzcat(csubp,rsubp,ind*ones(length(csubp),1));
coords = [coords;coord];
end

end
