# Supplementary material for: Pointwise error estimates in localization microscopy
Source: Nat Commun. 2017 May 3;8:15115. doi: 10.1038/ncomms15115 (PMC5418599; doi:10.1038/ncomms15115)
Supplement: Supplementary Data 1 — Collection of Matlab scripts to illustrate how we generated and analyzed synthetic data. See readme.txt for dependency information. [file ncomms15115-s2.zip › SPT_examples/mesoRDmodel_D100_longCells/Ecoli_1state_D100.xml]

<?xml version="1.0" encoding="UTF-8"?>
<sbml xmlns="http://www.sbml.org/sbml/level2/version4" level="2" version="4">
  <model name="MesoRD Test System: Tutorial">
  <notes>
    <body xmlns="http://www.w3.org/1999/xhtml">
      <p>MesoRD Test System: Tutorial</p>

      <p>This is a model of a single test protein (P) with diffusion
      constant D=1 um^2/s in the E coli cytoplasm. The cell is modeled
      as being extra long, a 20 um cylinder with diameter 0.8 um and
      sherical endcaps. </p>

      <p>$Id: Test system for synthetic microscopy simulpation with
      SMeagol. 2015-03-03 Martin Lindén$</p>
    </body>
  </notes>

  <!-- ********************
       * UNIT DEFINITIONS *
       ******************** -->
  <listOfUnitDefinitions>

    <unitDefinition id="degree">
      <listOfUnits>
        <unit kind="radian" multiplier="0.01745329252"/>
      </listOfUnits>
    </unitDefinition>

    <unitDefinition id="Mps">
      <listOfUnits>
	<unit kind="mole" exponent="+1"/>
	<unit kind="litre" exponent="-1"/>
	<unit kind="second" exponent="-1"/>
      </listOfUnits>
    </unitDefinition>
    
    <unitDefinition id="pMps">
      <listOfUnits>
        <unit kind="mole"   exponent="-1"/>
        <unit kind="litre"  exponent="+1"/>
        <unit kind="second" exponent="-1"/>
      </listOfUnits>
    </unitDefinition>

    <unitDefinition id="ps">
      <listOfUnits>
        <unit kind="second" exponent="-1"/>
      </listOfUnits>
    </unitDefinition>

    <unitDefinition id="um">
      <listOfUnits>
        <unit kind="metre" scale="-6"/>
      </listOfUnits>
    </unitDefinition>
    
    <unitDefinition id="cm2ps">
        <listOfUnits>
            <unit kind="metre" exponent="2" scale="-2"/>
            <unit kind="second" exponent="-1"/>
        </listOfUnits>
    </unitDefinition>

    <unitDefinition id="um2ps">
        <listOfUnits>
            <unit kind="metre" exponent="2" scale="-6"/>
            <unit kind="second" exponent="-1"/>
        </listOfUnits>
    </unitDefinition>
    
    <unitDefinition id="pmus">
        <listOfUnits>
            <unit kind="second" exponent="-1" scale="-6"/>
        </listOfUnits>
    </unitDefinition>
  </listOfUnitDefinitions>

  <!-- ****************
       * COMPARTMENTS *
       **************** -->
  <listOfCompartments>
    <compartment id="CompartmentCytopl"
		 units="litre">
      <annotation>
        <MesoRD:csg xmlns:MesoRD="http://www.icm.uu.se">
          <MesoRD:rotation MesoRD:x="0"
			   MesoRD:y="0"
			   MesoRD:z="1"
			   MesoRD:angle="90"
			   MesoRD:units="degree">
            <MesoRD:union>
              <MesoRD:cylinder MesoRD:radius="0.4"
                               MesoRD:height="20"
                               MesoRD:units="um"/>
              <MesoRD:translation MesoRD:x="0.00"
                                  MesoRD:y="-10"
                                  MesoRD:z="0"
                                  MesoRD:units="um">
                <MesoRD:sphere MesoRD:radius="0.4"
                               MesoRD:units="um"/>
              </MesoRD:translation>
              <MesoRD:translation MesoRD:x="0.00"
                                  MesoRD:y="10"
                                  MesoRD:z="0"
                                  MesoRD:units="um">
                <MesoRD:sphere MesoRD:radius="0.4"
                               MesoRD:units="um"/>
              </MesoRD:translation>
            </MesoRD:union>
	  </MesoRD:rotation>
	</MesoRD:csg>
      </annotation>
    </compartment>
  </listOfCompartments>
  <!-- ***********
       * SPECIES :       
       P : free protein
       *********** --> 

  <listOfSpecies>
    <species id="P"
             name="protein"
             boundaryCondition="false"
             compartment="CompartmentCytopl"
             hasOnlySubstanceUnits="true"
             initialAmount="1"
             substanceUnits="item">
      <annotation>
          <MesoRD:species xmlns:MesoRD="http://www.icm.uu.se">
              <MesoRD:diffusion MesoRD:compartment="CompartmentCytopl"
                                MesoRD:rate="1.0"
                                MesoRD:units="um2ps"/>
	      <MesoRD:tracking MesoRD:initialAmount="100"
                               MesoRD:units="percent"/>
          </MesoRD:species>                          
      </annotation>
    </species>
  </listOfSpecies>


  <!-- **************
       * PARAMETERS *
       ************** -->
  <!-- *************
       * REACTIONS *
       ************* -->
  </model>
</sbml>
