# Supplementary material for: Pointwise error estimates in localization microscopy
Source: Nat Commun. 2017 May 3;8:15115. doi: 10.1038/ncomms15115 (PMC5418599; doi:10.1038/ncomms15115)
Supplement: Supplementary Data 1 — Collection of Matlab scripts to illustrate how we generated and analyzed synthetic data. See readme.txt for dependency information. [file ncomms15115-s2.zip › SPT_examples/mesoRDmodel_D100_longCells/molecule_tracking_log.txt]

List of species and their corresponding diffusion constant in their current compartment:
P 1e-08 cm2ps
Size of the subvolume: 2e-06 cm
Timestep between the outputs: 0.0037 sec
