# Supplementary material for: Pointwise error estimates in localization microscopy
Source: Nat Commun. 2017 May 3;8:15115. doi: 10.1038/ncomms15115 (PMC5418599; doi:10.1038/ncomms15115)
Supplement: Supplementary Data 1 — Collection of Matlab scripts to illustrate how we generated and analyzed synthetic data. See readme.txt for dependency information. [file ncomms15115-s2.zip › SPT_examples/mesoRDmodel_D100_longCells/run.sh]

#!/bin/bash
../mesord_smeagol101 -K -g -x 0 -c 1 -t 50 -i 1 -I 50 -w 0.0037 -q 0.020 um -c 1 Ecoli_1state_D100.xml

# the above takes ~30 s on nimloth

# discretization numbers:

# few boundary collisions: sqrt(2*1um^2/s*3.7ms) ~ 86 nm < radius 400 nm
#
# several jumps btw readouts: 
# diffusive jump sqrt(2*1um^2/s*3.7ms) ~ 86 nm >> 20 nm lattice 
# (6*1um^2/s*3.7ms)/(20 nm)^2 = 55 jumps/time-step >>1
