# Supplementary material for: Pointwise error estimates in localization microscopy
Source: Nat Commun. 2017 May 3;8:15115. doi: 10.1038/ncomms15115 (PMC5418599; doi:10.1038/ncomms15115)
Supplement: Supplementary Data 1 — Collection of Matlab scripts to illustrate how we generated and analyzed synthetic data. See readme.txt for dependency information. [file ncomms15115-s2.zip › SPT_examples/mesoRDmodel_D100_longCells/run.sh~]

#!/bin/bash
../../SMeagol-ubuntu-1.0/mesord/mesord -K -g -x 0 -c 1 -t 6000 -i 1 -I 50 -w 0.007 -q 0.010 um -c 1 Ecoli_1state_D100.xml

# discretization numbers:

# few boundary collisions: sqrt(2*1um^2/s*7ms) ~ 120 nm << radius 400 nm
#
# several jumps btw readouts: 
# diffusive jump sqrt(2*1um^2/s*7ms) ~ 120 nm >> 10 nm lattice 
# (10 nm)^2/(6*1um^2/s*7ms) = 0.07 ms btw jumps, << write-time of 7
#  ms (~105 jumps) and << binding life-time of ~30 ms
