# Supplementary material for: Pointwise error estimates in localization microscopy
Source: Nat Commun. 2017 May 3;8:15115. doi: 10.1038/ncomms15115 (PMC5418599; doi:10.1038/ncomms15115)
Supplement: Supplementary Data 1 — Collection of Matlab scripts to illustrate how we generated and analyzed synthetic data. See readme.txt for dependency information. [file ncomms15115-s2.zip › SPT_examples/mesoRDmodel_D100_longCells/species_protein.txt]

    654627 1 
   1295341 1 
    593865 1 
    544285 1 
    665979 1 
    488480 1 
    190177 1 
   1132029 1 
   1247387 1 
    221854 1 
   1116652 1 
   1064395 1 
   1213869 1 
    549352 1 
   1159722 1 
   1181168 1 
    796803 1 
    797923 1 
    438056 1 
    918428 1 
   1037714 1 
    115404 1 
    660409 1 
    423238 1 
     56072 1 
    100990 1 
    412875 1 
    487133 1 
   1275700 1 
    305855 1 
    664415 1 
    714021 1 
   1087575 1 
    839687 1 
   1144898 1 
    792109 1 
    715991 1 
    432393 1 
    499377 1 
    901446 1 
    971566 1 
    539671 1 
    790201 1 
    290392 1 
    822042 1 
    408592 1 
    248276 1 
    281162 1 
   1205410 1 
   1175731 1 
