# Supplementary material for: Pointwise error estimates in localization microscopy
Source: Nat Commun. 2017 May 3;8:15115. doi: 10.1038/ncomms15115 (PMC5418599; doi:10.1038/ncomms15115)
Supplement: Supplementary Data 1 — Collection of Matlab scripts to illustrate how we generated and analyzed synthetic data. See readme.txt for dependency information. [file ncomms15115-s2.zip › SPT_examples/mesoRDmodel_D100_longCells/trajectories.txt]

0 1 P 245.5 -14.5 0.5 
0.0037 1 P 238.5 -14.5 0.5 
0.0074 1 P 249.5 -11.5 -1.5 
0.0111 1 P 249.5 -7.5 -7.5 
0.0148 1 P 248.5 -2.5 -3.5 
0.0185 1 P 252.5 -1.5 -4.5 
0.0222 1 P 258.5 -6.5 -14.5 
0.0259 1 P 258.5 -5.5 -9.5 
0.0296 1 P 255.5 -6.5 0.5 
0.0333 1 P 252.5 -16.5 -2.5 
0.037 1 P 249.5 -18.5 -0.5 
0.0407 1 P 254.5 -13.5 -2.5 
0.0444 1 P 247.5 -5.5 1.5 
0.0481 1 P 244.5 -12.5 -0.5 
0.0518 1 P 248.5 -10.5 8.5 
0.0555 1 P 257.5 -9.5 6.5 
0.0592 1 P 257.5 -8.5 3.5 
0.0629 1 P 265.5 -2.5 -2.5 
0.0666 1 P 270.5 -5.5 -2.5 
0.0703 1 P 263.5 -3.5 -2.5 
0.074 1 P 264.5 2.5 -0.5 
0.0777 1 P 265.5 0.5 -6.5 
0.0814 1 P 257.5 -1.5 -12.5 
0.0851 1 P 251.5 2.5 -2.5 
0.0888 1 P 251.5 4.5 1.5 
0.0925 1 P 251.5 1.5 -0.5 
0.0962 1 P 252.5 3.5 -0.5 
0.0999 1 P 260.5 -2.5 4.5 
0.1036 1 P 257.5 -2.5 0.5 
0.1073 1 P 257.5 -1.5 -3.5 
0.111 1 P 262.5 -3.5 -4.5 
0.1147 1 P 266.5 -4.5 -10.5 
0.1184 1 P 268.5 -2.5 -16.5 
0.1221 1 P 267.5 -3.5 -18.5 
0.1258 1 P 270.5 -5.5 -18.5 
0.1295 1 P 276.5 -9.5 -15.5 
0.1332 1 P 272.5 -8.5 -14.5 
0.1369 1 P 272.5 -10.5 -15.5 
0.1406 1 P 273.5 -11.5 -11.5 
0.1443 1 P 272.5 -12.5 -3.5 
0.148 1 P 273.5 -12.5 -4.5 
0.1517 1 P 286.5 -11.5 -4.5 
0.1554 1 P 286.5 -9.5 -8.5 
0.1591 1 P 284.5 -2.5 -0.5 
0.1628 1 P 285.5 -2.5 0.5 
0.1665 1 P 292.5 -12.5 8.5 
0.1702 1 P 293.5 -10.5 10.5 
0.1739 1 P 299.5 -15.5 9.5 
0.1776 1 P 298.5 -16.5 9.5 
0.1813 1 P 290.5 -16.5 7.5 
0.185 1 P 291.5 -15.5 7.5 
0.1887 1 P 289.5 -19.5 -1.5 
0.1924 1 P 286.5 -13.5 -2.5 
0.1961 1 P 279.5 -15.5 -6.5 
0.1998 1 P 277.5 -10.5 -12.5 
0.2035 1 P 280.5 -5.5 -10.5 
0.2072 1 P 276.5 -14.5 -11.5 
0.2109 1 P 289.5 -18.5 -5.5 
0.2146 1 P 288.5 -14.5 -5.5 
0.2183 1 P 292.5 -16.5 2.5 
0.222 1 P 295.5 -12.5 0.5 
0.2257 1 P 297.5 -7.5 4.5 
0.2294 1 P 299.5 -5.5 -5.5 
0.2331 1 P 296.5 -6.5 -0.5 
0.2368 1 P 303.5 -7.5 -1.5 
0.2405 1 P 304.5 -7.5 2.5 
0.2442 1 P 303.5 -14.5 2.5 
0.2479 1 P 309.5 -6.5 1.5 
0.2516 1 P 311.5 -5.5 -1.5 
0.2553 1 P 321.5 -6.5 -5.5 
0.259 1 P 319.5 -8.5 -4.5 
0.2627 1 P 316.5 -8.5 1.5 
0.2664 1 P 320.5 -10.5 4.5 
0.2701 1 P 319.5 -17.5 -0.5 
0.2738 1 P 318.5 -19.5 0.5 
0.2775 1 P 320.5 -16.5 2.5 
0.2812 1 P 317.5 -17.5 6.5 
0.2849 1 P 319.5 -18.5 5.5 
0.2886 1 P 325.5 -14.5 1.5 
0.2923 1 P 333.5 -17.5 5.5 
0.296 1 P 330.5 -15.5 7.5 
0.2997 1 P 333.5 -16.5 9.5 
0.3034 1 P 331.5 -16.5 7.5 
0.3071 1 P 332.5 -14.5 7.5 
0.3108 1 P 336.5 -16.5 4.5 
0.3145 1 P 333.5 -12.5 11.5 
0.3182 1 P 337.5 -10.5 13.5 
0.3219 1 P 339.5 -9.5 10.5 
0.3256 1 P 346.5 -14.5 5.5 
0.3293 1 P 337.5 -14.5 2.5 
0.333 1 P 340.5 -18.5 -0.5 
0.3367 1 P 339.5 -9.5 -2.5 
0.3404 1 P 336.5 -10.5 -0.5 
0.3441 1 P 340.5 -6.5 -5.5 
0.3478 1 P 341.5 -1.5 -2.5 
0.3515 1 P 338.5 -1.5 -1.5 
0.3552 1 P 332.5 -3.5 -2.5 
0.3589 1 P 333.5 -9.5 2.5 
0.3626 1 P 338.5 -8.5 0.5 
0.3663 1 P 337.5 -11.5 -2.5 
0.37 1 P 330.5 -15.5 -1.5 
0.3737 1 P 330.5 -16.5 -1.5 
0.3774 1 P 332.5 -14.5 -0.5 
0.3811 1 P 337.5 -7.5 -2.5 
0.3848 1 P 336.5 -0.5 0.5 
0.3885 1 P 335.5 0.5 0.5 
0.3922 1 P 329.5 1.5 3.5 
0.3959 1 P 331.5 -3.5 4.5 
0.3996 1 P 333.5 -9.5 3.5 
0.4033 1 P 326.5 -9.5 -1.5 
0.407 1 P 325.5 -6.5 2.5 
0.4107 1 P 326.5 -6.5 8.5 
0.4144 1 P 318.5 -9.5 8.5 
0.4181 1 P 324.5 -12.5 5.5 
0.4218 1 P 321.5 -9.5 -1.5 
0.4255 1 P 319.5 -14.5 -5.5 
0.4292 1 P 318.5 -11.5 -4.5 
0.4329 1 P 322.5 -7.5 -4.5 
0.4366 1 P 331.5 -11.5 -13.5 
0.4403 1 P 340.5 -12.5 -12.5 
0.444 1 P 342.5 -5.5 -15.5 
0.4477 1 P 344.5 -3.5 -16.5 
0.4514 1 P 346.5 0.5 -16.5 
0.4551 1 P 348.5 0.5 -15.5 
0.4588 1 P 344.5 -6.5 -14.5 
0.4625 1 P 339.5 -11.5 -14.5 
0.4662 1 P 335.5 -11.5 -8.5 
0.4699 1 P 326.5 -3.5 -7.5 
0.4736 1 P 326.5 -0.5 -11.5 
0.4773 1 P 324.5 -3.5 -13.5 
0.481 1 P 323.5 1.5 -13.5 
0.4847 1 P 327.5 9.5 -17.5 
0.4884 1 P 326.5 6.5 -13.5 
0.4921 1 P 323.5 0.5 -17.5 
0.4958 1 P 327.5 6.5 -16.5 
0.4995 1 P 333.5 10.5 -14.5 
0.5032 1 P 338.5 12.5 -15.5 
0.5069 1 P 341.5 8.5 -15.5 
0.5106 1 P 335.5 11.5 -12.5 
0.5143 1 P 329.5 14.5 -10.5 
0.518 1 P 329.5 14.5 -6.5 
0.5217 1 P 329.5 18.5 -5.5 
0.5254 1 P 326.5 13.5 0.5 
0.5291 1 P 322.5 14.5 4.5 
0.5328 1 P 325.5 17.5 4.5 
0.5365 1 P 321.5 18.5 0.5 
0.5402 1 P 320.5 19.5 -1.5 
0.5439 1 P 326.5 18.5 7.5 
0.5476 1 P 326.5 10.5 2.5 
0.5513 1 P 331.5 10.5 1.5 
0.555 1 P 337.5 7.5 1.5 
0.5587 1 P 343.5 2.5 9.5 
0.5624 1 P 345.5 8.5 13.5 
0.5661 1 P 344.5 10.5 16.5 
0.5698 1 P 343.5 -1.5 18.5 
0.5735 1 P 350.5 -4.5 15.5 
0.5772 1 P 348.5 -3.5 14.5 
0.5809 1 P 351.5 -2.5 6.5 
0.5846 1 P 347.5 -4.5 6.5 
0.5883 1 P 352.5 -7.5 12.5 
0.592 1 P 348.5 -14.5 10.5 
0.5957 1 P 349.5 -13.5 10.5 
0.5994 1 P 351.5 -10.5 13.5 
0.6031 1 P 342.5 -13.5 7.5 
0.6068 1 P 341.5 -10.5 12.5 
0.6105 1 P 339.5 -15.5 7.5 
0.6142 1 P 342.5 -13.5 9.5 
0.6179 1 P 343.5 -9.5 10.5 
0.6216 1 P 340.5 -12.5 15.5 
0.6253 1 P 342.5 -7.5 16.5 
0.629 1 P 345.5 -10.5 10.5 
0.6327 1 P 346.5 -12.5 13.5 
0.6364 1 P 346.5 -11.5 8.5 
0.6401 1 P 341.5 -9.5 1.5 
0.6438 1 P 342.5 -7.5 5.5 
0.6475 1 P 345.5 -10.5 3.5 
0.6512 1 P 351.5 -13.5 3.5 
0.6549 1 P 358.5 -8.5 11.5 
0.6586 1 P 353.5 2.5 9.5 
0.6623 1 P 355.5 -2.5 6.5 
0.666 1 P 360.5 -2.5 1.5 
0.6697 1 P 353.5 -1.5 8.5 
0.6734 1 P 348.5 -0.5 8.5 
0.6771 1 P 350.5 -2.5 7.5 
0.6808 1 P 351.5 0.5 5.5 
0.6845 1 P 349.5 -2.5 13.5 
0.6882 1 P 354.5 2.5 10.5 
0.6919 1 P 359.5 -0.5 15.5 
0.6956 1 P 360.5 -2.5 15.5 
0.6993 1 P 353.5 0.5 18.5 
0.703 1 P 358.5 1.5 13.5 
0.7067 1 P 356.5 -7.5 6.5 
0.7104 1 P 355.5 -9.5 10.5 
0.7141 1 P 352.5 -14.5 9.5 
0.7178 1 P 351.5 -11.5 8.5 
0.7215 1 P 354.5 -8.5 16.5 
0.7252 1 P 352.5 -6.5 17.5 
0.7289 1 P 344.5 -9.5 10.5 
0.7326 1 P 348.5 -13.5 12.5 
0.7363 1 P 343.5 -6.5 7.5 
0.74 1 P 339.5 -5.5 3.5 
0.7437 1 P 340.5 -3.5 9.5 
0.7474 1 P 336.5 -4.5 9.5 
0.7511 1 P 340.5 -5.5 5.5 
0.7548 1 P 335.5 -6.5 9.5 
0.7585 1 P 338.5 -7.5 16.5 
0.7622 1 P 336.5 -11.5 15.5 
0.7659 1 P 334.5 -8.5 8.5 
0.7696 1 P 333.5 -8.5 3.5 
0.7733 1 P 340.5 -5.5 8.5 
0.777 1 P 334.5 0.5 1.5 
0.7807 1 P 333.5 -0.5 4.5 
0.7844 1 P 337.5 -2.5 11.5 
0.7881 1 P 340.5 -4.5 6.5 
0.7918 1 P 337.5 -8.5 5.5 
0.7955 1 P 336.5 -11.5 7.5 
0.7992 1 P 336.5 -11.5 7.5 
0.8029 1 P 334.5 -13.5 7.5 
0.8066 1 P 333.5 -10.5 -1.5 
0.8103 1 P 334.5 -11.5 -5.5 
0.814 1 P 333.5 -16.5 -10.5 
0.8177 1 P 331.5 -13.5 -7.5 
0.8214 1 P 335.5 -9.5 -8.5 
0.8251 1 P 328.5 -6.5 -14.5 
0.8288 1 P 334.5 -1.5 -18.5 
0.8325 1 P 326.5 0.5 -16.5 
0.8362 1 P 321.5 1.5 -15.5 
0.8399 1 P 320.5 3.5 -17.5 
0.8436 1 P 315.5 1.5 -19.5 
0.8473 1 P 315.5 4.5 -18.5 
0.851 1 P 312.5 6.5 -18.5 
0.8547 1 P 311.5 9.5 -14.5 
0.8584 1 P 305.5 5.5 -6.5 
0.8621 1 P 303.5 15.5 -5.5 
0.8658 1 P 304.5 16.5 -8.5 
0.8695 1 P 309.5 12.5 -12.5 
0.8732 1 P 313.5 12.5 -9.5 
0.8769 1 P 314.5 10.5 -7.5 
0.8806 1 P 312.5 17.5 -7.5 
0.8843 1 P 304.5 15.5 -11.5 
0.888 1 P 306.5 16.5 -3.5 
0.8917 1 P 302.5 18.5 -5.5 
0.8954 1 P 301.5 17.5 -7.5 
0.8991 1 P 298.5 18.5 -3.5 
0.9028 1 P 307.5 16.5 -9.5 
0.9065 1 P 304.5 18.5 -6.5 
0.9102 1 P 304.5 19.5 -2.5 
0.9139 1 P 306.5 18.5 -5.5 
0.9176 1 P 309.5 17.5 -2.5 
0.9213 1 P 304.5 14.5 -0.5 
0.925 1 P 303.5 9.5 0.5 
0.9287 1 P 305.5 7.5 3.5 
0.9324 1 P 314.5 0.5 6.5 
0.9361 1 P 311.5 -4.5 2.5 
0.9398 1 P 315.5 -4.5 -2.5 
0.9435 1 P 316.5 -6.5 1.5 
0.9472 1 P 319.5 -7.5 -2.5 
0.9509 1 P 320.5 -7.5 -3.5 
0.9546 1 P 314.5 -8.5 -3.5 
0.9583 1 P 314.5 -13.5 -2.5 
0.962 1 P 310.5 -11.5 -0.5 
0.9657 1 P 307.5 -15.5 8.5 
0.9694 1 P 313.5 -17.5 6.5 
0.9731 1 P 314.5 -15.5 3.5 
0.9768 1 P 308.5 -10.5 5.5 
0.9805 1 P 313.5 -12.5 8.5 
0.9842 1 P 320.5 -5.5 18.5 
0.9879 1 P 316.5 -2.5 18.5 
0.9916 1 P 316.5 -6.5 18.5 
0.9953 1 P 312.5 -5.5 15.5 
0.999 1 P 309.5 -2.5 19.5 
1.0027 1 P 308.5 -1.5 19.5 
1.0064 1 P 304.5 -1.5 18.5 
1.0101 1 P 306.5 -3.5 16.5 
1.0138 1 P 299.5 -1.5 17.5 
1.0175 1 P 302.5 -1.5 16.5 
1.0212 1 P 296.5 -2.5 10.5 
1.0249 1 P 291.5 6.5 13.5 
1.0286 1 P 299.5 7.5 15.5 
1.0323 1 P 302.5 11.5 15.5 
1.036 1 P 301.5 15.5 11.5 
1.0397 1 P 297.5 16.5 10.5 
1.0434 1 P 296.5 14.5 12.5 
1.0471 1 P 291.5 12.5 10.5 
1.0508 1 P 290.5 11.5 13.5 
1.0545 1 P 287.5 12.5 14.5 
1.0582 1 P 288.5 13.5 10.5 
1.0619 1 P 277.5 11.5 14.5 
1.0656 1 P 284.5 1.5 18.5 
1.0693 1 P 282.5 3.5 17.5 
1.073 1 P 290.5 -0.5 17.5 
1.0767 1 P 288.5 0.5 18.5 
1.0804 1 P 281.5 1.5 19.5 
1.0841 1 P 286.5 5.5 9.5 
1.0878 1 P 286.5 0.5 8.5 
1.0915 1 P 285.5 -4.5 11.5 
1.0952 1 P 291.5 -0.5 8.5 
1.0989 1 P 285.5 -0.5 5.5 
1.1026 1 P 283.5 14.5 6.5 
1.1063 1 P 282.5 16.5 6.5 
1.11 1 P 277.5 13.5 8.5 
1.1137 1 P 277.5 10.5 6.5 
1.1174 1 P 276.5 9.5 5.5 
1.1211 1 P 277.5 13.5 -3.5 
1.1248 1 P 277.5 10.5 -1.5 
1.1285 1 P 271.5 6.5 -6.5 
1.1322 1 P 277.5 3.5 -4.5 
1.1359 1 P 282.5 6.5 -15.5 
1.1396 1 P 285.5 10.5 -8.5 
1.1433 1 P 283.5 6.5 -7.5 
1.147 1 P 285.5 6.5 -5.5 
1.1507 1 P 285.5 0.5 -5.5 
1.1544 1 P 287.5 3.5 -4.5 
1.1581 1 P 287.5 3.5 -10.5 
1.1618 1 P 289.5 2.5 -10.5 
1.1655 1 P 288.5 2.5 -18.5 
1.1692 1 P 282.5 0.5 -16.5 
1.1729 1 P 278.5 5.5 -12.5 
1.1766 1 P 281.5 4.5 -12.5 
1.1803 1 P 280.5 6.5 -17.5 
1.184 1 P 284.5 -2.5 -19.5 
1.1877 1 P 282.5 -6.5 -17.5 
1.1914 1 P 275.5 -8.5 -15.5 
1.1951 1 P 268.5 -10.5 -15.5 
1.1988 1 P 271.5 -4.5 -16.5 
1.2025 1 P 273.5 -9.5 -15.5 
1.2062 1 P 270.5 -7.5 -13.5 
1.2099 1 P 260.5 -0.5 -4.5 
1.2136 1 P 264.5 -4.5 -6.5 
1.2173 1 P 268.5 -7.5 -9.5 
1.221 1 P 270.5 -11.5 -6.5 
1.2247 1 P 274.5 -11.5 -8.5 
1.2284 1 P 264.5 -18.5 -6.5 
1.2321 1 P 264.5 -14.5 -11.5 
1.2358 1 P 261.5 -10.5 -6.5 
1.2395 1 P 263.5 -13.5 -7.5 
1.2432 1 P 267.5 -14.5 -10.5 
1.2469 1 P 268.5 -13.5 -9.5 
1.2506 1 P 276.5 -15.5 -8.5 
1.2543 1 P 271.5 -11.5 -13.5 
1.258 1 P 272.5 -7.5 -12.5 
1.2617 1 P 276.5 -11.5 -15.5 
1.2654 1 P 278.5 -7.5 -9.5 
1.2691 1 P 279.5 -5.5 -6.5 
1.2728 1 P 279.5 -11.5 4.5 
1.2765 1 P 277.5 -15.5 1.5 
1.2802 1 P 270.5 -14.5 -4.5 
1.2839 1 P 275.5 -12.5 -2.5 
1.2876 1 P 275.5 -16.5 3.5 
1.2913 1 P 278.5 -19.5 3.5 
1.295 1 P 274.5 -6.5 3.5 
1.2987 1 P 276.5 -8.5 7.5 
1.3024 1 P 277.5 -13.5 14.5 
1.3061 1 P 282.5 -18.5 3.5 
1.3098 1 P 283.5 -14.5 6.5 
1.3135 1 P 283.5 -17.5 4.5 
1.3172 1 P 276.5 -11.5 7.5 
1.3209 1 P 281.5 -10.5 4.5 
1.3246 1 P 285.5 -10.5 5.5 
1.3283 1 P 289.5 -5.5 -1.5 
1.332 1 P 293.5 -1.5 -1.5 
1.3357 1 P 291.5 9.5 -1.5 
1.3394 1 P 298.5 13.5 -5.5 
1.3431 1 P 301.5 9.5 -3.5 
1.3468 1 P 296.5 5.5 -10.5 
1.3505 1 P 305.5 10.5 -13.5 
1.3542 1 P 305.5 6.5 -15.5 
1.3579 1 P 301.5 4.5 -13.5 
1.3616 1 P 293.5 3.5 -17.5 
1.3653 1 P 296.5 5.5 -12.5 
1.369 1 P 291.5 8.5 -10.5 
1.3727 1 P 292.5 1.5 -12.5 
1.3764 1 P 287.5 -1.5 -10.5 
1.3801 1 P 285.5 1.5 -5.5 
1.3838 1 P 286.5 0.5 -3.5 
1.3875 1 P 294.5 3.5 -9.5 
1.3912 1 P 293.5 2.5 -3.5 
1.3949 1 P 292.5 4.5 0.5 
1.3986 1 P 298.5 5.5 -9.5 
1.4023 1 P 292.5 4.5 -7.5 
1.406 1 P 292.5 8.5 -7.5 
1.4097 1 P 299.5 11.5 -3.5 
1.4134 1 P 297.5 8.5 3.5 
1.4171 1 P 291.5 13.5 2.5 
1.4208 1 P 281.5 13.5 2.5 
1.4245 1 P 287.5 7.5 -1.5 
1.4282 1 P 291.5 3.5 6.5 
1.4319 1 P 286.5 -0.5 1.5 
1.4356 1 P 283.5 -3.5 -1.5 
1.4393 1 P 281.5 -2.5 -7.5 
1.443 1 P 285.5 3.5 -8.5 
1.4467 1 P 285.5 5.5 -10.5 
1.4504 1 P 286.5 12.5 -1.5 
1.4541 1 P 292.5 7.5 2.5 
1.4578 1 P 290.5 6.5 2.5 
1.4615 1 P 288.5 4.5 -3.5 
1.4652 1 P 297.5 8.5 -0.5 
1.4689 1 P 293.5 8.5 -1.5 
1.4726 1 P 300.5 10.5 -3.5 
1.4763 1 P 298.5 11.5 -3.5 
1.48 1 P 295.5 2.5 1.5 
1.4837 1 P 296.5 -0.5 -5.5 
1.4874 1 P 289.5 -8.5 -11.5 
1.4911 1 P 290.5 -9.5 -14.5 
1.4948 1 P 291.5 -10.5 -15.5 
1.4985 1 P 288.5 -10.5 -9.5 
1.5022 1 P 290.5 -8.5 -4.5 
1.5059 1 P 290.5 -3.5 1.5 
1.5096 1 P 299.5 -4.5 -2.5 
1.5133 1 P 306.5 -8.5 -5.5 
1.517 1 P 308.5 -16.5 -0.5 
1.5207 1 P 304.5 -13.5 -2.5 
1.5244 1 P 295.5 -15.5 -9.5 
1.5281 1 P 295.5 -11.5 -11.5 
1.5318 1 P 294.5 -12.5 -6.5 
1.5355 1 P 288.5 -11.5 -7.5 
1.5392 1 P 284.5 -11.5 -5.5 
1.5429 1 P 282.5 -9.5 -10.5 
1.5466 1 P 290.5 -10.5 -8.5 
1.5503 1 P 290.5 -18.5 -4.5 
1.554 1 P 286.5 -12.5 -6.5 
1.5577 1 P 284.5 -17.5 0.5 
1.5614 1 P 284.5 -19.5 -2.5 
1.5651 1 P 284.5 -14.5 -4.5 
1.5688 1 P 285.5 -16.5 -8.5 
1.5725 1 P 287.5 -18.5 -2.5 
1.5762 1 P 289.5 -18.5 -6.5 
1.5799 1 P 284.5 -12.5 -6.5 
1.5836 1 P 279.5 -2.5 -4.5 
1.5873 1 P 287.5 -3.5 -3.5 
1.591 1 P 285.5 -7.5 -4.5 
1.5947 1 P 290.5 -8.5 -3.5 
1.5984 1 P 284.5 -5.5 -3.5 
1.6021 1 P 282.5 -2.5 -5.5 
1.6058 1 P 278.5 -1.5 -10.5 
1.6095 1 P 282.5 -6.5 -8.5 
1.6132 1 P 280.5 -4.5 -6.5 
1.6169 1 P 284.5 -7.5 -0.5 
1.6206 1 P 280.5 -11.5 -1.5 
1.6243 1 P 273.5 -15.5 2.5 
1.628 1 P 272.5 -16.5 0.5 
1.6317 1 P 276.5 -11.5 -2.5 
1.6354 1 P 279.5 -8.5 -2.5 
1.6391 1 P 275.5 -12.5 -3.5 
1.6428 1 P 272.5 -13.5 -14.5 
1.6465 1 P 271.5 -13.5 -14.5 
1.6502 1 P 274.5 -9.5 -14.5 
1.6539 1 P 269.5 -10.5 -13.5 
1.6576 1 P 261.5 -1.5 -9.5 
1.6613 1 P 265.5 -5.5 -12.5 
1.665 1 P 267.5 -8.5 -13.5 
1.6687 1 P 267.5 -3.5 -10.5 
1.6724 1 P 264.5 -3.5 -16.5 
1.6761 1 P 267.5 1.5 -19.5 
1.6798 1 P 272.5 1.5 -17.5 
1.6835 1 P 269.5 -4.5 -18.5 
1.6872 1 P 270.5 -5.5 -11.5 
1.6909 1 P 263.5 4.5 -11.5 
1.6946 1 P 259.5 3.5 -8.5 
1.6983 1 P 262.5 1.5 -3.5 
1.702 1 P 260.5 -4.5 -6.5 
1.7057 1 P 257.5 -2.5 -8.5 
1.7094 1 P 264.5 -3.5 -14.5 
1.7131 1 P 263.5 1.5 -14.5 
1.7168 1 P 262.5 4.5 -13.5 
1.7205 1 P 261.5 1.5 -13.5 
1.7242 1 P 264.5 2.5 -17.5 
1.7279 1 P 262.5 4.5 -13.5 
1.7316 1 P 259.5 8.5 -5.5 
1.7353 1 P 254.5 12.5 -12.5 
1.739 1 P 258.5 3.5 -7.5 
1.7427 1 P 264.5 7.5 -7.5 
1.7464 1 P 266.5 12.5 -9.5 
1.7501 1 P 273.5 8.5 -9.5 
1.7538 1 P 278.5 11.5 -10.5 
1.7575 1 P 275.5 11.5 -15.5 
1.7612 1 P 275.5 9.5 -14.5 
1.7649 1 P 279.5 11.5 -12.5 
1.7686 1 P 279.5 6.5 -12.5 
1.7723 1 P 281.5 9.5 -8.5 
1.776 1 P 278.5 9.5 -11.5 
1.7797 1 P 284.5 6.5 -15.5 
1.7834 1 P 284.5 6.5 -16.5 
1.7871 1 P 283.5 2.5 -16.5 
1.7908 1 P 278.5 1.5 -16.5 
1.7945 1 P 275.5 4.5 -15.5 
1.7982 1 P 278.5 14.5 -12.5 
1.8019 1 P 275.5 8.5 -8.5 
1.8056 1 P 275.5 1.5 -13.5 
1.8093 1 P 275.5 0.5 -15.5 
1.813 1 P 280.5 -5.5 -11.5 
1.8167 1 P 277.5 -4.5 -14.5 
1.8204 1 P 281.5 -4.5 -16.5 
1.8241 1 P 277.5 -9.5 -15.5 
1.8278 1 P 279.5 -8.5 -13.5 
1.8315 1 P 281.5 -9.5 -12.5 
1.8352 1 P 280.5 -9.5 -6.5 
1.8389 1 P 284.5 -9.5 -2.5 
1.8426 1 P 284.5 -11.5 -3.5 
1.8463 1 P 281.5 -9.5 -6.5 
1.85 1 P 284.5 -7.5 -10.5 
1.8537 1 P 289.5 -1.5 -3.5 
1.8574 1 P 287.5 1.5 -7.5 
1.8611 1 P 279.5 3.5 -2.5 
1.8648 1 P 280.5 -5.5 -3.5 
1.8685 1 P 278.5 -2.5 -5.5 
1.8722 1 P 279.5 -2.5 -10.5 
1.8759 1 P 278.5 -0.5 -4.5 
1.8796 1 P 275.5 1.5 -0.5 
1.8833 1 P 275.5 2.5 0.5 
1.887 1 P 272.5 -0.5 -1.5 
1.8907 1 P 268.5 1.5 -5.5 
1.8944 1 P 266.5 -1.5 -7.5 
1.8981 1 P 266.5 8.5 -12.5 
1.9018 1 P 259.5 11.5 -13.5 
1.9055 1 P 250.5 9.5 -13.5 
1.9092 1 P 248.5 5.5 -15.5 
1.9129 1 P 244.5 3.5 -14.5 
1.9166 1 P 243.5 0.5 -18.5 
1.9203 1 P 244.5 -4.5 -17.5 
1.924 1 P 243.5 -9.5 -17.5 
1.9277 1 P 245.5 -3.5 -13.5 
1.9314 1 P 243.5 -0.5 -14.5 
1.9351 1 P 254.5 -0.5 -18.5 
1.9388 1 P 249.5 5.5 -15.5 
1.9425 1 P 242.5 0.5 -9.5 
1.9462 1 P 236.5 4.5 -5.5 
1.9499 1 P 234.5 -3.5 -4.5 
1.9536 1 P 229.5 -2.5 -2.5 
1.9573 1 P 231.5 -1.5 -8.5 
1.961 1 P 225.5 2.5 -12.5 
1.9647 1 P 224.5 1.5 -12.5 
1.9684 1 P 227.5 3.5 -11.5 
1.9721 1 P 227.5 9.5 -17.5 
1.9758 1 P 223.5 7.5 -5.5 
1.9795 1 P 220.5 5.5 0.5 
1.9832 1 P 222.5 -0.5 -1.5 
1.9869 1 P 217.5 4.5 -2.5 
1.9906 1 P 219.5 2.5 3.5 
1.9943 1 P 217.5 -1.5 1.5 
1.998 1 P 224.5 1.5 1.5 
2.0017 1 P 226.5 7.5 -3.5 
2.0054 1 P 222.5 8.5 -7.5 
2.0091 1 P 218.5 6.5 -16.5 
2.0128 1 P 218.5 3.5 -19.5 
2.0165 1 P 213.5 3.5 -19.5 
2.0202 1 P 209.5 7.5 -15.5 
2.0239 1 P 208.5 6.5 -15.5 
2.0276 1 P 203.5 5.5 -10.5 
2.0313 1 P 199.5 6.5 -8.5 
2.035 1 P 196.5 9.5 -1.5 
2.0387 1 P 196.5 6.5 1.5 
2.0424 1 P 191.5 -1.5 0.5 
2.0461 1 P 191.5 0.5 8.5 
2.0498 1 P 193.5 -0.5 10.5 
2.0535 1 P 198.5 -6.5 17.5 
2.0572 1 P 196.5 -7.5 11.5 
2.0609 1 P 200.5 -9.5 15.5 
2.0646 1 P 201.5 -3.5 14.5 
2.0683 1 P 199.5 -5.5 16.5 
2.072 1 P 196.5 -15.5 10.5 
2.0757 1 P 190.5 -15.5 11.5 
2.0794 1 P 191.5 -12.5 4.5 
2.0831 1 P 196.5 -17.5 -0.5 
2.0868 1 P 186.5 -18.5 6.5 
2.0905 1 P 176.5 -17.5 3.5 
2.0942 1 P 173.5 -14.5 4.5 
2.0979 1 P 168.5 -12.5 -0.5 
2.1016 1 P 168.5 -10.5 5.5 
2.1053 1 P 173.5 -10.5 7.5 
2.109 1 P 179.5 -15.5 7.5 
2.1127 1 P 174.5 -17.5 -2.5 
2.1164 1 P 182.5 -19.5 0.5 
2.1201 1 P 182.5 -12.5 -1.5 
2.1238 1 P 183.5 -10.5 -0.5 
2.1275 1 P 179.5 -8.5 -3.5 
2.1312 1 P 180.5 -9.5 4.5 
2.1349 1 P 180.5 -11.5 11.5 
2.1386 1 P 180.5 -11.5 11.5 
2.1423 1 P 189.5 -7.5 11.5 
2.146 1 P 187.5 -5.5 16.5 
2.1497 1 P 190.5 -3.5 10.5 
2.1534 1 P 187.5 -0.5 19.5 
2.1571 1 P 183.5 1.5 13.5 
2.1608 1 P 186.5 -4.5 11.5 
2.1645 1 P 185.5 -5.5 10.5 
2.1682 1 P 177.5 -11.5 8.5 
2.1719 1 P 179.5 -7.5 16.5 
2.1756 1 P 180.5 -7.5 11.5 
2.1793 1 P 183.5 -4.5 14.5 
2.183 1 P 182.5 -8.5 14.5 
2.1867 1 P 179.5 -7.5 15.5 
2.1904 1 P 186.5 -0.5 12.5 
2.1941 1 P 190.5 -0.5 10.5 
2.1978 1 P 182.5 -7.5 5.5 
2.2015 1 P 179.5 -10.5 0.5 
2.2052 1 P 180.5 -16.5 4.5 
2.2089 1 P 179.5 -17.5 0.5 
2.2126 1 P 185.5 -13.5 1.5 
2.2163 1 P 189.5 -17.5 6.5 
2.22 1 P 186.5 -11.5 8.5 
2.2237 1 P 188.5 -14.5 11.5 
2.2274 1 P 178.5 -12.5 9.5 
2.2311 1 P 176.5 -17.5 5.5 
2.2348 1 P 169.5 -13.5 7.5 
2.2385 1 P 171.5 -11.5 2.5 
2.2422 1 P 167.5 -13.5 -0.5 
2.2459 1 P 163.5 -11.5 -1.5 
2.2496 1 P 172.5 -5.5 -9.5 
2.2533 1 P 167.5 -1.5 -12.5 
2.257 1 P 163.5 5.5 -18.5 
2.2607 1 P 162.5 3.5 -9.5 
2.2644 1 P 169.5 7.5 -18.5 
2.2681 1 P 168.5 2.5 -19.5 
2.2718 1 P 164.5 -3.5 -13.5 
2.2755 1 P 169.5 -7.5 -7.5 
2.2792 1 P 164.5 -1.5 -6.5 
2.2829 1 P 163.5 1.5 -3.5 
2.2866 1 P 157.5 4.5 -2.5 
2.2903 1 P 146.5 -0.5 0.5 
2.294 1 P 146.5 -3.5 -0.5 
2.2977 1 P 138.5 -0.5 -5.5 
2.3014 1 P 139.5 -1.5 -9.5 
2.3051 1 P 139.5 -7.5 -17.5 
2.3088 1 P 133.5 -7.5 -15.5 
2.3125 1 P 132.5 -4.5 -13.5 
2.3162 1 P 128.5 -7.5 -12.5 
2.3199 1 P 130.5 -2.5 -7.5 
2.3236 1 P 128.5 -7.5 -1.5 
2.3273 1 P 129.5 -4.5 0.5 
2.331 1 P 131.5 -4.5 -6.5 
2.3347 1 P 130.5 -3.5 -10.5 
2.3384 1 P 131.5 1.5 -17.5 
2.3421 1 P 133.5 2.5 -16.5 
2.3458 1 P 132.5 1.5 -18.5 
2.3495 1 P 140.5 3.5 -10.5 
2.3532 1 P 141.5 6.5 -9.5 
2.3569 1 P 146.5 3.5 -6.5 
2.3606 1 P 150.5 3.5 -8.5 
2.3643 1 P 148.5 0.5 -2.5 
2.368 1 P 145.5 4.5 -5.5 
2.3717 1 P 148.5 7.5 -4.5 
2.3754 1 P 151.5 12.5 -14.5 
2.3791 1 P 155.5 11.5 -7.5 
2.3828 1 P 153.5 8.5 -12.5 
2.3865 1 P 145.5 7.5 -13.5 
2.3902 1 P 143.5 8.5 -6.5 
2.3939 1 P 144.5 11.5 -6.5 
2.3976 1 P 141.5 10.5 -6.5 
2.4013 1 P 148.5 8.5 -5.5 
2.405 1 P 149.5 2.5 -9.5 
2.4087 1 P 146.5 -2.5 -4.5 
2.4124 1 P 143.5 1.5 -4.5 
2.4161 1 P 141.5 1.5 -5.5 
2.4198 1 P 141.5 -2.5 -6.5 
2.4235 1 P 144.5 -5.5 0.5 
2.4272 1 P 137.5 -8.5 4.5 
2.4309 1 P 140.5 -15.5 5.5 
2.4346 1 P 145.5 -17.5 3.5 
2.4383 1 P 138.5 -18.5 3.5 
2.442 1 P 140.5 -17.5 9.5 
2.4457 1 P 141.5 -15.5 11.5 
2.4494 1 P 136.5 -16.5 9.5 
2.4531 1 P 141.5 -14.5 10.5 
2.4568 1 P 149.5 -16.5 9.5 
2.4605 1 P 151.5 -7.5 9.5 
2.4642 1 P 155.5 -9.5 3.5 
2.4679 1 P 160.5 -12.5 6.5 
2.4716 1 P 169.5 -14.5 -6.5 
2.4753 1 P 171.5 -16.5 -8.5 
2.479 1 P 170.5 -15.5 -12.5 
2.4827 1 P 173.5 -10.5 -10.5 
2.4864 1 P 179.5 -10.5 -13.5 
2.4901 1 P 184.5 -10.5 2.5 
2.4938 1 P 182.5 -8.5 2.5 
2.4975 1 P 181.5 -8.5 2.5 
2.5012 1 P 176.5 -8.5 -11.5 
2.5049 1 P 169.5 -7.5 -14.5 
2.5086 1 P 168.5 -3.5 -15.5 
2.5123 1 P 173.5 -1.5 -9.5 
2.516 1 P 176.5 -7.5 -8.5 
2.5197 1 P 175.5 -14.5 -9.5 
2.5234 1 P 183.5 -12.5 -12.5 
2.5271 1 P 184.5 -8.5 -15.5 
2.5308 1 P 184.5 -6.5 -9.5 
2.5345 1 P 178.5 -9.5 -12.5 
2.5382 1 P 181.5 -9.5 -12.5 
2.5419 1 P 187.5 -10.5 -12.5 
2.5456 1 P 195.5 -6.5 -14.5 
2.5493 1 P 192.5 -9.5 -15.5 
2.553 1 P 198.5 -5.5 -16.5 
2.5567 1 P 198.5 -6.5 -18.5 
2.5604 1 P 200.5 -0.5 -13.5 
2.5641 1 P 198.5 -7.5 -15.5 
2.5678 1 P 202.5 -10.5 -12.5 
2.5715 1 P 196.5 -13.5 -14.5 
2.5752 1 P 198.5 -13.5 -14.5 
2.5789 1 P 198.5 -13.5 -10.5 
2.5826 1 P 200.5 -7.5 -6.5 
2.5863 1 P 198.5 -9.5 -4.5 
2.59 1 P 204.5 -8.5 -3.5 
2.5937 1 P 204.5 -15.5 -5.5 
2.5974 1 P 203.5 -19.5 -1.5 
2.6011 1 P 196.5 -17.5 4.5 
2.6048 1 P 199.5 -16.5 1.5 
2.6085 1 P 197.5 -18.5 2.5 
2.6122 1 P 201.5 -17.5 6.5 
2.6159 1 P 194.5 -15.5 7.5 
2.6196 1 P 200.5 -13.5 14.5 
2.6233 1 P 200.5 -15.5 12.5 
2.627 1 P 197.5 -14.5 10.5 
2.6307 1 P 198.5 -10.5 8.5 
2.6344 1 P 193.5 -11.5 -2.5 
2.6381 1 P 185.5 -8.5 -4.5 
2.6418 1 P 189.5 -6.5 -3.5 
2.6455 1 P 190.5 -2.5 -9.5 
2.6492 1 P 186.5 -8.5 -16.5 
2.6529 1 P 175.5 -9.5 -14.5 
2.6566 1 P 174.5 -9.5 -7.5 
2.6603 1 P 182.5 -10.5 -8.5 
2.664 1 P 175.5 -11.5 -7.5 
2.6677 1 P 179.5 -14.5 -10.5 
2.6714 1 P 186.5 -14.5 -11.5 
2.6751 1 P 183.5 -15.5 -11.5 
2.6788 1 P 183.5 -5.5 -9.5 
2.6825 1 P 185.5 -9.5 -11.5 
2.6862 1 P 183.5 -8.5 -14.5 
2.6899 1 P 186.5 -11.5 -13.5 
2.6936 1 P 190.5 -9.5 -15.5 
2.6973 1 P 187.5 -1.5 -10.5 
2.701 1 P 188.5 -3.5 -9.5 
2.7047 1 P 183.5 -9.5 -6.5 
2.7084 1 P 183.5 -3.5 -10.5 
2.7121 1 P 182.5 0.5 -8.5 
2.7158 1 P 188.5 -1.5 -0.5 
2.7195 1 P 190.5 -2.5 0.5 
2.7232 1 P 188.5 4.5 1.5 
2.7269 1 P 185.5 8.5 2.5 
2.7306 1 P 186.5 9.5 3.5 
2.7343 1 P 190.5 10.5 4.5 
2.738 1 P 194.5 -3.5 5.5 
2.7417 1 P 193.5 -3.5 6.5 
2.7454 1 P 187.5 -4.5 6.5 
2.7491 1 P 184.5 -6.5 7.5 
2.7528 1 P 184.5 -7.5 8.5 
2.7565 1 P 185.5 -9.5 8.5 
2.7602 1 P 185.5 -0.5 4.5 
2.7639 1 P 187.5 -1.5 8.5 
2.7676 1 P 193.5 -1.5 7.5 
2.7713 1 P 195.5 -5.5 6.5 
2.775 1 P 191.5 -5.5 9.5 
2.7787 1 P 192.5 -2.5 10.5 
2.7824 1 P 195.5 -13.5 13.5 
2.7861 1 P 190.5 -6.5 13.5 
2.7898 1 P 196.5 -5.5 14.5 
2.7935 1 P 198.5 -10.5 11.5 
2.7972 1 P 212.5 -4.5 9.5 
2.8009 1 P 206.5 -6.5 14.5 
2.8046 1 P 207.5 -10.5 14.5 
2.8083 1 P 203.5 -14.5 3.5 
2.812 1 P 202.5 -7.5 -3.5 
2.8157 1 P 202.5 -8.5 -11.5 
2.8194 1 P 200.5 -3.5 -11.5 
2.8231 1 P 208.5 -9.5 -7.5 
2.8268 1 P 209.5 -6.5 -11.5 
2.8305 1 P 205.5 -5.5 -16.5 
2.8342 1 P 205.5 -1.5 -15.5 
2.8379 1 P 209.5 -2.5 -14.5 
2.8416 1 P 208.5 -0.5 -11.5 
2.8453 1 P 204.5 -6.5 -18.5 
2.849 1 P 202.5 -4.5 -12.5 
2.8527 1 P 193.5 -3.5 -14.5 
2.8564 1 P 192.5 2.5 -6.5 
2.8601 1 P 194.5 -0.5 -3.5 
2.8638 1 P 192.5 0.5 -4.5 
2.8675 1 P 200.5 2.5 -10.5 
2.8712 1 P 199.5 -2.5 -6.5 
2.8749 1 P 198.5 1.5 -7.5 
2.8786 1 P 195.5 8.5 -13.5 
2.8823 1 P 200.5 11.5 -10.5 
2.886 1 P 207.5 7.5 -7.5 
2.8897 1 P 209.5 6.5 -7.5 
2.8934 1 P 213.5 7.5 3.5 
2.8971 1 P 220.5 10.5 -1.5 
2.9008 1 P 213.5 10.5 2.5 
2.9045 1 P 220.5 13.5 4.5 
2.9082 1 P 219.5 13.5 1.5 
2.9119 1 P 218.5 15.5 0.5 
2.9156 1 P 213.5 12.5 1.5 
2.9193 1 P 210.5 9.5 -1.5 
2.923 1 P 206.5 7.5 7.5 
2.9267 1 P 204.5 0.5 9.5 
2.9304 1 P 200.5 -1.5 14.5 
2.9341 1 P 207.5 -9.5 10.5 
2.9378 1 P 208.5 -7.5 7.5 
2.9415 1 P 210.5 -5.5 -5.5 
2.9452 1 P 206.5 -7.5 -8.5 
2.9489 1 P 201.5 -13.5 -11.5 
2.9526 1 P 199.5 -10.5 -9.5 
2.9563 1 P 207.5 -13.5 -10.5 
2.96 1 P 200.5 -9.5 -6.5 
2.9637 1 P 202.5 -9.5 -6.5 
2.9674 1 P 196.5 -8.5 -0.5 
2.9711 1 P 199.5 -7.5 -6.5 
2.9748 1 P 192.5 -1.5 -6.5 
2.9785 1 P 195.5 3.5 -3.5 
2.9822 1 P 201.5 3.5 -7.5 
2.9859 1 P 204.5 2.5 -14.5 
2.9896 1 P 207.5 -3.5 -12.5 
2.9933 1 P 212.5 -1.5 -15.5 
2.997 1 P 208.5 -0.5 -8.5 
3.0007 1 P 211.5 -1.5 -2.5 
3.0044 1 P 212.5 2.5 -3.5 
3.0081 1 P 209.5 3.5 -1.5 
3.0118 1 P 207.5 3.5 2.5 
3.0155 1 P 205.5 4.5 6.5 
3.0192 1 P 207.5 8.5 6.5 
3.0229 1 P 207.5 16.5 3.5 
3.0266 1 P 212.5 14.5 -0.5 
3.0303 1 P 212.5 18.5 4.5 
3.034 1 P 207.5 17.5 0.5 
3.0377 1 P 204.5 14.5 1.5 
3.0414 1 P 202.5 10.5 -2.5 
3.0451 1 P 199.5 8.5 4.5 
3.0488 1 P 203.5 5.5 -0.5 
3.0525 1 P 200.5 15.5 -0.5 
3.0562 1 P 196.5 15.5 -1.5 
3.0599 1 P 197.5 18.5 -0.5 
3.0636 1 P 192.5 15.5 2.5 
3.0673 1 P 193.5 5.5 -1.5 
3.071 1 P 198.5 4.5 -1.5 
3.0747 1 P 190.5 3.5 1.5 
3.0784 1 P 189.5 2.5 3.5 
3.0821 1 P 190.5 5.5 8.5 
3.0858 1 P 187.5 7.5 2.5 
3.0895 1 P 186.5 4.5 5.5 
3.0932 1 P 190.5 8.5 7.5 
3.0969 1 P 199.5 8.5 -2.5 
3.1006 1 P 199.5 5.5 1.5 
3.1043 1 P 205.5 4.5 2.5 
3.108 1 P 219.5 4.5 4.5 
3.1117 1 P 220.5 0.5 4.5 
3.1154 1 P 219.5 -3.5 1.5 
3.1191 1 P 222.5 -6.5 10.5 
3.1228 1 P 219.5 -3.5 11.5 
3.1265 1 P 216.5 -5.5 9.5 
3.1302 1 P 220.5 -6.5 4.5 
3.1339 1 P 213.5 -0.5 14.5 
3.1376 1 P 210.5 -1.5 12.5 
3.1413 1 P 211.5 -4.5 13.5 
3.145 1 P 217.5 -0.5 10.5 
3.1487 1 P 221.5 1.5 5.5 
3.1524 1 P 219.5 -3.5 10.5 
3.1561 1 P 210.5 0.5 9.5 
3.1598 1 P 214.5 -5.5 10.5 
3.1635 1 P 208.5 3.5 14.5 
3.1672 1 P 199.5 11.5 14.5 
3.1709 1 P 199.5 13.5 11.5 
3.1746 1 P 192.5 8.5 16.5 
3.1783 1 P 193.5 2.5 18.5 
3.182 1 P 196.5 3.5 17.5 
3.1857 1 P 200.5 14.5 12.5 
3.1894 1 P 196.5 11.5 12.5 
3.1931 1 P 192.5 15.5 5.5 
3.1968 1 P 193.5 13.5 -3.5 
3.2005 1 P 191.5 9.5 -9.5 
3.2042 1 P 194.5 11.5 -15.5 
3.2079 1 P 190.5 10.5 -8.5 
3.2116 1 P 190.5 8.5 -4.5 
3.2153 1 P 194.5 4.5 -6.5 
3.219 1 P 196.5 2.5 -6.5 
3.2227 1 P 200.5 2.5 -11.5 
3.2264 1 P 199.5 6.5 -11.5 
3.2301 1 P 199.5 16.5 -3.5 
3.2338 1 P 204.5 11.5 -4.5 
3.2375 1 P 199.5 11.5 0.5 
3.2412 1 P 201.5 5.5 -7.5 
3.2449 1 P 211.5 7.5 -8.5 
3.2486 1 P 204.5 6.5 -9.5 
3.2523 1 P 199.5 11.5 -4.5 
3.256 1 P 197.5 14.5 0.5 
3.2597 1 P 202.5 11.5 2.5 
3.2634 1 P 200.5 5.5 5.5 
3.2671 1 P 197.5 2.5 12.5 
3.2708 1 P 199.5 -1.5 17.5 
3.2745 1 P 199.5 -1.5 18.5 
3.2782 1 P 195.5 0.5 19.5 
3.2819 1 P 195.5 -2.5 17.5 
3.2856 1 P 199.5 -3.5 17.5 
3.2893 1 P 196.5 -4.5 18.5 
3.293 1 P 188.5 -5.5 11.5 
3.2967 1 P 185.5 -3.5 5.5 
3.3004 1 P 192.5 -6.5 -2.5 
3.3041 1 P 192.5 -4.5 -3.5 
3.3078 1 P 183.5 -7.5 -2.5 
3.3115 1 P 185.5 -7.5 -2.5 
3.3152 1 P 191.5 -9.5 -5.5 
3.3189 1 P 188.5 -9.5 0.5 
3.3226 1 P 185.5 -10.5 -4.5 
3.3263 1 P 184.5 -9.5 -8.5 
3.33 1 P 191.5 -5.5 -14.5 
3.3337 1 P 192.5 -11.5 -11.5 
3.3374 1 P 190.5 -15.5 -10.5 
3.3411 1 P 188.5 -14.5 -13.5 
3.3448 1 P 188.5 -15.5 -12.5 
3.3485 1 P 190.5 -15.5 -4.5 
3.3522 1 P 195.5 -13.5 -3.5 
3.3559 1 P 190.5 -7.5 -4.5 
3.3596 1 P 192.5 -5.5 -5.5 
3.3633 1 P 189.5 -12.5 -5.5 
3.367 1 P 196.5 -10.5 -12.5 
3.3707 1 P 187.5 -10.5 -14.5 
3.3744 1 P 183.5 -13.5 -11.5 
3.3781 1 P 185.5 -7.5 -10.5 
3.3818 1 P 179.5 -1.5 -10.5 
3.3855 1 P 177.5 -1.5 -11.5 
3.3892 1 P 172.5 -6.5 -12.5 
3.3929 1 P 184.5 -6.5 -17.5 
3.3966 1 P 181.5 -6.5 -18.5 
3.4003 1 P 185.5 -7.5 -17.5 
3.404 1 P 186.5 -10.5 -16.5 
3.4077 1 P 188.5 -0.5 -15.5 
3.4114 1 P 196.5 -6.5 -18.5 
3.4151 1 P 198.5 -6.5 -18.5 
3.4188 1 P 202.5 -10.5 -12.5 
3.4225 1 P 200.5 -8.5 -12.5 
3.4262 1 P 203.5 -16.5 -3.5 
3.4299 1 P 195.5 -18.5 -4.5 
3.4336 1 P 194.5 -11.5 -1.5 
3.4373 1 P 198.5 -5.5 3.5 
3.441 1 P 199.5 -10.5 7.5 
3.4447 1 P 208.5 -11.5 13.5 
3.4484 1 P 205.5 -9.5 9.5 
3.4521 1 P 202.5 -8.5 15.5 
3.4558 1 P 208.5 -6.5 14.5 
3.4595 1 P 202.5 -3.5 12.5 
3.4632 1 P 205.5 -6.5 6.5 
3.4669 1 P 201.5 -10.5 12.5 
3.4706 1 P 202.5 -7.5 16.5 
3.4743 1 P 203.5 -6.5 18.5 
3.478 1 P 193.5 -6.5 12.5 
3.4817 1 P 195.5 0.5 14.5 
3.4854 1 P 188.5 -5.5 12.5 
3.4891 1 P 185.5 -1.5 15.5 
3.4928 1 P 184.5 -6.5 16.5 
3.4965 1 P 183.5 -2.5 16.5 
3.5002 1 P 185.5 -1.5 14.5 
3.5039 1 P 181.5 3.5 16.5 
3.5076 1 P 186.5 3.5 17.5 
3.5113 1 P 187.5 2.5 16.5 
3.515 1 P 183.5 -3.5 14.5 
3.5187 1 P 184.5 0.5 14.5 
3.5224 1 P 177.5 2.5 10.5 
3.5261 1 P 178.5 -0.5 15.5 
3.5298 1 P 180.5 -1.5 8.5 
3.5335 1 P 188.5 -2.5 9.5 
3.5372 1 P 190.5 -15.5 9.5 
3.5409 1 P 192.5 -11.5 7.5 
3.5446 1 P 194.5 -13.5 13.5 
3.5483 1 P 194.5 -14.5 5.5 
3.552 1 P 199.5 -12.5 6.5 
3.5557 1 P 194.5 -8.5 9.5 
3.5594 1 P 197.5 -7.5 8.5 
3.5631 1 P 199.5 -6.5 7.5 
3.5668 1 P 194.5 -7.5 -0.5 
3.5705 1 P 193.5 -11.5 -2.5 
3.5742 1 P 198.5 -10.5 -1.5 
3.5779 1 P 201.5 -15.5 3.5 
3.5816 1 P 196.5 -19.5 2.5 
3.5853 1 P 204.5 -16.5 7.5 
3.589 1 P 199.5 -15.5 10.5 
3.5927 1 P 192.5 -15.5 11.5 
3.5964 1 P 193.5 -12.5 3.5 
3.6001 1 P 192.5 -4.5 7.5 
3.6038 1 P 190.5 -5.5 5.5 
3.6075 1 P 187.5 -7.5 9.5 
3.6112 1 P 188.5 -4.5 2.5 
3.6149 1 P 194.5 -4.5 2.5 
3.6186 1 P 193.5 0.5 0.5 
3.6223 1 P 195.5 4.5 -0.5 
3.626 1 P 190.5 9.5 -0.5 
3.6297 1 P 190.5 5.5 -1.5 
3.6334 1 P 185.5 -3.5 -0.5 
3.6371 1 P 189.5 -2.5 0.5 
3.6408 1 P 190.5 -8.5 0.5 
3.6445 1 P 191.5 -4.5 -1.5 
3.6482 1 P 197.5 1.5 -3.5 
3.6519 1 P 199.5 11.5 -8.5 
3.6556 1 P 202.5 6.5 -12.5 
3.6593 1 P 199.5 10.5 -12.5 
3.663 1 P 206.5 11.5 -14.5 
3.6667 1 P 211.5 11.5 -12.5 
3.6704 1 P 206.5 15.5 -10.5 
3.6741 1 P 206.5 13.5 -10.5 
3.6778 1 P 206.5 10.5 -7.5 
3.6815 1 P 206.5 17.5 -3.5 
3.6852 1 P 203.5 17.5 5.5 
3.6889 1 P 207.5 18.5 3.5 
3.6926 1 P 209.5 19.5 -0.5 
3.6963 1 P 207.5 16.5 3.5 
3.7 1 P 208.5 18.5 2.5 
3.7037 1 P 211.5 11.5 2.5 
3.7074 1 P 209.5 13.5 0.5 
3.7111 1 P 207.5 14.5 0.5 
3.7148 1 P 204.5 16.5 -4.5 
3.7185 1 P 213.5 19.5 3.5 
3.7222 1 P 210.5 17.5 4.5 
3.7259 1 P 208.5 16.5 7.5 
3.7296 1 P 205.5 17.5 5.5 
3.7333 1 P 219.5 19.5 1.5 
3.737 1 P 223.5 17.5 -2.5 
3.7407 1 P 232.5 13.5 4.5 
3.7444 1 P 234.5 13.5 10.5 
3.7481 1 P 230.5 11.5 11.5 
3.7518 1 P 230.5 8.5 13.5 
3.7555 1 P 235.5 9.5 17.5 
3.7592 1 P 229.5 3.5 15.5 
3.7629 1 P 226.5 8.5 17.5 
3.7666 1 P 233.5 7.5 10.5 
3.7703 1 P 233.5 2.5 13.5 
3.774 1 P 235.5 4.5 10.5 
3.7777 1 P 230.5 6.5 10.5 
3.7814 1 P 232.5 5.5 12.5 
3.7851 1 P 238.5 0.5 5.5 
3.7888 1 P 241.5 -0.5 4.5 
3.7925 1 P 239.5 -2.5 11.5 
3.7962 1 P 238.5 -14.5 7.5 
3.7999 1 P 231.5 -11.5 8.5 
3.8036 1 P 231.5 -11.5 7.5 
3.8073 1 P 228.5 -11.5 13.5 
3.811 1 P 231.5 -10.5 12.5 
3.8147 1 P 237.5 -6.5 6.5 
3.8184 1 P 244.5 -11.5 -1.5 
3.8221 1 P 246.5 -13.5 -0.5 
3.8258 1 P 246.5 -10.5 -4.5 
3.8295 1 P 247.5 -7.5 -5.5 
3.8332 1 P 231.5 -3.5 -2.5 
3.8369 1 P 225.5 -0.5 -0.5 
3.8406 1 P 222.5 1.5 -2.5 
3.8443 1 P 223.5 -5.5 4.5 
3.848 1 P 222.5 -2.5 12.5 
3.8517 1 P 222.5 -1.5 8.5 
3.8554 1 P 227.5 -3.5 11.5 
3.8591 1 P 224.5 -0.5 9.5 
3.8628 1 P 222.5 3.5 10.5 
3.8665 1 P 217.5 4.5 17.5 
3.8702 1 P 221.5 2.5 18.5 
3.8739 1 P 232.5 2.5 15.5 
3.8776 1 P 232.5 -1.5 12.5 
3.8813 1 P 230.5 -7.5 12.5 
3.885 1 P 224.5 -0.5 16.5 
3.8887 1 P 220.5 -0.5 17.5 
3.8924 1 P 219.5 -5.5 12.5 
3.8961 1 P 220.5 -7.5 12.5 
3.8998 1 P 219.5 -8.5 7.5 
3.9035 1 P 215.5 -9.5 4.5 
3.9072 1 P 211.5 -10.5 1.5 
3.9109 1 P 213.5 -12.5 4.5 
3.9146 1 P 208.5 -15.5 2.5 
3.9183 1 P 209.5 -9.5 1.5 
3.922 1 P 205.5 -4.5 -2.5 
3.9257 1 P 207.5 -0.5 5.5 
3.9294 1 P 204.5 4.5 6.5 
3.9331 1 P 201.5 3.5 5.5 
3.9368 1 P 198.5 -3.5 3.5 
3.9405 1 P 207.5 -9.5 2.5 
3.9442 1 P 205.5 -13.5 -2.5 
3.9479 1 P 206.5 -13.5 -1.5 
3.9516 1 P 208.5 -16.5 -2.5 
3.9553 1 P 206.5 -12.5 2.5 
3.959 1 P 207.5 -12.5 2.5 
3.9627 1 P 207.5 -17.5 2.5 
3.9664 1 P 209.5 -18.5 -1.5 
3.9701 1 P 214.5 -16.5 -3.5 
3.9738 1 P 212.5 -15.5 -12.5 
3.9775 1 P 208.5 -12.5 -13.5 
3.9812 1 P 209.5 -12.5 -13.5 
3.9849 1 P 210.5 -9.5 -14.5 
3.9886 1 P 212.5 -11.5 -11.5 
3.9923 1 P 207.5 -5.5 -8.5 
3.996 1 P 207.5 -3.5 -1.5 
3.9997 1 P 210.5 -5.5 0.5 
4.0034 1 P 213.5 -3.5 -3.5 
4.0071 1 P 215.5 -2.5 3.5 
4.0108 1 P 216.5 1.5 6.5 
4.0145 1 P 212.5 7.5 7.5 
4.0182 1 P 212.5 8.5 8.5 
4.0219 1 P 212.5 8.5 9.5 
4.0256 1 P 208.5 10.5 7.5 
4.0293 1 P 209.5 11.5 4.5 
4.033 1 P 202.5 8.5 2.5 
4.0367 1 P 206.5 15.5 4.5 
4.0404 1 P 205.5 14.5 6.5 
4.0441 1 P 204.5 16.5 7.5 
4.0478 1 P 205.5 8.5 11.5 
4.0515 1 P 200.5 8.5 7.5 
4.0552 1 P 190.5 14.5 10.5 
4.0589 1 P 187.5 9.5 10.5 
4.0626 1 P 178.5 7.5 4.5 
4.0663 1 P 172.5 10.5 11.5 
4.07 1 P 174.5 8.5 14.5 
4.0737 1 P 185.5 10.5 16.5 
4.0774 1 P 192.5 0.5 16.5 
4.0811 1 P 191.5 -2.5 18.5 
4.0848 1 P 187.5 -7.5 13.5 
4.0885 1 P 191.5 -6.5 16.5 
4.0922 1 P 194.5 -9.5 13.5 
4.0959 1 P 192.5 -9.5 17.5 
4.0996 1 P 201.5 -4.5 16.5 
4.1033 1 P 202.5 -5.5 10.5 
4.107 1 P 196.5 -3.5 13.5 
4.1107 1 P 193.5 -8.5 12.5 
4.1144 1 P 187.5 -14.5 5.5 
4.1181 1 P 180.5 -7.5 1.5 
4.1218 1 P 177.5 -6.5 4.5 
4.1255 1 P 183.5 -5.5 7.5 
4.1292 1 P 189.5 1.5 3.5 
4.1329 1 P 190.5 1.5 -1.5 
4.1366 1 P 186.5 1.5 -1.5 
4.1403 1 P 179.5 10.5 0.5 
4.144 1 P 187.5 14.5 6.5 
4.1477 1 P 188.5 11.5 -2.5 
4.1514 1 P 185.5 12.5 -6.5 
4.1551 1 P 183.5 9.5 -4.5 
4.1588 1 P 178.5 8.5 7.5 
4.1625 1 P 184.5 8.5 4.5 
4.1662 1 P 183.5 8.5 4.5 
4.1699 1 P 181.5 17.5 6.5 
4.1736 1 P 181.5 18.5 6.5 
4.1773 1 P 173.5 14.5 0.5 
4.181 1 P 174.5 8.5 -4.5 
4.1847 1 P 171.5 7.5 -8.5 
4.1884 1 P 169.5 2.5 -15.5 
4.1921 1 P 173.5 2.5 -15.5 
4.1958 1 P 179.5 3.5 -14.5 
4.1995 1 P 182.5 10.5 -5.5 
4.2032 1 P 181.5 7.5 -14.5 
4.2069 1 P 183.5 9.5 -17.5 
4.2106 1 P 189.5 12.5 -13.5 
4.2143 1 P 187.5 10.5 -16.5 
4.218 1 P 186.5 10.5 -11.5 
4.2217 1 P 192.5 12.5 -7.5 
4.2254 1 P 188.5 15.5 -3.5 
4.2291 1 P 194.5 16.5 -10.5 
4.2328 1 P 190.5 13.5 -8.5 
4.2365 1 P 194.5 15.5 -6.5 
4.2402 1 P 194.5 14.5 -4.5 
4.2439 1 P 191.5 13.5 -8.5 
4.2476 1 P 194.5 15.5 -5.5 
4.2513 1 P 192.5 12.5 -3.5 
4.255 1 P 198.5 3.5 -6.5 
4.2587 1 P 203.5 1.5 0.5 
4.2624 1 P 202.5 2.5 6.5 
4.2661 1 P 197.5 6.5 6.5 
4.2698 1 P 195.5 5.5 12.5 
4.2735 1 P 199.5 1.5 13.5 
4.2772 1 P 204.5 -3.5 11.5 
4.2809 1 P 204.5 -1.5 17.5 
4.2846 1 P 196.5 2.5 19.5 
4.2883 1 P 197.5 3.5 17.5 
4.292 1 P 199.5 4.5 14.5 
4.2957 1 P 194.5 10.5 7.5 
4.2994 1 P 191.5 12.5 1.5 
4.3031 1 P 199.5 5.5 6.5 
4.3068 1 P 200.5 4.5 7.5 
4.3105 1 P 201.5 1.5 3.5 
4.3142 1 P 198.5 2.5 5.5 
4.3179 1 P 195.5 0.5 9.5 
4.3216 1 P 199.5 0.5 19.5 
4.3253 1 P 194.5 0.5 16.5 
4.329 1 P 190.5 -0.5 11.5 
4.3327 1 P 196.5 -4.5 14.5 
4.3364 1 P 198.5 -0.5 18.5 
4.3401 1 P 199.5 -2.5 19.5 
4.3438 1 P 207.5 -2.5 17.5 
4.3475 1 P 209.5 -0.5 16.5 
4.3512 1 P 206.5 -3.5 19.5 
4.3549 1 P 211.5 -1.5 19.5 
4.3586 1 P 220.5 2.5 19.5 
4.3623 1 P 216.5 -1.5 13.5 
4.366 1 P 217.5 -6.5 6.5 
4.3697 1 P 219.5 -5.5 1.5 
4.3734 1 P 217.5 -11.5 -1.5 
4.3771 1 P 215.5 -4.5 -4.5 
4.3808 1 P 207.5 -3.5 -6.5 
4.3845 1 P 207.5 -1.5 -6.5 
4.3882 1 P 215.5 -2.5 -6.5 
4.3919 1 P 215.5 -5.5 -13.5 
4.3956 1 P 213.5 -3.5 -14.5 
4.3993 1 P 217.5 -0.5 -12.5 
4.403 1 P 218.5 4.5 -10.5 
4.4067 1 P 218.5 0.5 -7.5 
4.4104 1 P 217.5 4.5 -10.5 
4.4141 1 P 218.5 1.5 -8.5 
4.4178 1 P 216.5 0.5 -10.5 
4.4215 1 P 215.5 4.5 -10.5 
4.4252 1 P 212.5 4.5 -7.5 
4.4289 1 P 210.5 8.5 -6.5 
4.4326 1 P 210.5 0.5 -3.5 
4.4363 1 P 210.5 -0.5 0.5 
4.44 1 P 208.5 2.5 -1.5 
4.4437 1 P 200.5 -7.5 -1.5 
4.4474 1 P 192.5 -11.5 1.5 
4.4511 1 P 193.5 -7.5 1.5 
4.4548 1 P 196.5 -9.5 3.5 
4.4585 1 P 190.5 -12.5 0.5 
4.4622 1 P 190.5 -8.5 -0.5 
4.4659 1 P 194.5 -6.5 -7.5 
4.4696 1 P 196.5 -7.5 -8.5 
4.4733 1 P 194.5 -8.5 -6.5 
4.477 1 P 186.5 -5.5 -10.5 
4.4807 1 P 187.5 -4.5 -12.5 
4.4844 1 P 195.5 0.5 -4.5 
4.4881 1 P 185.5 0.5 -0.5 
4.4918 1 P 190.5 -2.5 5.5 
4.4955 1 P 185.5 2.5 4.5 
4.4992 1 P 194.5 2.5 0.5 
4.5029 1 P 194.5 1.5 -3.5 
4.5066 1 P 198.5 6.5 -2.5 
4.5103 1 P 200.5 10.5 1.5 
4.514 1 P 203.5 6.5 5.5 
4.5177 1 P 207.5 5.5 1.5 
4.5214 1 P 209.5 1.5 0.5 
4.5251 1 P 206.5 -3.5 2.5 
4.5288 1 P 207.5 -2.5 6.5 
4.5325 1 P 206.5 -0.5 13.5 
4.5362 1 P 199.5 0.5 4.5 
4.5399 1 P 199.5 -4.5 2.5 
4.5436 1 P 197.5 -3.5 -3.5 
4.5473 1 P 200.5 1.5 -3.5 
4.551 1 P 205.5 -0.5 -10.5 
4.5547 1 P 204.5 1.5 -6.5 
4.5584 1 P 204.5 -1.5 -3.5 
4.5621 1 P 203.5 4.5 -5.5 
4.5658 1 P 201.5 5.5 -7.5 
4.5695 1 P 199.5 12.5 -1.5 
4.5732 1 P 207.5 18.5 -1.5 
4.5769 1 P 210.5 18.5 0.5 
4.5806 1 P 206.5 18.5 -5.5 
4.5843 1 P 199.5 17.5 -9.5 
4.588 1 P 195.5 18.5 -7.5 
4.5917 1 P 190.5 18.5 -4.5 
4.5954 1 P 193.5 16.5 -3.5 
4.5991 1 P 190.5 18.5 -0.5 
4.6028 1 P 192.5 18.5 -5.5 
4.6065 1 P 193.5 17.5 -3.5 
4.6102 1 P 195.5 19.5 -3.5 
4.6139 1 P 194.5 17.5 -0.5 
4.6176 1 P 194.5 15.5 8.5 
4.6213 1 P 194.5 15.5 8.5 
4.625 1 P 189.5 19.5 3.5 
4.6287 1 P 183.5 18.5 -0.5 
4.6324 1 P 186.5 18.5 4.5 
4.6361 1 P 186.5 14.5 4.5 
4.6398 1 P 191.5 17.5 1.5 
4.6435 1 P 189.5 15.5 6.5 
4.6472 1 P 196.5 17.5 7.5 
4.6509 1 P 201.5 18.5 0.5 
4.6546 1 P 196.5 18.5 3.5 
4.6583 1 P 193.5 17.5 9.5 
4.662 1 P 193.5 17.5 7.5 
4.6657 1 P 194.5 12.5 12.5 
4.6694 1 P 189.5 9.5 12.5 
4.6731 1 P 189.5 9.5 15.5 
4.6768 1 P 192.5 10.5 13.5 
4.6805 1 P 190.5 7.5 12.5 
4.6842 1 P 191.5 0.5 18.5 
4.6879 1 P 199.5 -0.5 19.5 
4.6916 1 P 194.5 -6.5 16.5 
4.6953 1 P 191.5 -8.5 15.5 
4.699 1 P 188.5 -6.5 15.5 
4.7027 1 P 188.5 -4.5 16.5 
4.7064 1 P 198.5 -0.5 8.5 
4.7101 1 P 202.5 -2.5 3.5 
4.7138 1 P 196.5 0.5 1.5 
4.7175 1 P 201.5 3.5 0.5 
4.7212 1 P 199.5 9.5 1.5 
4.7249 1 P 197.5 11.5 -0.5 
4.7286 1 P 201.5 13.5 -6.5 
4.7323 1 P 200.5 17.5 -4.5 
4.736 1 P 212.5 15.5 -0.5 
4.7397 1 P 208.5 11.5 2.5 
4.7434 1 P 204.5 13.5 5.5 
4.7471 1 P 204.5 9.5 3.5 
4.7508 1 P 205.5 14.5 2.5 
4.7545 1 P 200.5 18.5 -2.5 
4.7582 1 P 199.5 14.5 -2.5 
4.7619 1 P 200.5 13.5 -4.5 
4.7656 1 P 205.5 19.5 -3.5 
4.7693 1 P 199.5 18.5 -0.5 
4.773 1 P 198.5 19.5 2.5 
4.7767 1 P 201.5 15.5 2.5 
4.7804 1 P 199.5 17.5 -6.5 
4.7841 1 P 198.5 15.5 -7.5 
4.7878 1 P 197.5 16.5 -3.5 
4.7915 1 P 196.5 18.5 -1.5 
4.7952 1 P 198.5 14.5 1.5 
4.7989 1 P 198.5 5.5 1.5 
4.8026 1 P 198.5 0.5 -2.5 
4.8063 1 P 191.5 -2.5 -1.5 
4.81 1 P 197.5 0.5 -0.5 
4.8137 1 P 202.5 -2.5 4.5 
4.8174 1 P 205.5 1.5 6.5 
4.8211 1 P 201.5 3.5 10.5 
4.8248 1 P 197.5 1.5 7.5 
4.8285 1 P 200.5 -4.5 4.5 
4.8322 1 P 199.5 4.5 5.5 
4.8359 1 P 194.5 3.5 19.5 
4.8396 1 P 194.5 -0.5 18.5 
4.8433 1 P 187.5 4.5 18.5 
4.847 1 P 186.5 1.5 18.5 
4.8507 1 P 181.5 -0.5 15.5 
4.8544 1 P 172.5 -0.5 14.5 
4.8581 1 P 170.5 -3.5 17.5 
4.8618 1 P 175.5 -2.5 11.5 
4.8655 1 P 172.5 -2.5 10.5 
4.8692 1 P 174.5 -1.5 17.5 
4.8729 1 P 171.5 2.5 11.5 
4.8766 1 P 176.5 0.5 11.5 
4.8803 1 P 172.5 6.5 12.5 
4.884 1 P 163.5 13.5 7.5 
4.8877 1 P 161.5 8.5 3.5 
4.8914 1 P 164.5 7.5 9.5 
4.8951 1 P 158.5 8.5 7.5 
4.8988 1 P 154.5 5.5 -2.5 
4.9025 1 P 152.5 4.5 -1.5 
4.9062 1 P 153.5 3.5 -7.5 
4.9099 1 P 151.5 7.5 -2.5 
4.9136 1 P 152.5 4.5 -0.5 
4.9173 1 P 151.5 6.5 -4.5 
4.921 1 P 152.5 10.5 2.5 
4.9247 1 P 145.5 6.5 5.5 
4.9284 1 P 147.5 11.5 0.5 
4.9321 1 P 145.5 6.5 6.5 
4.9358 1 P 142.5 3.5 9.5 
4.9395 1 P 141.5 -8.5 13.5 
4.9432 1 P 139.5 -13.5 13.5 
4.9469 1 P 133.5 -8.5 16.5 
4.9506 1 P 135.5 -9.5 15.5 
4.9543 1 P 131.5 -12.5 9.5 
4.958 1 P 126.5 -13.5 12.5 
4.9617 1 P 124.5 -13.5 14.5 
4.9654 1 P 120.5 -7.5 12.5 
4.9691 1 P 121.5 -7.5 12.5 
4.9728 1 P 124.5 -2.5 4.5 
4.9765 1 P 123.5 -2.5 0.5 
4.9802 1 P 122.5 -6.5 -2.5 
4.9839 1 P 122.5 -12.5 -2.5 
4.9876 1 P 121.5 -19.5 -3.5 
4.9913 1 P 121.5 -13.5 0.5 
4.995 1 P 119.5 -8.5 -4.5 
4.9987 1 P 119.5 -12.5 -6.5 
5.0024 1 P 121.5 -16.5 -5.5 
5.0061 1 P 118.5 -10.5 -5.5 
5.0098 1 P 121.5 -13.5 -7.5 
5.0135 1 P 118.5 -18.5 -5.5 
5.0172 1 P 113.5 -17.5 -7.5 
5.0209 1 P 107.5 -13.5 -8.5 
5.0246 1 P 107.5 -12.5 -8.5 
5.0283 1 P 115.5 -13.5 -12.5 
5.032 1 P 121.5 -12.5 -4.5 
5.0357 1 P 119.5 -12.5 -0.5 
5.0394 1 P 116.5 -9.5 6.5 
5.0431 1 P 117.5 -12.5 12.5 
5.0468 1 P 115.5 -8.5 3.5 
5.0505 1 P 113.5 -14.5 9.5 
5.0542 1 P 115.5 -15.5 12.5 
5.0579 1 P 109.5 -12.5 8.5 
5.0616 1 P 113.5 -15.5 5.5 
5.0653 1 P 108.5 -12.5 2.5 
5.069 1 P 108.5 -17.5 -3.5 
5.0727 1 P 105.5 -18.5 -3.5 
5.0764 1 P 104.5 -11.5 -3.5 
5.0801 1 P 105.5 -13.5 0.5 
5.0838 1 P 103.5 -9.5 -1.5 
5.0875 1 P 107.5 -11.5 -3.5 
5.0912 1 P 109.5 -15.5 6.5 
5.0949 1 P 107.5 -15.5 7.5 
5.0986 1 P 103.5 -15.5 8.5 
5.1023 1 P 101.5 -13.5 3.5 
5.106 1 P 100.5 -5.5 13.5 
5.1097 1 P 102.5 -1.5 14.5 
5.1134 1 P 103.5 -6.5 15.5 
5.1171 1 P 100.5 -4.5 12.5 
5.1208 1 P 101.5 3.5 9.5 
5.1245 1 P 97.5 3.5 11.5 
5.1282 1 P 104.5 4.5 8.5 
5.1319 1 P 104.5 2.5 8.5 
5.1356 1 P 107.5 6.5 11.5 
5.1393 1 P 106.5 6.5 4.5 
5.143 1 P 101.5 5.5 9.5 
5.1467 1 P 99.5 -0.5 10.5 
5.1504 1 P 95.5 1.5 14.5 
5.1541 1 P 94.5 6.5 14.5 
5.1578 1 P 95.5 4.5 15.5 
5.1615 1 P 100.5 8.5 8.5 
5.1652 1 P 106.5 3.5 10.5 
5.1689 1 P 110.5 6.5 5.5 
5.1726 1 P 111.5 8.5 0.5 
5.1763 1 P 106.5 5.5 -7.5 
5.18 1 P 107.5 -2.5 -2.5 
5.1837 1 P 103.5 -0.5 -0.5 
5.1874 1 P 98.5 1.5 0.5 
5.1911 1 P 97.5 8.5 -4.5 
5.1948 1 P 106.5 12.5 -0.5 
5.1985 1 P 105.5 12.5 4.5 
5.2022 1 P 104.5 10.5 -1.5 
5.2059 1 P 108.5 14.5 -0.5 
5.2096 1 P 114.5 18.5 2.5 
5.2133 1 P 115.5 12.5 4.5 
5.217 1 P 119.5 8.5 5.5 
5.2207 1 P 116.5 7.5 1.5 
5.2244 1 P 116.5 9.5 4.5 
5.2281 1 P 116.5 6.5 -2.5 
5.2318 1 P 121.5 8.5 -5.5 
5.2355 1 P 120.5 4.5 -5.5 
5.2392 1 P 119.5 2.5 3.5 
5.2429 1 P 122.5 2.5 2.5 
5.2466 1 P 118.5 7.5 -3.5 
5.2503 1 P 123.5 8.5 0.5 
5.254 1 P 124.5 7.5 1.5 
5.2577 1 P 120.5 12.5 1.5 
5.2614 1 P 121.5 9.5 4.5 
5.2651 1 P 120.5 9.5 2.5 
5.2688 1 P 118.5 9.5 0.5 
5.2725 1 P 120.5 5.5 2.5 
5.2762 1 P 124.5 5.5 -0.5 
5.2799 1 P 119.5 10.5 0.5 
5.2836 1 P 127.5 14.5 -3.5 
5.2873 1 P 131.5 13.5 -1.5 
5.291 1 P 134.5 8.5 -5.5 
5.2947 1 P 133.5 17.5 -3.5 
5.2984 1 P 131.5 19.5 -1.5 
5.3021 1 P 134.5 16.5 4.5 
5.3058 1 P 137.5 14.5 7.5 
5.3095 1 P 141.5 16.5 10.5 
5.3132 1 P 144.5 13.5 8.5 
5.3169 1 P 147.5 6.5 13.5 
5.3206 1 P 146.5 9.5 14.5 
5.3243 1 P 149.5 10.5 8.5 
5.328 1 P 152.5 16.5 6.5 
5.3317 1 P 147.5 15.5 4.5 
5.3354 1 P 151.5 16.5 7.5 
5.3391 1 P 154.5 14.5 3.5 
5.3428 1 P 155.5 18.5 4.5 
5.3465 1 P 154.5 14.5 5.5 
5.3502 1 P 159.5 19.5 2.5 
5.3539 1 P 160.5 17.5 2.5 
5.3576 1 P 160.5 9.5 3.5 
5.3613 1 P 153.5 18.5 -0.5 
5.365 1 P 148.5 12.5 2.5 
5.3687 1 P 148.5 16.5 8.5 
5.3724 1 P 154.5 16.5 6.5 
5.3761 1 P 150.5 9.5 13.5 
5.3798 1 P 149.5 0.5 15.5 
5.3835 1 P 144.5 -5.5 18.5 
5.3872 1 P 144.5 -5.5 14.5 
5.3909 1 P 145.5 -0.5 10.5 
5.3946 1 P 153.5 -0.5 7.5 
5.3983 1 P 158.5 -8.5 1.5 
5.402 1 P 156.5 -5.5 0.5 
5.4057 1 P 164.5 -4.5 -5.5 
5.4094 1 P 168.5 -2.5 0.5 
5.4131 1 P 167.5 -3.5 0.5 
5.4168 1 P 171.5 -1.5 3.5 
5.4205 1 P 163.5 0.5 0.5 
5.4242 1 P 163.5 2.5 11.5 
5.4279 1 P 165.5 3.5 10.5 
5.4316 1 P 167.5 7.5 9.5 
5.4353 1 P 163.5 18.5 4.5 
5.439 1 P 160.5 16.5 1.5 
5.4427 1 P 162.5 19.5 2.5 
5.4464 1 P 168.5 19.5 3.5 
5.4501 1 P 172.5 18.5 7.5 
5.4538 1 P 171.5 16.5 9.5 
5.4575 1 P 170.5 15.5 10.5 
5.4612 1 P 176.5 16.5 9.5 
5.4649 1 P 174.5 13.5 6.5 
5.4686 1 P 170.5 16.5 5.5 
5.4723 1 P 172.5 18.5 7.5 
5.476 1 P 172.5 12.5 6.5 
5.4797 1 P 171.5 17.5 2.5 
5.4834 1 P 167.5 15.5 5.5 
5.4871 1 P 164.5 16.5 6.5 
5.4908 1 P 159.5 17.5 1.5 
5.4945 1 P 158.5 11.5 4.5 
5.4982 1 P 163.5 13.5 1.5 
5.5019 1 P 160.5 11.5 5.5 
5.5056 1 P 164.5 4.5 1.5 
5.5093 1 P 163.5 5.5 2.5 
5.513 1 P 167.5 -0.5 0.5 
5.5167 1 P 174.5 0.5 6.5 
5.5204 1 P 174.5 -1.5 6.5 
5.5241 1 P 180.5 -6.5 6.5 
5.5278 1 P 172.5 -1.5 8.5 
5.5315 1 P 169.5 -3.5 3.5 
5.5352 1 P 177.5 -11.5 9.5 
5.5389 1 P 179.5 -11.5 11.5 
5.5426 1 P 176.5 -14.5 13.5 
5.5463 1 P 174.5 -6.5 9.5 
5.55 1 P 172.5 -1.5 9.5 
5.5537 1 P 169.5 -11.5 5.5 
5.5574 1 P 161.5 -9.5 8.5 
5.5611 1 P 161.5 -8.5 14.5 
5.5648 1 P 155.5 -5.5 8.5 
5.5685 1 P 165.5 -2.5 4.5 
5.5722 1 P 167.5 -4.5 3.5 
5.5759 1 P 161.5 -7.5 1.5 
5.5796 1 P 162.5 -3.5 -2.5 
5.5833 1 P 167.5 -2.5 5.5 
5.587 1 P 161.5 -0.5 14.5 
5.5907 1 P 161.5 3.5 16.5 
5.5944 1 P 164.5 3.5 17.5 
5.5981 1 P 168.5 -2.5 19.5 
5.6018 1 P 159.5 -9.5 16.5 
5.6055 1 P 162.5 -10.5 16.5 
5.6092 1 P 160.5 -14.5 5.5 
5.6129 1 P 156.5 -13.5 11.5 
5.6166 1 P 156.5 -12.5 15.5 
5.6203 1 P 154.5 -0.5 15.5 
5.624 1 P 153.5 -8.5 11.5 
5.6277 1 P 151.5 -8.5 9.5 
5.6314 1 P 154.5 -3.5 3.5 
5.6351 1 P 152.5 0.5 1.5 
5.6388 1 P 148.5 -3.5 6.5 
5.6425 1 P 143.5 -6.5 13.5 
5.6462 1 P 147.5 -1.5 11.5 
5.6499 1 P 150.5 -4.5 5.5 
5.6536 1 P 147.5 -10.5 6.5 
5.6573 1 P 145.5 -0.5 6.5 
5.661 1 P 144.5 -8.5 4.5 
5.6647 1 P 145.5 -8.5 4.5 
5.6684 1 P 146.5 -9.5 8.5 
5.6721 1 P 143.5 -11.5 12.5 
5.6758 1 P 140.5 -14.5 9.5 
5.6795 1 P 137.5 -11.5 12.5 
5.6832 1 P 138.5 -10.5 10.5 
5.6869 1 P 133.5 -14.5 13.5 
5.6906 1 P 135.5 -15.5 12.5 
5.6943 1 P 133.5 -14.5 12.5 
5.698 1 P 129.5 -10.5 10.5 
5.7017 1 P 129.5 -10.5 9.5 
5.7054 1 P 130.5 -4.5 12.5 
5.7091 1 P 131.5 -6.5 7.5 
5.7128 1 P 131.5 -4.5 -1.5 
5.7165 1 P 130.5 -3.5 -4.5 
5.7202 1 P 136.5 4.5 -7.5 
5.7239 1 P 138.5 2.5 -5.5 
5.7276 1 P 135.5 -1.5 -9.5 
5.7313 1 P 142.5 1.5 -1.5 
5.735 1 P 137.5 8.5 -6.5 
5.7387 1 P 141.5 6.5 -3.5 
5.7424 1 P 150.5 8.5 2.5 
5.7461 1 P 147.5 9.5 4.5 
5.7498 1 P 142.5 6.5 6.5 
5.7535 1 P 141.5 1.5 -1.5 
5.7572 1 P 142.5 4.5 2.5 
5.7609 1 P 135.5 11.5 -1.5 
5.7646 1 P 139.5 7.5 -1.5 
5.7683 1 P 137.5 9.5 4.5 
5.772 1 P 128.5 12.5 -1.5 
5.7757 1 P 130.5 14.5 -6.5 
5.7794 1 P 132.5 17.5 -6.5 
5.7831 1 P 133.5 14.5 -8.5 
5.7868 1 P 133.5 15.5 -9.5 
5.7905 1 P 130.5 17.5 -6.5 
5.7942 1 P 128.5 18.5 -7.5 
5.7979 1 P 132.5 17.5 -5.5 
5.8016 1 P 132.5 14.5 -0.5 
5.8053 1 P 130.5 7.5 -1.5 
5.809 1 P 134.5 8.5 -3.5 
5.8127 1 P 134.5 13.5 3.5 
5.8164 1 P 134.5 12.5 -0.5 
5.8201 1 P 132.5 9.5 4.5 
5.8238 1 P 130.5 11.5 6.5 
5.8275 1 P 129.5 10.5 1.5 
5.8312 1 P 129.5 14.5 -1.5 
5.8349 1 P 132.5 9.5 -6.5 
5.8386 1 P 137.5 12.5 -8.5 
5.8423 1 P 131.5 15.5 -7.5 
5.846 1 P 133.5 16.5 -9.5 
5.8497 1 P 142.5 16.5 -5.5 
5.8534 1 P 151.5 15.5 -6.5 
5.8571 1 P 151.5 17.5 -5.5 
5.8608 1 P 152.5 15.5 -11.5 
5.8645 1 P 155.5 14.5 -8.5 
5.8682 1 P 153.5 16.5 -9.5 
5.8719 1 P 155.5 10.5 -5.5 
5.8756 1 P 152.5 15.5 -7.5 
5.8793 1 P 149.5 12.5 -8.5 
5.883 1 P 141.5 13.5 -9.5 
5.8867 1 P 149.5 8.5 -15.5 
5.8904 1 P 142.5 8.5 -15.5 
5.8941 1 P 142.5 8.5 -12.5 
5.8978 1 P 140.5 3.5 -14.5 
5.9015 1 P 135.5 -3.5 -16.5 
5.9052 1 P 137.5 -2.5 -11.5 
5.9089 1 P 128.5 -5.5 -17.5 
5.9126 1 P 131.5 -3.5 -9.5 
5.9163 1 P 130.5 -5.5 -9.5 
5.92 1 P 135.5 -0.5 -3.5 
5.9237 1 P 124.5 -7.5 -5.5 
5.9274 1 P 127.5 -11.5 -4.5 
5.9311 1 P 129.5 -10.5 -9.5 
5.9348 1 P 129.5 -7.5 -15.5 
5.9385 1 P 126.5 -12.5 -15.5 
5.9422 1 P 126.5 -12.5 -15.5 
5.9459 1 P 132.5 -2.5 -13.5 
5.9496 1 P 130.5 -3.5 -16.5 
5.9533 1 P 120.5 -8.5 -17.5 
5.957 1 P 121.5 -9.5 -15.5 
5.9607 1 P 120.5 -5.5 -8.5 
5.9644 1 P 115.5 -0.5 -10.5 
5.9681 1 P 108.5 -4.5 -11.5 
5.9718 1 P 103.5 -8.5 -11.5 
5.9755 1 P 102.5 -13.5 -7.5 
5.9792 1 P 99.5 -16.5 -9.5 
5.9829 1 P 96.5 -12.5 -12.5 
5.9866 1 P 92.5 -14.5 -6.5 
5.9903 1 P 93.5 -15.5 -6.5 
5.994 1 P 91.5 -15.5 -10.5 
5.9977 1 P 95.5 -16.5 -10.5 
6.0014 1 P 98.5 -11.5 -12.5 
6.0051 1 P 89.5 -9.5 -9.5 
6.0088 1 P 89.5 -11.5 -7.5 
6.0125 1 P 90.5 -18.5 -3.5 
6.0162 1 P 85.5 -16.5 -1.5 
6.0199 1 P 81.5 -19.5 -0.5 
6.0236 1 P 73.5 -16.5 5.5 
6.0273 1 P 66.5 -13.5 2.5 
6.031 1 P 61.5 -13.5 -2.5 
6.0347 1 P 65.5 -16.5 -9.5 
6.0384 1 P 64.5 -18.5 -5.5 
6.0421 1 P 58.5 -7.5 -5.5 
6.0458 1 P 51.5 1.5 -3.5 
6.0495 1 P 48.5 -8.5 -2.5 
6.0532 1 P 46.5 -12.5 -3.5 
6.0569 1 P 44.5 -9.5 -4.5 
6.0606 1 P 49.5 -12.5 -3.5 
6.0643 1 P 50.5 -9.5 -3.5 
6.068 1 P 51.5 -10.5 -0.5 
6.0717 1 P 50.5 -11.5 1.5 
6.0754 1 P 48.5 -8.5 4.5 
6.0791 1 P 40.5 -19.5 -3.5 
6.0828 1 P 44.5 -16.5 -8.5 
6.0865 1 P 46.5 -16.5 -7.5 
6.0902 1 P 38.5 -14.5 -7.5 
6.0939 1 P 32.5 -11.5 -12.5 
6.0976 1 P 32.5 -15.5 -0.5 
6.1013 1 P 32.5 -15.5 1.5 
6.105 1 P 25.5 -16.5 -1.5 
6.1087 1 P 28.5 -16.5 -6.5 
6.1124 1 P 28.5 -15.5 -5.5 
6.1161 1 P 19.5 -11.5 -5.5 
6.1198 1 P 23.5 -9.5 -14.5 
6.1235 1 P 21.5 -11.5 -15.5 
6.1272 1 P 20.5 -4.5 -16.5 
6.1309 1 P 19.5 -7.5 -13.5 
6.1346 1 P 19.5 -7.5 -14.5 
6.1383 1 P 20.5 -6.5 -12.5 
6.142 1 P 20.5 -8.5 -3.5 
6.1457 1 P 20.5 -11.5 -8.5 
6.1494 1 P 12.5 -7.5 -5.5 
6.1531 1 P 7.5 -12.5 -8.5 
6.1568 1 P 2.5 -11.5 -9.5 
6.1605 1 P -0.5 -12.5 -4.5 
6.1642 1 P 2.5 -9.5 -8.5 
6.1679 1 P 8.5 -4.5 -7.5 
6.1716 1 P 9.5 -7.5 -7.5 
6.1753 1 P 8.5 -10.5 -14.5 
6.179 1 P 12.5 -1.5 -9.5 
6.1827 1 P 16.5 5.5 -5.5 
6.1864 1 P 19.5 4.5 -5.5 
6.1901 1 P 8.5 2.5 -12.5 
6.1938 1 P 21.5 0.5 -18.5 
6.1975 1 P 21.5 -0.5 -13.5 
6.2012 1 P 28.5 -0.5 -18.5 
6.2049 1 P 30.5 0.5 -18.5 
6.2086 1 P 34.5 3.5 -16.5 
6.2123 1 P 35.5 5.5 -16.5 
6.216 1 P 29.5 3.5 -12.5 
6.2197 1 P 24.5 3.5 -16.5 
6.2234 1 P 25.5 2.5 -18.5 
6.2271 1 P 29.5 -0.5 -17.5 
6.2308 1 P 32.5 -4.5 -13.5 
6.2345 1 P 33.5 -4.5 -9.5 
6.2382 1 P 32.5 -5.5 -6.5 
6.2419 1 P 36.5 -9.5 -4.5 
6.2456 1 P 36.5 -7.5 -3.5 
6.2493 1 P 33.5 -10.5 -5.5 
6.253 1 P 41.5 -10.5 -6.5 
6.2567 1 P 43.5 -7.5 -1.5 
6.2604 1 P 48.5 -10.5 -0.5 
6.2641 1 P 41.5 -9.5 -1.5 
6.2678 1 P 38.5 -1.5 -2.5 
6.2715 1 P 36.5 1.5 6.5 
6.2752 1 P 34.5 0.5 2.5 
6.2789 1 P 31.5 2.5 4.5 
6.2826 1 P 35.5 7.5 18.5 
6.2863 1 P 46.5 6.5 12.5 
6.29 1 P 34.5 4.5 16.5 
6.2937 1 P 35.5 10.5 7.5 
6.2974 1 P 37.5 3.5 2.5 
6.3011 1 P 43.5 2.5 3.5 
6.3048 1 P 35.5 1.5 3.5 
6.3085 1 P 42.5 -1.5 6.5 
6.3122 1 P 41.5 -2.5 14.5 
6.3159 1 P 36.5 -1.5 18.5 
6.3196 1 P 38.5 2.5 17.5 
6.3233 1 P 35.5 -3.5 11.5 
6.327 1 P 36.5 -0.5 11.5 
6.3307 1 P 31.5 -3.5 8.5 
6.3344 1 P 34.5 -3.5 5.5 
6.3381 1 P 34.5 -3.5 0.5 
6.3418 1 P 37.5 -1.5 -0.5 
6.3455 1 P 29.5 0.5 -2.5 
6.3492 1 P 25.5 6.5 -6.5 
6.3529 1 P 24.5 9.5 -15.5 
6.3566 1 P 30.5 7.5 -10.5 
6.3603 1 P 29.5 1.5 1.5 
6.364 1 P 30.5 5.5 -1.5 
6.3677 1 P 34.5 6.5 1.5 
6.3714 1 P 33.5 3.5 -3.5 
6.3751 1 P 32.5 6.5 -9.5 
6.3788 1 P 30.5 1.5 -9.5 
6.3825 1 P 32.5 3.5 -14.5 
6.3862 1 P 31.5 2.5 -5.5 
6.3899 1 P 29.5 2.5 -2.5 
6.3936 1 P 25.5 -1.5 -1.5 
6.3973 1 P 23.5 -2.5 1.5 
6.401 1 P 24.5 -7.5 3.5 
6.4047 1 P 25.5 -11.5 3.5 
6.4084 1 P 21.5 -14.5 0.5 
6.4121 1 P 24.5 -14.5 -1.5 
6.4158 1 P 37.5 -16.5 -4.5 
6.4195 1 P 42.5 -15.5 0.5 
6.4232 1 P 39.5 -16.5 2.5 
6.4269 1 P 44.5 -19.5 3.5 
6.4306 1 P 44.5 -17.5 1.5 
6.4343 1 P 39.5 -15.5 1.5 
6.438 1 P 37.5 -15.5 7.5 
6.4417 1 P 40.5 -17.5 7.5 
6.4454 1 P 40.5 -17.5 8.5 
6.4491 1 P 44.5 -12.5 12.5 
6.4528 1 P 49.5 -17.5 9.5 
6.4565 1 P 61.5 -18.5 6.5 
6.4602 1 P 62.5 -18.5 7.5 
6.4639 1 P 57.5 -13.5 10.5 
6.4676 1 P 56.5 -13.5 7.5 
6.4713 1 P 58.5 -6.5 7.5 
6.475 1 P 49.5 -0.5 2.5 
6.4787 1 P 48.5 -4.5 1.5 
6.4824 1 P 46.5 -4.5 1.5 
6.4861 1 P 46.5 -5.5 6.5 
6.4898 1 P 43.5 -3.5 11.5 
6.4935 1 P 49.5 -5.5 8.5 
6.4972 1 P 48.5 -3.5 2.5 
6.5009 1 P 53.5 -11.5 0.5 
6.5046 1 P 49.5 -12.5 -2.5 
6.5083 1 P 44.5 -13.5 1.5 
6.512 1 P 49.5 -15.5 0.5 
6.5157 1 P 52.5 -16.5 6.5 
6.5194 1 P 56.5 -13.5 12.5 
6.5231 1 P 57.5 -9.5 14.5 
6.5268 1 P 61.5 -8.5 15.5 
6.5305 1 P 59.5 -3.5 14.5 
6.5342 1 P 53.5 -4.5 15.5 
6.5379 1 P 53.5 -5.5 17.5 
6.5416 1 P 54.5 -7.5 14.5 
6.5453 1 P 62.5 -10.5 16.5 
6.549 1 P 60.5 -8.5 17.5 
6.5527 1 P 60.5 -10.5 14.5 
6.5564 1 P 57.5 -11.5 13.5 
6.5601 1 P 61.5 -6.5 14.5 
6.5638 1 P 57.5 -10.5 15.5 
6.5675 1 P 60.5 -16.5 10.5 
6.5712 1 P 63.5 -10.5 4.5 
6.5749 1 P 70.5 -11.5 3.5 
6.5786 1 P 75.5 -14.5 1.5 
6.5823 1 P 82.5 -6.5 11.5 
6.586 1 P 75.5 -4.5 13.5 
6.5897 1 P 75.5 -9.5 8.5 
6.5934 1 P 73.5 -8.5 3.5 
6.5971 1 P 76.5 -3.5 -7.5 
6.6008 1 P 77.5 0.5 -8.5 
6.6045 1 P 72.5 2.5 -9.5 
6.6082 1 P 68.5 -1.5 -11.5 
6.6119 1 P 65.5 -1.5 -7.5 
6.6156 1 P 65.5 1.5 -6.5 
6.6193 1 P 62.5 6.5 -10.5 
6.623 1 P 67.5 4.5 -18.5 
6.6267 1 P 64.5 3.5 -14.5 
6.6304 1 P 62.5 0.5 -16.5 
6.6341 1 P 64.5 -0.5 -12.5 
6.6378 1 P 60.5 -0.5 -19.5 
6.6415 1 P 56.5 -0.5 -18.5 
6.6452 1 P 60.5 -7.5 -11.5 
6.6489 1 P 58.5 -7.5 -11.5 
6.6526 1 P 55.5 -14.5 -12.5 
6.6563 1 P 48.5 -13.5 -11.5 
6.66 1 P 48.5 -11.5 -4.5 
6.6637 1 P 54.5 -12.5 -5.5 
6.6674 1 P 63.5 -12.5 -7.5 
6.6711 1 P 67.5 -15.5 -10.5 
6.6748 1 P 65.5 -14.5 -10.5 
6.6785 1 P 62.5 -14.5 -11.5 
6.6822 1 P 61.5 -16.5 -9.5 
6.6859 1 P 60.5 -9.5 -15.5 
6.6896 1 P 62.5 -10.5 -14.5 
6.6933 1 P 68.5 -6.5 -12.5 
6.697 1 P 66.5 0.5 -14.5 
6.7007 1 P 67.5 0.5 -5.5 
6.7044 1 P 73.5 3.5 -7.5 
6.7081 1 P 72.5 1.5 -4.5 
6.7118 1 P 75.5 7.5 -4.5 
6.7155 1 P 72.5 8.5 -2.5 
6.7192 1 P 68.5 4.5 1.5 
6.7229 1 P 70.5 0.5 5.5 
6.7266 1 P 70.5 4.5 9.5 
6.7303 1 P 71.5 7.5 17.5 
6.734 1 P 71.5 1.5 17.5 
6.7377 1 P 73.5 1.5 13.5 
6.7414 1 P 77.5 6.5 10.5 
6.7451 1 P 76.5 9.5 14.5 
6.7488 1 P 75.5 6.5 14.5 
6.7525 1 P 72.5 8.5 10.5 
6.7562 1 P 78.5 4.5 9.5 
6.7599 1 P 83.5 3.5 13.5 
6.7636 1 P 80.5 0.5 13.5 
6.7673 1 P 74.5 2.5 7.5 
6.771 1 P 74.5 5.5 5.5 
6.7747 1 P 76.5 10.5 -2.5 
6.7784 1 P 74.5 9.5 -4.5 
6.7821 1 P 75.5 6.5 0.5 
6.7858 1 P 74.5 8.5 -0.5 
6.7895 1 P 69.5 8.5 6.5 
6.7932 1 P 71.5 8.5 4.5 
6.7969 1 P 64.5 3.5 -0.5 
6.8006 1 P 55.5 3.5 9.5 
6.8043 1 P 57.5 7.5 8.5 
6.808 1 P 45.5 6.5 9.5 
6.8117 1 P 44.5 6.5 13.5 
6.8154 1 P 43.5 6.5 9.5 
6.8191 1 P 37.5 10.5 6.5 
6.8228 1 P 37.5 16.5 6.5 
6.8265 1 P 35.5 18.5 7.5 
6.8302 1 P 31.5 13.5 6.5 
6.8339 1 P 34.5 12.5 5.5 
6.8376 1 P 28.5 9.5 4.5 
6.8413 1 P 31.5 10.5 1.5 
6.845 1 P 28.5 8.5 5.5 
6.8487 1 P 29.5 2.5 -5.5 
6.8524 1 P 23.5 -0.5 -1.5 
6.8561 1 P 24.5 3.5 -8.5 
6.8598 1 P 24.5 -5.5 -14.5 
6.8635 1 P 18.5 -12.5 -10.5 
6.8672 1 P 16.5 -16.5 -8.5 
6.8709 1 P 20.5 -16.5 -8.5 
6.8746 1 P 24.5 -14.5 -5.5 
6.8783 1 P 21.5 -15.5 -6.5 
6.882 1 P 21.5 -10.5 -11.5 
6.8857 1 P 23.5 -13.5 -5.5 
6.8894 1 P 16.5 -11.5 -5.5 
6.8931 1 P 20.5 -15.5 -10.5 
6.8968 1 P 20.5 -7.5 -7.5 
6.9005 1 P 19.5 -0.5 -10.5 
6.9042 1 P 16.5 -4.5 -15.5 
6.9079 1 P 17.5 -5.5 -13.5 
6.9116 1 P 16.5 -7.5 -13.5 
6.9153 1 P 14.5 -11.5 -3.5 
6.919 1 P 11.5 -12.5 -5.5 
6.9227 1 P 23.5 -10.5 -7.5 
6.9264 1 P 18.5 -11.5 -4.5 
6.9301 1 P 13.5 -8.5 -2.5 
6.9338 1 P 6.5 -2.5 -6.5 
6.9375 1 P 8.5 -1.5 -8.5 
6.9412 1 P 4.5 0.5 -6.5 
6.9449 1 P 6.5 2.5 -3.5 
6.9486 1 P 4.5 5.5 -4.5 
6.9523 1 P 2.5 2.5 1.5 
6.956 1 P 5.5 4.5 -1.5 
6.9597 1 P 3.5 3.5 0.5 
6.9634 1 P -10.5 -1.5 0.5 
6.9671 1 P -11.5 -6.5 3.5 
6.9708 1 P -13.5 -9.5 4.5 
6.9745 1 P -11.5 -2.5 11.5 
6.9782 1 P -8.5 -2.5 9.5 
6.9819 1 P -10.5 -0.5 12.5 
6.9856 1 P -15.5 4.5 14.5 
6.9893 1 P -11.5 1.5 14.5 
6.993 1 P -12.5 2.5 17.5 
6.9967 1 P -12.5 3.5 13.5 
7.0004 1 P -16.5 1.5 13.5 
7.0041 1 P -17.5 1.5 13.5 
7.0078 1 P -17.5 4.5 14.5 
7.0115 1 P -20.5 4.5 12.5 
7.0152 1 P -23.5 9.5 17.5 
7.0189 1 P -21.5 9.5 10.5 
7.0226 1 P -19.5 14.5 8.5 
7.0263 1 P -25.5 13.5 13.5 
7.03 1 P -27.5 12.5 12.5 
7.0337 1 P -28.5 12.5 10.5 
7.0374 1 P -33.5 12.5 11.5 
7.0411 1 P -34.5 16.5 7.5 
7.0448 1 P -35.5 10.5 4.5 
7.0485 1 P -36.5 11.5 12.5 
7.0522 1 P -35.5 10.5 16.5 
7.0559 1 P -37.5 14.5 12.5 
7.0596 1 P -35.5 9.5 16.5 
7.0633 1 P -30.5 9.5 13.5 
7.067 1 P -26.5 4.5 13.5 
7.0707 1 P -28.5 4.5 16.5 
7.0744 1 P -32.5 -0.5 14.5 
7.0781 1 P -34.5 -0.5 16.5 
7.0818 1 P -31.5 -1.5 9.5 
7.0855 1 P -27.5 -4.5 12.5 
7.0892 1 P -30.5 -10.5 14.5 
7.0929 1 P -31.5 -5.5 9.5 
7.0966 1 P -22.5 -8.5 10.5 
7.1003 1 P -15.5 -10.5 11.5 
7.104 1 P -14.5 -8.5 12.5 
7.1077 1 P -20.5 -13.5 14.5 
7.1114 1 P -17.5 -10.5 6.5 
7.1151 1 P -9.5 -7.5 6.5 
7.1188 1 P -9.5 -7.5 9.5 
7.1225 1 P -9.5 -7.5 12.5 
7.1262 1 P -11.5 -4.5 12.5 
7.1299 1 P -12.5 -11.5 12.5 
7.1336 1 P -13.5 -1.5 10.5 
7.1373 1 P -14.5 -8.5 8.5 
7.141 1 P -16.5 -11.5 10.5 
7.1447 1 P -17.5 -11.5 14.5 
7.1484 1 P -18.5 -3.5 18.5 
7.1521 1 P -16.5 4.5 16.5 
7.1558 1 P -20.5 1.5 16.5 
7.1595 1 P -17.5 0.5 19.5 
7.1632 1 P -19.5 5.5 17.5 
7.1669 1 P -19.5 7.5 18.5 
7.1706 1 P -24.5 0.5 13.5 
7.1743 1 P -23.5 -2.5 18.5 
7.178 1 P -22.5 -3.5 16.5 
7.1817 1 P -28.5 -2.5 14.5 
7.1854 1 P -30.5 -5.5 17.5 
7.1891 1 P -26.5 -3.5 13.5 
7.1928 1 P -22.5 -1.5 15.5 
7.1965 1 P -30.5 -6.5 14.5 
7.2002 1 P -29.5 -7.5 13.5 
7.2039 1 P -29.5 -9.5 9.5 
7.2076 1 P -27.5 -13.5 13.5 
7.2113 1 P -27.5 -12.5 13.5 
7.215 1 P -31.5 -7.5 16.5 
7.2187 1 P -35.5 -10.5 16.5 
7.2224 1 P -36.5 -10.5 11.5 
7.2261 1 P -41.5 -9.5 12.5 
7.2298 1 P -41.5 -10.5 11.5 
7.2335 1 P -41.5 -12.5 8.5 
7.2372 1 P -40.5 -14.5 10.5 
7.2409 1 P -42.5 -17.5 9.5 
7.2446 1 P -48.5 -18.5 7.5 
7.2483 1 P -51.5 -16.5 -1.5 
7.252 1 P -52.5 -13.5 2.5 
7.2557 1 P -59.5 -14.5 0.5 
7.2594 1 P -56.5 -16.5 -6.5 
7.2631 1 P -60.5 -16.5 0.5 
7.2668 1 P -61.5 -11.5 3.5 
7.2705 1 P -74.5 -18.5 1.5 
7.2742 1 P -69.5 -17.5 -2.5 
7.2779 1 P -66.5 -17.5 3.5 
7.2816 1 P -64.5 -9.5 5.5 
7.2853 1 P -65.5 -12.5 12.5 
7.289 1 P -76.5 -9.5 14.5 
7.2927 1 P -80.5 -3.5 11.5 
7.2964 1 P -76.5 -3.5 18.5 
7.3001 1 P -78.5 -1.5 13.5 
7.3038 1 P -75.5 -4.5 15.5 
7.3075 1 P -71.5 -7.5 17.5 
7.3112 1 P -74.5 -11.5 9.5 
7.3149 1 P -63.5 -16.5 8.5 
7.3186 1 P -66.5 -17.5 8.5 
7.3223 1 P -66.5 -13.5 13.5 
7.326 1 P -66.5 -12.5 8.5 
7.3297 1 P -67.5 -4.5 2.5 
7.3334 1 P -75.5 -0.5 -4.5 
7.3371 1 P -71.5 2.5 -7.5 
7.3408 1 P -77.5 10.5 -4.5 
7.3445 1 P -75.5 11.5 -2.5 
7.3482 1 P -69.5 10.5 -4.5 
7.3519 1 P -66.5 16.5 -8.5 
7.3556 1 P -69.5 16.5 -8.5 
7.3593 1 P -67.5 16.5 -10.5 
7.363 1 P -70.5 6.5 -8.5 
7.3667 1 P -82.5 4.5 -5.5 
7.3704 1 P -81.5 3.5 -11.5 
7.3741 1 P -89.5 9.5 -13.5 
7.3778 1 P -92.5 8.5 -15.5 
7.3815 1 P -95.5 2.5 -18.5 
7.3852 1 P -91.5 6.5 -16.5 
7.3889 1 P -84.5 7.5 -14.5 
7.3926 1 P -82.5 10.5 -13.5 
7.3963 1 P -79.5 10.5 -9.5 
7.4 1 P -83.5 2.5 -9.5 
7.4037 1 P -83.5 6.5 -9.5 
7.4074 1 P -77.5 6.5 -9.5 
7.4111 1 P -75.5 14.5 -9.5 
7.4148 1 P -77.5 12.5 -10.5 
7.4185 1 P -79.5 9.5 -10.5 
7.4222 1 P -79.5 6.5 -5.5 
7.4259 1 P -78.5 3.5 -12.5 
7.4296 1 P -82.5 10.5 -14.5 
7.4333 1 P -85.5 6.5 -16.5 
7.437 1 P -81.5 3.5 -14.5 
7.4407 1 P -77.5 1.5 -7.5 
7.4444 1 P -66.5 -0.5 -9.5 
7.4481 1 P -68.5 -3.5 -19.5 
7.4518 1 P -65.5 -3.5 -15.5 
7.4555 1 P -68.5 -1.5 -12.5 
7.4592 1 P -71.5 -3.5 -17.5 
7.4629 1 P -66.5 -1.5 -15.5 
7.4666 1 P -56.5 -3.5 -19.5 
7.4703 1 P -51.5 2.5 -18.5 
7.474 1 P -47.5 3.5 -13.5 
7.4777 1 P -52.5 -2.5 -7.5 
7.4814 1 P -55.5 -10.5 -5.5 
7.4851 1 P -64.5 -8.5 2.5 
7.4888 1 P -57.5 -15.5 10.5 
7.4925 1 P -45.5 -12.5 10.5 
7.4962 1 P -45.5 -17.5 8.5 
7.4999 1 P -46.5 -17.5 1.5 
7.5036 1 P -48.5 -15.5 -1.5 
7.5073 1 P -45.5 -12.5 0.5 
7.511 1 P -49.5 -4.5 1.5 
7.5147 1 P -49.5 -9.5 -0.5 
7.5184 1 P -53.5 -13.5 2.5 
7.5221 1 P -54.5 -18.5 0.5 
7.5258 1 P -45.5 -17.5 -6.5 
7.5295 1 P -47.5 -14.5 -10.5 
7.5332 1 P -48.5 -14.5 -8.5 
7.5369 1 P -48.5 -4.5 -10.5 
7.5406 1 P -48.5 -6.5 -17.5 
7.5443 1 P -44.5 -2.5 -9.5 
7.548 1 P -47.5 -6.5 -13.5 
7.5517 1 P -50.5 -4.5 -14.5 
7.5554 1 P -45.5 -3.5 -16.5 
7.5591 1 P -42.5 -3.5 -18.5 
7.5628 1 P -39.5 -1.5 -18.5 
7.5665 1 P -35.5 5.5 -17.5 
7.5702 1 P -32.5 6.5 -18.5 
7.5739 1 P -33.5 4.5 -13.5 
7.5776 1 P -33.5 0.5 -13.5 
7.5813 1 P -37.5 -0.5 -10.5 
7.585 1 P -39.5 -0.5 -8.5 
7.5887 1 P -43.5 -4.5 -5.5 
7.5924 1 P -44.5 -9.5 -9.5 
7.5961 1 P -35.5 -10.5 -15.5 
7.5998 1 P -38.5 -5.5 -16.5 
7.6035 1 P -35.5 -6.5 -15.5 
7.6072 1 P -30.5 -6.5 -13.5 
7.6109 1 P -27.5 -1.5 -14.5 
7.6146 1 P -24.5 -5.5 -17.5 
7.6183 1 P -26.5 -6.5 -18.5 
7.622 1 P -25.5 -2.5 -16.5 
7.6257 1 P -29.5 -1.5 -18.5 
7.6294 1 P -34.5 2.5 -15.5 
7.6331 1 P -38.5 9.5 -13.5 
7.6368 1 P -37.5 8.5 -15.5 
7.6405 1 P -38.5 13.5 -14.5 
7.6442 1 P -38.5 10.5 -14.5 
7.6479 1 P -41.5 7.5 -16.5 
7.6516 1 P -39.5 5.5 -13.5 
7.6553 1 P -41.5 -1.5 -19.5 
7.659 1 P -40.5 0.5 -19.5 
7.6627 1 P -41.5 -0.5 -17.5 
7.6664 1 P -44.5 -0.5 -11.5 
7.6701 1 P -34.5 -0.5 -12.5 
7.6738 1 P -32.5 2.5 -17.5 
7.6775 1 P -26.5 10.5 -16.5 
7.6812 1 P -26.5 12.5 -14.5 
7.6849 1 P -21.5 7.5 -8.5 
7.6886 1 P -21.5 10.5 -6.5 
7.6923 1 P -22.5 19.5 -0.5 
7.696 1 P -37.5 19.5 1.5 
7.6997 1 P -37.5 17.5 3.5 
7.7034 1 P -38.5 17.5 3.5 
7.7071 1 P -36.5 14.5 9.5 
7.7108 1 P -29.5 13.5 12.5 
7.7145 1 P -31.5 15.5 7.5 
7.7182 1 P -25.5 10.5 6.5 
7.7219 1 P -21.5 10.5 8.5 
7.7256 1 P -23.5 9.5 7.5 
7.7293 1 P -26.5 8.5 -2.5 
7.733 1 P -31.5 7.5 -2.5 
7.7367 1 P -34.5 2.5 -3.5 
7.7404 1 P -40.5 7.5 -2.5 
7.7441 1 P -45.5 3.5 -13.5 
7.7478 1 P -48.5 6.5 -12.5 
7.7515 1 P -51.5 15.5 -3.5 
7.7552 1 P -59.5 12.5 -2.5 
7.7589 1 P -52.5 0.5 -2.5 
7.7626 1 P -50.5 5.5 5.5 
7.7663 1 P -54.5 6.5 5.5 
7.77 1 P -53.5 7.5 -0.5 
7.7737 1 P -50.5 8.5 4.5 
7.7774 1 P -53.5 7.5 2.5 
7.7811 1 P -52.5 4.5 4.5 
7.7848 1 P -55.5 4.5 10.5 
7.7885 1 P -54.5 0.5 15.5 
7.7922 1 P -52.5 -5.5 15.5 
7.7959 1 P -51.5 -0.5 16.5 
7.7996 1 P -55.5 -10.5 16.5 
7.8033 1 P -56.5 -12.5 6.5 
7.807 1 P -49.5 -5.5 5.5 
7.8107 1 P -45.5 -10.5 8.5 
7.8144 1 P -39.5 -6.5 4.5 
7.8181 1 P -32.5 -1.5 2.5 
7.8218 1 P -33.5 3.5 -5.5 
7.8255 1 P -35.5 8.5 0.5 
7.8292 1 P -39.5 5.5 1.5 
7.8329 1 P -35.5 3.5 4.5 
7.8366 1 P -30.5 4.5 6.5 
7.8403 1 P -28.5 1.5 0.5 
7.844 1 P -33.5 5.5 2.5 
7.8477 1 P -34.5 10.5 7.5 
7.8514 1 P -22.5 14.5 10.5 
7.8551 1 P -23.5 11.5 6.5 
7.8588 1 P -26.5 12.5 9.5 
7.8625 1 P -32.5 10.5 13.5 
7.8662 1 P -39.5 13.5 12.5 
7.8699 1 P -38.5 11.5 14.5 
7.8736 1 P -45.5 9.5 13.5 
7.8773 1 P -47.5 12.5 12.5 
7.881 1 P -43.5 9.5 9.5 
7.8847 1 P -44.5 13.5 7.5 
7.8884 1 P -43.5 5.5 4.5 
7.8921 1 P -46.5 2.5 9.5 
7.8958 1 P -46.5 4.5 14.5 
7.8995 1 P -40.5 2.5 18.5 
7.9032 1 P -37.5 3.5 17.5 
7.9069 1 P -35.5 -6.5 15.5 
7.9106 1 P -39.5 -6.5 15.5 
7.9143 1 P -33.5 -10.5 16.5 
7.918 1 P -31.5 -9.5 11.5 
7.9217 1 P -30.5 -12.5 11.5 
7.9254 1 P -28.5 -14.5 12.5 
7.9291 1 P -30.5 -9.5 8.5 
7.9328 1 P -34.5 -3.5 4.5 
7.9365 1 P -38.5 -4.5 11.5 
7.9402 1 P -41.5 -2.5 15.5 
7.9439 1 P -48.5 -7.5 9.5 
7.9476 1 P -52.5 -5.5 8.5 
7.9513 1 P -51.5 -7.5 11.5 
7.955 1 P -54.5 -7.5 18.5 
7.9587 1 P -57.5 -2.5 17.5 
7.9624 1 P -61.5 -3.5 19.5 
7.9661 1 P -60.5 0.5 16.5 
7.9698 1 P -64.5 9.5 15.5 
7.9735 1 P -58.5 9.5 10.5 
7.9772 1 P -60.5 9.5 13.5 
7.9809 1 P -57.5 10.5 10.5 
7.9846 1 P -59.5 10.5 12.5 
7.9883 1 P -53.5 11.5 13.5 
7.992 1 P -53.5 8.5 17.5 
7.9957 1 P -52.5 6.5 13.5 
7.9994 1 P -46.5 1.5 15.5 
8.0031 1 P -46.5 3.5 16.5 
8.0068 1 P -41.5 0.5 16.5 
8.0105 1 P -42.5 -2.5 14.5 
8.0142 1 P -44.5 -11.5 15.5 
8.0179 1 P -44.5 -9.5 12.5 
8.0216 1 P -33.5 -13.5 14.5 
8.0253 1 P -38.5 -13.5 13.5 
8.029 1 P -45.5 -11.5 13.5 
8.0327 1 P -41.5 -13.5 7.5 
8.0364 1 P -45.5 -15.5 5.5 
8.0401 1 P -42.5 -17.5 4.5 
8.0438 1 P -39.5 -15.5 5.5 
8.0475 1 P -42.5 -11.5 3.5 
8.0512 1 P -36.5 -16.5 3.5 
8.0549 1 P -35.5 -17.5 8.5 
8.0586 1 P -32.5 -18.5 5.5 
8.0623 1 P -37.5 -18.5 0.5 
8.066 1 P -48.5 -18.5 7.5 
8.0697 1 P -54.5 -17.5 -1.5 
8.0734 1 P -49.5 -18.5 -1.5 
8.0771 1 P -46.5 -15.5 4.5 
8.0808 1 P -37.5 -15.5 7.5 
8.0845 1 P -33.5 -16.5 5.5 
8.0882 1 P -32.5 -18.5 5.5 
8.0919 1 P -29.5 -17.5 2.5 
8.0956 1 P -30.5 -12.5 1.5 
8.0993 1 P -30.5 -8.5 2.5 
8.103 1 P -26.5 -0.5 -0.5 
8.1067 1 P -19.5 0.5 2.5 
8.1104 1 P -16.5 -4.5 6.5 
8.1141 1 P -10.5 -7.5 5.5 
8.1178 1 P -9.5 -10.5 9.5 
8.1215 1 P -2.5 -11.5 8.5 
8.1252 1 P -6.5 -10.5 6.5 
8.1289 1 P -3.5 -2.5 9.5 
8.1326 1 P -4.5 -12.5 3.5 
8.1363 1 P -0.5 -14.5 1.5 
8.14 1 P -0.5 -9.5 6.5 
8.1437 1 P -5.5 -2.5 3.5 
8.1474 1 P -8.5 -6.5 6.5 
8.1511 1 P -8.5 -6.5 4.5 
8.1548 1 P -6.5 -3.5 10.5 
8.1585 1 P -10.5 -2.5 15.5 
8.1622 1 P -10.5 -1.5 14.5 
8.1659 1 P -5.5 -4.5 9.5 
8.1696 1 P -1.5 -4.5 -3.5 
8.1733 1 P 1.5 -2.5 -7.5 
8.177 1 P -1.5 -1.5 -8.5 
8.1807 1 P 1.5 -3.5 -7.5 
8.1844 1 P 2.5 -0.5 -8.5 
8.1881 1 P 4.5 -2.5 -14.5 
8.1918 1 P 3.5 0.5 -16.5 
8.1955 1 P 7.5 -2.5 -18.5 
8.1992 1 P 4.5 -4.5 -13.5 
8.2029 1 P 11.5 -1.5 -19.5 
8.2066 1 P 16.5 -1.5 -15.5 
8.2103 1 P 26.5 -4.5 -11.5 
8.214 1 P 30.5 -7.5 -14.5 
8.2177 1 P 25.5 -7.5 -18.5 
8.2214 1 P 24.5 -0.5 -17.5 
8.2251 1 P 30.5 -5.5 -13.5 
8.2288 1 P 29.5 -5.5 -11.5 
8.2325 1 P 31.5 -3.5 -15.5 
8.2362 1 P 31.5 -4.5 -18.5 
8.2399 1 P 27.5 -3.5 -18.5 
8.2436 1 P 30.5 -6.5 -15.5 
8.2473 1 P 26.5 -4.5 -17.5 
8.251 1 P 27.5 -4.5 -16.5 
8.2547 1 P 32.5 2.5 -17.5 
8.2584 1 P 32.5 2.5 -19.5 
8.2621 1 P 33.5 0.5 -19.5 
8.2658 1 P 29.5 1.5 -19.5 
8.2695 1 P 30.5 3.5 -16.5 
8.2732 1 P 33.5 6.5 -14.5 
8.2769 1 P 41.5 -1.5 -13.5 
8.2806 1 P 42.5 -2.5 -7.5 
8.2843 1 P 43.5 -3.5 -12.5 
8.288 1 P 50.5 -13.5 -10.5 
8.2917 1 P 51.5 -12.5 -15.5 
8.2954 1 P 46.5 -11.5 -15.5 
8.2991 1 P 50.5 -12.5 -7.5 
8.3028 1 P 48.5 -7.5 -4.5 
8.3065 1 P 51.5 -7.5 -1.5 
8.3102 1 P 56.5 -8.5 5.5 
8.3139 1 P 51.5 -16.5 3.5 
8.3176 1 P 50.5 -16.5 4.5 
8.3213 1 P 42.5 -16.5 9.5 
8.325 1 P 45.5 -14.5 6.5 
8.3287 1 P 48.5 -13.5 5.5 
8.3324 1 P 50.5 -7.5 9.5 
8.3361 1 P 39.5 -0.5 9.5 
8.3398 1 P 46.5 -1.5 8.5 
8.3435 1 P 47.5 -7.5 9.5 
8.3472 1 P 44.5 -6.5 12.5 
8.3509 1 P 44.5 6.5 8.5 
8.3546 1 P 44.5 11.5 8.5 
8.3583 1 P 46.5 16.5 10.5 
8.362 1 P 44.5 7.5 13.5 
8.3657 1 P 45.5 7.5 5.5 
8.3694 1 P 40.5 3.5 5.5 
8.3731 1 P 36.5 14.5 6.5 
8.3768 1 P 38.5 15.5 9.5 
8.3805 1 P 35.5 13.5 6.5 
8.3842 1 P 34.5 5.5 1.5 
8.3879 1 P 36.5 7.5 4.5 
8.3916 1 P 34.5 4.5 4.5 
8.3953 1 P 26.5 -2.5 8.5 
8.399 1 P 23.5 -3.5 0.5 
8.4027 1 P 26.5 -9.5 -0.5 
8.4064 1 P 22.5 -10.5 1.5 
8.4101 1 P 17.5 -10.5 -1.5 
8.4138 1 P 17.5 -7.5 6.5 
8.4175 1 P 17.5 -5.5 7.5 
8.4212 1 P 16.5 -6.5 8.5 
8.4249 1 P 15.5 -2.5 14.5 
8.4286 1 P 23.5 -0.5 15.5 
8.4323 1 P 16.5 -2.5 15.5 
8.436 1 P 16.5 -5.5 17.5 
8.4397 1 P 20.5 -0.5 17.5 
8.4434 1 P 23.5 -3.5 18.5 
8.4471 1 P 21.5 -12.5 13.5 
8.4508 1 P 23.5 -14.5 9.5 
8.4545 1 P 18.5 -13.5 9.5 
8.4582 1 P 18.5 -10.5 8.5 
8.4619 1 P 23.5 -12.5 13.5 
8.4656 1 P 24.5 -8.5 11.5 
8.4693 1 P 21.5 -6.5 4.5 
8.473 1 P 23.5 -14.5 7.5 
8.4767 1 P 21.5 -8.5 10.5 
8.4804 1 P 23.5 -0.5 8.5 
8.4841 1 P 27.5 0.5 9.5 
8.4878 1 P 23.5 4.5 13.5 
8.4915 1 P 23.5 -1.5 18.5 
8.4952 1 P 18.5 2.5 19.5 
8.4989 1 P 21.5 0.5 17.5 
8.5026 1 P 17.5 -5.5 10.5 
8.5063 1 P 17.5 -6.5 7.5 
8.51 1 P 17.5 -6.5 8.5 
8.5137 1 P 18.5 -0.5 12.5 
8.5174 1 P 17.5 -1.5 19.5 
8.5211 1 P 22.5 9.5 16.5 
8.5248 1 P 25.5 8.5 14.5 
8.5285 1 P 26.5 0.5 11.5 
8.5322 1 P 29.5 6.5 15.5 
8.5359 1 P 25.5 3.5 14.5 
8.5396 1 P 22.5 1.5 13.5 
8.5433 1 P 15.5 1.5 14.5 
8.547 1 P 13.5 3.5 12.5 
8.5507 1 P 7.5 3.5 18.5 
8.5544 1 P 3.5 1.5 19.5 
8.5581 1 P 2.5 4.5 18.5 
8.5618 1 P 7.5 7.5 16.5 
8.5655 1 P 11.5 7.5 18.5 
8.5692 1 P 9.5 2.5 10.5 
8.5729 1 P 9.5 10.5 5.5 
8.5766 1 P 9.5 3.5 4.5 
8.5803 1 P 13.5 6.5 4.5 
8.584 1 P 7.5 1.5 5.5 
8.5877 1 P 4.5 -2.5 10.5 
8.5914 1 P 7.5 -1.5 18.5 
8.5951 1 P 12.5 -2.5 13.5 
8.5988 1 P 14.5 -1.5 12.5 
8.6025 1 P 10.5 2.5 15.5 
8.6062 1 P 12.5 4.5 15.5 
8.6099 1 P 3.5 6.5 14.5 
8.6136 1 P 7.5 0.5 14.5 
8.6173 1 P 9.5 2.5 19.5 
8.621 1 P 24.5 5.5 13.5 
8.6247 1 P 20.5 -0.5 19.5 
8.6284 1 P 24.5 2.5 19.5 
8.6321 1 P 24.5 3.5 12.5 
8.6358 1 P 22.5 9.5 6.5 
8.6395 1 P 18.5 12.5 10.5 
8.6432 1 P 24.5 15.5 10.5 
8.6469 1 P 21.5 8.5 13.5 
8.6506 1 P 29.5 5.5 16.5 
8.6543 1 P 29.5 10.5 8.5 
8.658 1 P 28.5 15.5 5.5 
8.6617 1 P 17.5 13.5 4.5 
8.6654 1 P 24.5 13.5 8.5 
8.6691 1 P 25.5 11.5 10.5 
8.6728 1 P 23.5 7.5 11.5 
8.6765 1 P 22.5 7.5 9.5 
8.6802 1 P 21.5 14.5 7.5 
8.6839 1 P 24.5 15.5 5.5 
8.6876 1 P 16.5 15.5 6.5 
8.6913 1 P 15.5 15.5 9.5 
8.695 1 P 17.5 15.5 10.5 
8.6987 1 P 15.5 16.5 7.5 
8.7024 1 P 16.5 18.5 7.5 
8.7061 1 P 13.5 14.5 11.5 
8.7098 1 P 6.5 13.5 13.5 
8.7135 1 P 3.5 9.5 16.5 
8.7172 1 P 0.5 8.5 14.5 
8.7209 1 P 0.5 7.5 12.5 
8.7246 1 P 3.5 8.5 17.5 
8.7283 1 P 9.5 0.5 18.5 
8.732 1 P 11.5 -5.5 17.5 
8.7357 1 P 10.5 -4.5 15.5 
8.7394 1 P 12.5 -5.5 18.5 
8.7431 1 P 4.5 -3.5 19.5 
8.7468 1 P -0.5 -7.5 14.5 
8.7505 1 P -3.5 1.5 12.5 
8.7542 1 P -3.5 1.5 17.5 
8.7579 1 P -3.5 -2.5 14.5 
8.7616 1 P 0.5 -1.5 8.5 
8.7653 1 P -1.5 -0.5 10.5 
8.769 1 P -4.5 -4.5 13.5 
8.7727 1 P -7.5 -2.5 8.5 
8.7764 1 P -8.5 -7.5 7.5 
8.7801 1 P -7.5 -14.5 5.5 
8.7838 1 P -1.5 -16.5 5.5 
8.7875 1 P -3.5 -16.5 2.5 
8.7912 1 P -9.5 -17.5 8.5 
8.7949 1 P -13.5 -13.5 6.5 
8.7986 1 P -11.5 -16.5 9.5 
8.8023 1 P -6.5 -17.5 5.5 
8.806 1 P -4.5 -18.5 4.5 
8.8097 1 P -4.5 -16.5 6.5 
8.8134 1 P -8.5 -16.5 8.5 
8.8171 1 P -11.5 -9.5 13.5 
8.8208 1 P -14.5 -9.5 8.5 
8.8245 1 P -21.5 -2.5 7.5 
8.8282 1 P -22.5 -4.5 6.5 
8.8319 1 P -20.5 -5.5 4.5 
8.8356 1 P -23.5 -2.5 1.5 
8.8393 1 P -26.5 -6.5 7.5 
8.843 1 P -24.5 -8.5 13.5 
8.8467 1 P -24.5 -9.5 14.5 
8.8504 1 P -29.5 -7.5 10.5 
8.8541 1 P -35.5 -8.5 16.5 
8.8578 1 P -42.5 -5.5 17.5 
8.8615 1 P -43.5 -3.5 16.5 
8.8652 1 P -43.5 1.5 14.5 
8.8689 1 P -48.5 -3.5 18.5 
8.8726 1 P -46.5 -2.5 15.5 
8.8763 1 P -46.5 -6.5 13.5 
8.88 1 P -46.5 -6.5 12.5 
8.8837 1 P -43.5 -12.5 15.5 
8.8874 1 P -38.5 -13.5 11.5 
8.8911 1 P -42.5 -9.5 10.5 
8.8948 1 P -44.5 -1.5 12.5 
8.8985 1 P -47.5 -0.5 15.5 
8.9022 1 P -44.5 -1.5 17.5 
8.9059 1 P -39.5 0.5 16.5 
8.9096 1 P -38.5 5.5 16.5 
8.9133 1 P -35.5 4.5 18.5 
8.917 1 P -32.5 -4.5 14.5 
8.9207 1 P -31.5 0.5 16.5 
8.9244 1 P -33.5 -0.5 14.5 
8.9281 1 P -31.5 2.5 5.5 
8.9318 1 P -35.5 0.5 8.5 
8.9355 1 P -33.5 -2.5 7.5 
8.9392 1 P -31.5 -4.5 0.5 
8.9429 1 P -27.5 -4.5 4.5 
8.9466 1 P -25.5 -4.5 5.5 
8.9503 1 P -25.5 -2.5 10.5 
8.954 1 P -27.5 -3.5 14.5 
8.9577 1 P -26.5 0.5 11.5 
8.9614 1 P -24.5 1.5 7.5 
8.9651 1 P -24.5 2.5 4.5 
8.9688 1 P -25.5 -6.5 4.5 
8.9725 1 P -26.5 -13.5 -0.5 
8.9762 1 P -29.5 -13.5 -1.5 
8.9799 1 P -29.5 -19.5 -0.5 
8.9836 1 P -24.5 -19.5 -2.5 
8.9873 1 P -34.5 -16.5 -4.5 
8.991 1 P -35.5 -6.5 -4.5 
8.9947 1 P -38.5 -11.5 -1.5 
8.9984 1 P -35.5 -12.5 -5.5 
9.0021 1 P -37.5 -14.5 -11.5 
9.0058 1 P -42.5 -7.5 -11.5 
9.0095 1 P -41.5 -9.5 -12.5 
9.0132 1 P -35.5 -12.5 -10.5 
9.0169 1 P -38.5 -15.5 -10.5 
9.0206 1 P -27.5 -14.5 -4.5 
9.0243 1 P -22.5 -15.5 -0.5 
9.028 1 P -25.5 -15.5 4.5 
9.0317 1 P -30.5 -9.5 -2.5 
9.0354 1 P -32.5 -13.5 -2.5 
9.0391 1 P -38.5 -8.5 -6.5 
9.0428 1 P -43.5 -8.5 -9.5 
9.0465 1 P -46.5 -6.5 -12.5 
9.0502 1 P -51.5 -7.5 -11.5 
9.0539 1 P -54.5 -6.5 -7.5 
9.0576 1 P -61.5 -9.5 -8.5 
9.0613 1 P -62.5 0.5 -10.5 
9.065 1 P -55.5 -0.5 -8.5 
9.0687 1 P -52.5 1.5 -11.5 
9.0724 1 P -52.5 7.5 -9.5 
9.0761 1 P -50.5 1.5 -5.5 
9.0798 1 P -57.5 3.5 0.5 
9.0835 1 P -55.5 -4.5 -1.5 
9.0872 1 P -61.5 -7.5 1.5 
9.0909 1 P -57.5 -9.5 -3.5 
9.0946 1 P -59.5 -9.5 -4.5 
9.0983 1 P -52.5 -17.5 2.5 
9.102 1 P -47.5 -14.5 1.5 
9.1057 1 P -43.5 -10.5 10.5 
9.1094 1 P -44.5 -6.5 9.5 
9.1131 1 P -40.5 -1.5 8.5 
9.1168 1 P -40.5 -3.5 9.5 
9.1205 1 P -41.5 1.5 8.5 
9.1242 1 P -40.5 6.5 4.5 
9.1279 1 P -43.5 7.5 2.5 
9.1316 1 P -41.5 13.5 1.5 
9.1353 1 P -43.5 13.5 -4.5 
9.139 1 P -49.5 18.5 -7.5 
9.1427 1 P -49.5 13.5 -13.5 
9.1464 1 P -51.5 13.5 -11.5 
9.1501 1 P -57.5 13.5 -8.5 
9.1538 1 P -56.5 15.5 -0.5 
9.1575 1 P -53.5 10.5 -2.5 
9.1612 1 P -52.5 8.5 -0.5 
9.1649 1 P -52.5 10.5 -0.5 
9.1686 1 P -46.5 11.5 -6.5 
9.1723 1 P -49.5 4.5 -12.5 
9.176 1 P -52.5 2.5 -8.5 
9.1797 1 P -48.5 2.5 -9.5 
9.1834 1 P -46.5 8.5 -9.5 
9.1871 1 P -49.5 5.5 -5.5 
9.1908 1 P -43.5 3.5 -4.5 
9.1945 1 P -37.5 -4.5 -2.5 
9.1982 1 P -34.5 -6.5 -0.5 
9.2019 1 P -39.5 -2.5 -4.5 
9.2056 1 P -41.5 -4.5 -6.5 
9.2093 1 P -37.5 -3.5 -8.5 
9.213 1 P -30.5 2.5 -7.5 
9.2167 1 P -34.5 -0.5 2.5 
9.2204 1 P -28.5 6.5 6.5 
9.2241 1 P -30.5 9.5 2.5 
9.2278 1 P -32.5 3.5 -0.5 
9.2315 1 P -29.5 7.5 0.5 
9.2352 1 P -25.5 4.5 -4.5 
9.2389 1 P -24.5 2.5 -5.5 
9.2426 1 P -28.5 -4.5 -5.5 
9.2463 1 P -28.5 -6.5 -3.5 
9.25 1 P -27.5 -11.5 -1.5 
9.2537 1 P -26.5 -11.5 4.5 
9.2574 1 P -23.5 -11.5 1.5 
9.2611 1 P -27.5 -10.5 0.5 
9.2648 1 P -27.5 -8.5 10.5 
9.2685 1 P -36.5 -4.5 8.5 
9.2722 1 P -39.5 -8.5 13.5 
9.2759 1 P -36.5 -8.5 5.5 
9.2796 1 P -33.5 -12.5 -3.5 
9.2833 1 P -35.5 -15.5 -0.5 
9.287 1 P -35.5 -19.5 3.5 
9.2907 1 P -38.5 -18.5 -3.5 
9.2944 1 P -40.5 -16.5 -1.5 
9.2981 1 P -43.5 -18.5 -3.5 
9.3018 1 P -40.5 -18.5 -6.5 
9.3055 1 P -34.5 -16.5 -5.5 
9.3092 1 P -35.5 -18.5 -5.5 
9.3129 1 P -30.5 -15.5 -4.5 
9.3166 1 P -28.5 -19.5 -3.5 
9.3203 1 P -22.5 -17.5 7.5 
9.324 1 P -26.5 -15.5 10.5 
9.3277 1 P -28.5 -16.5 8.5 
9.3314 1 P -24.5 -13.5 12.5 
9.3351 1 P -27.5 -13.5 6.5 
9.3388 1 P -29.5 -17.5 4.5 
9.3425 1 P -28.5 -15.5 -0.5 
9.3462 1 P -25.5 -14.5 2.5 
9.3499 1 P -20.5 -8.5 6.5 
9.3536 1 P -15.5 -6.5 14.5 
9.3573 1 P -21.5 -5.5 12.5 
9.361 1 P -24.5 -6.5 4.5 
9.3647 1 P -22.5 -5.5 5.5 
9.3684 1 P -26.5 -3.5 7.5 
9.3721 1 P -29.5 -0.5 7.5 
9.3758 1 P -29.5 0.5 4.5 
9.3795 1 P -33.5 0.5 2.5 
9.3832 1 P -35.5 0.5 1.5 
9.3869 1 P -41.5 -7.5 1.5 
9.3906 1 P -45.5 -2.5 -1.5 
9.3943 1 P -49.5 -2.5 -2.5 
9.398 1 P -47.5 -5.5 -10.5 
9.4017 1 P -38.5 -5.5 -5.5 
9.4054 1 P -36.5 -11.5 -3.5 
9.4091 1 P -32.5 -12.5 -7.5 
9.4128 1 P -28.5 -5.5 -14.5 
9.4165 1 P -21.5 -7.5 -11.5 
9.4202 1 P -25.5 -3.5 -16.5 
9.4239 1 P -33.5 -3.5 -13.5 
9.4276 1 P -33.5 -3.5 -10.5 
9.4313 1 P -26.5 4.5 -13.5 
9.435 1 P -26.5 5.5 -15.5 
9.4387 1 P -21.5 7.5 -12.5 
9.4424 1 P -23.5 12.5 -8.5 
9.4461 1 P -22.5 16.5 -8.5 
9.4498 1 P -18.5 18.5 -7.5 
9.4535 1 P -12.5 18.5 -5.5 
9.4572 1 P -12.5 12.5 -5.5 
9.4609 1 P -9.5 16.5 -6.5 
9.4646 1 P -11.5 19.5 -0.5 
9.4683 1 P -8.5 17.5 -1.5 
9.472 1 P -6.5 11.5 -3.5 
9.4757 1 P -12.5 6.5 -1.5 
9.4794 1 P -8.5 14.5 12.5 
9.4831 1 P -8.5 10.5 16.5 
9.4868 1 P -2.5 9.5 14.5 
9.4905 1 P -8.5 3.5 15.5 
9.4942 1 P -7.5 9.5 16.5 
9.4979 1 P -6.5 9.5 15.5 
9.5016 1 P -10.5 5.5 11.5 
9.5053 1 P -13.5 4.5 9.5 
9.509 1 P -15.5 6.5 5.5 
9.5127 1 P -19.5 3.5 4.5 
9.5164 1 P -16.5 -3.5 1.5 
9.5201 1 P -21.5 -2.5 3.5 
9.5238 1 P -12.5 3.5 3.5 
9.5275 1 P -14.5 3.5 -4.5 
9.5312 1 P -14.5 -3.5 -1.5 
9.5349 1 P -21.5 -4.5 4.5 
9.5386 1 P -19.5 -6.5 -1.5 
9.5423 1 P -23.5 -5.5 3.5 
9.546 1 P -23.5 -2.5 15.5 
9.5497 1 P -21.5 6.5 13.5 
9.5534 1 P -28.5 2.5 0.5 
9.5571 1 P -33.5 6.5 0.5 
9.5608 1 P -30.5 7.5 2.5 
9.5645 1 P -36.5 7.5 -6.5 
9.5682 1 P -36.5 7.5 -1.5 
9.5719 1 P -33.5 -0.5 -9.5 
9.5756 1 P -31.5 -1.5 -5.5 
9.5793 1 P -30.5 -3.5 -10.5 
9.583 1 P -29.5 -4.5 -7.5 
9.5867 1 P -28.5 -4.5 -0.5 
9.5904 1 P -32.5 -1.5 2.5 
9.5941 1 P -36.5 0.5 2.5 
9.5978 1 P -38.5 3.5 -1.5 
9.6015 1 P -45.5 -1.5 6.5 
9.6052 1 P -44.5 -1.5 3.5 
9.6089 1 P -44.5 -5.5 6.5 
9.6126 1 P -42.5 1.5 10.5 
9.6163 1 P -42.5 7.5 6.5 
9.62 1 P -48.5 13.5 8.5 
9.6237 1 P -42.5 15.5 11.5 
9.6274 1 P -37.5 7.5 18.5 
9.6311 1 P -38.5 5.5 13.5 
9.6348 1 P -38.5 6.5 18.5 
9.6385 1 P -38.5 1.5 14.5 
9.6422 1 P -41.5 9.5 14.5 
9.6459 1 P -42.5 12.5 11.5 
9.6496 1 P -38.5 11.5 6.5 
9.6533 1 P -34.5 13.5 7.5 
9.657 1 P -33.5 5.5 9.5 
9.6607 1 P -35.5 8.5 8.5 
9.6644 1 P -29.5 10.5 8.5 
9.6681 1 P -28.5 7.5 5.5 
9.6718 1 P -26.5 6.5 2.5 
9.6755 1 P -23.5 6.5 8.5 
9.6792 1 P -30.5 11.5 7.5 
9.6829 1 P -30.5 16.5 10.5 
9.6866 1 P -31.5 18.5 2.5 
9.6903 1 P -32.5 15.5 2.5 
9.694 1 P -30.5 10.5 5.5 
9.6977 1 P -29.5 11.5 15.5 
9.7014 1 P -26.5 11.5 7.5 
9.7051 1 P -24.5 8.5 5.5 
9.7088 1 P -20.5 0.5 1.5 
9.7125 1 P -19.5 -4.5 1.5 
9.7162 1 P -20.5 -1.5 3.5 
9.7199 1 P -25.5 -5.5 5.5 
9.7236 1 P -22.5 -9.5 2.5 
9.7273 1 P -20.5 -10.5 0.5 
9.731 1 P -15.5 -11.5 1.5 
9.7347 1 P -17.5 -6.5 -2.5 
9.7384 1 P -18.5 -4.5 2.5 
9.7421 1 P -16.5 0.5 1.5 
9.7458 1 P -19.5 -3.5 8.5 
9.7495 1 P -24.5 -10.5 13.5 
9.7532 1 P -29.5 -13.5 14.5 
9.7569 1 P -26.5 -12.5 15.5 
9.7606 1 P -26.5 -13.5 8.5 
9.7643 1 P -28.5 -17.5 6.5 
9.768 1 P -27.5 -17.5 9.5 
9.7717 1 P -28.5 -8.5 5.5 
9.7754 1 P -28.5 -15.5 9.5 
9.7791 1 P -30.5 -13.5 10.5 
9.7828 1 P -29.5 -14.5 10.5 
9.7865 1 P -30.5 -18.5 5.5 
9.7902 1 P -28.5 -12.5 4.5 
9.7939 1 P -29.5 -8.5 6.5 
9.7976 1 P -17.5 -13.5 8.5 
9.8013 1 P -17.5 -11.5 6.5 
9.805 1 P -12.5 -14.5 10.5 
9.8087 1 P -7.5 -12.5 11.5 
9.8124 1 P -8.5 -9.5 14.5 
9.8161 1 P -0.5 3.5 11.5 
9.8198 1 P 6.5 6.5 9.5 
9.8235 1 P 6.5 4.5 8.5 
9.8272 1 P 7.5 3.5 12.5 
9.8309 1 P 9.5 5.5 13.5 
9.8346 1 P 11.5 2.5 15.5 
9.8383 1 P 14.5 3.5 14.5 
9.842 1 P 12.5 2.5 19.5 
9.8457 1 P 12.5 -1.5 18.5 
9.8494 1 P 13.5 8.5 14.5 
9.8531 1 P 11.5 4.5 6.5 
9.8568 1 P 15.5 -1.5 6.5 
9.8605 1 P 12.5 -5.5 5.5 
9.8642 1 P 16.5 -4.5 7.5 
9.8679 1 P 20.5 -9.5 4.5 
9.8716 1 P 23.5 -14.5 8.5 
9.8753 1 P 29.5 -9.5 11.5 
9.879 1 P 32.5 -5.5 8.5 
9.8827 1 P 35.5 -5.5 5.5 
9.8864 1 P 36.5 -1.5 11.5 
9.8901 1 P 37.5 -1.5 10.5 
9.8938 1 P 37.5 -1.5 13.5 
9.8975 1 P 37.5 -4.5 13.5 
9.9012 1 P 37.5 -1.5 10.5 
9.9049 1 P 43.5 0.5 11.5 
9.9086 1 P 37.5 -3.5 19.5 
9.9123 1 P 38.5 -2.5 13.5 
9.916 1 P 37.5 -1.5 14.5 
9.9197 1 P 39.5 5.5 10.5 
9.9234 1 P 37.5 12.5 8.5 
9.9271 1 P 39.5 13.5 9.5 
9.9308 1 P 38.5 13.5 13.5 
9.9345 1 P 41.5 13.5 13.5 
9.9382 1 P 37.5 10.5 14.5 
9.9419 1 P 34.5 8.5 16.5 
9.9456 1 P 39.5 11.5 11.5 
9.9493 1 P 34.5 11.5 12.5 
9.953 1 P 30.5 8.5 13.5 
9.9567 1 P 29.5 -0.5 11.5 
9.9604 1 P 26.5 -0.5 19.5 
9.9641 1 P 31.5 -1.5 19.5 
9.9678 1 P 33.5 -3.5 17.5 
9.9715 1 P 33.5 -2.5 12.5 
9.9752 1 P 44.5 0.5 13.5 
9.9789 1 P 41.5 4.5 9.5 
9.9826 1 P 38.5 -2.5 18.5 
9.9863 1 P 43.5 -6.5 17.5 
9.99 1 P 42.5 -5.5 14.5 
9.9937 1 P 42.5 -6.5 11.5 
9.9974 1 P 37.5 -9.5 7.5 
10.0011 1 P 36.5 -12.5 13.5 
10.0048 1 P 42.5 -4.5 11.5 
10.0085 1 P 43.5 -0.5 12.5 
10.0122 1 P 43.5 1.5 9.5 
10.0159 1 P 46.5 -3.5 1.5 
10.0196 1 P 44.5 2.5 0.5 
10.0233 1 P 45.5 4.5 7.5 
10.027 1 P 41.5 7.5 9.5 
10.0307 1 P 35.5 2.5 9.5 
10.0344 1 P 30.5 5.5 18.5 
10.0381 1 P 38.5 0.5 15.5 
10.0418 1 P 47.5 -0.5 14.5 
10.0455 1 P 50.5 1.5 17.5 
10.0492 1 P 54.5 0.5 12.5 
10.0529 1 P 44.5 -2.5 16.5 
10.0566 1 P 44.5 -6.5 15.5 
10.0603 1 P 48.5 -8.5 15.5 
10.064 1 P 45.5 -7.5 18.5 
10.0677 1 P 44.5 2.5 18.5 
10.0714 1 P 43.5 6.5 15.5 
10.0751 1 P 41.5 8.5 8.5 
10.0788 1 P 40.5 9.5 4.5 
10.0825 1 P 51.5 6.5 13.5 
10.0862 1 P 54.5 4.5 3.5 
10.0899 1 P 52.5 -0.5 -0.5 
10.0936 1 P 46.5 5.5 0.5 
10.0973 1 P 43.5 3.5 -5.5 
10.101 1 P 49.5 6.5 -7.5 
10.1047 1 P 52.5 2.5 -5.5 
10.1084 1 P 56.5 0.5 -6.5 
10.1121 1 P 54.5 -3.5 -10.5 
10.1158 1 P 58.5 -6.5 -8.5 
10.1195 1 P 54.5 -1.5 -14.5 
10.1232 1 P 59.5 2.5 -18.5 
10.1269 1 P 57.5 2.5 -13.5 
10.1306 1 P 57.5 -1.5 -13.5 
10.1343 1 P 54.5 -2.5 -15.5 
10.138 1 P 51.5 -3.5 -19.5 
10.1417 1 P 51.5 -0.5 -14.5 
10.1454 1 P 58.5 -4.5 -18.5 
10.1491 1 P 61.5 -9.5 -13.5 
10.1528 1 P 60.5 -8.5 -12.5 
10.1565 1 P 57.5 -10.5 -16.5 
10.1602 1 P 56.5 -7.5 -5.5 
10.1639 1 P 47.5 -8.5 -5.5 
10.1676 1 P 49.5 -8.5 -9.5 
10.1713 1 P 47.5 -14.5 -7.5 
10.175 1 P 50.5 -6.5 -10.5 
10.1787 1 P 55.5 -6.5 -14.5 
10.1824 1 P 65.5 -9.5 -13.5 
10.1861 1 P 69.5 -5.5 -15.5 
10.1898 1 P 63.5 4.5 -13.5 
10.1935 1 P 56.5 6.5 -18.5 
10.1972 1 P 46.5 6.5 -11.5 
10.2009 1 P 41.5 5.5 -16.5 
10.2046 1 P 48.5 10.5 -14.5 
10.2083 1 P 52.5 9.5 -8.5 
10.212 1 P 61.5 6.5 -6.5 
10.2157 1 P 65.5 10.5 -6.5 
10.2194 1 P 66.5 9.5 -0.5 
10.2231 1 P 63.5 1.5 0.5 
10.2268 1 P 58.5 2.5 -1.5 
10.2305 1 P 56.5 2.5 -3.5 
10.2342 1 P 59.5 2.5 -6.5 
10.2379 1 P 59.5 9.5 -8.5 
10.2416 1 P 52.5 7.5 -9.5 
10.2453 1 P 54.5 10.5 -8.5 
10.249 1 P 55.5 11.5 -10.5 
10.2527 1 P 49.5 13.5 -7.5 
10.2564 1 P 52.5 14.5 -9.5 
10.2601 1 P 59.5 17.5 -4.5 
10.2638 1 P 62.5 17.5 2.5 
10.2675 1 P 58.5 19.5 3.5 
10.2712 1 P 59.5 19.5 -1.5 
10.2749 1 P 52.5 19.5 -1.5 
10.2786 1 P 54.5 19.5 -2.5 
10.2823 1 P 53.5 19.5 -3.5 
10.286 1 P 48.5 18.5 -6.5 
10.2897 1 P 52.5 18.5 -7.5 
10.2934 1 P 59.5 18.5 -6.5 
10.2971 1 P 61.5 13.5 -4.5 
10.3008 1 P 60.5 15.5 1.5 
10.3045 1 P 60.5 -5.5 2.5 
10.3082 1 P 64.5 -2.5 -3.5 
10.3119 1 P 58.5 -5.5 0.5 
10.3156 1 P 54.5 -12.5 -7.5 
10.3193 1 P 59.5 -12.5 -8.5 
10.323 1 P 61.5 -14.5 -6.5 
10.3267 1 P 58.5 -16.5 -5.5 
10.3304 1 P 63.5 -18.5 -7.5 
10.3341 1 P 61.5 -15.5 -4.5 
10.3378 1 P 62.5 -15.5 -3.5 
10.3415 1 P 65.5 -12.5 -5.5 
10.3452 1 P 61.5 -6.5 0.5 
10.3489 1 P 61.5 -12.5 2.5 
10.3526 1 P 62.5 -17.5 4.5 
10.3563 1 P 59.5 -11.5 6.5 
10.36 1 P 56.5 -15.5 2.5 
10.3637 1 P 57.5 -13.5 0.5 
10.3674 1 P 57.5 -14.5 -0.5 
10.3711 1 P 53.5 -5.5 -0.5 
10.3748 1 P 51.5 -0.5 -2.5 
10.3785 1 P 51.5 2.5 -4.5 
10.3822 1 P 48.5 1.5 5.5 
10.3859 1 P 53.5 2.5 2.5 
10.3896 1 P 53.5 10.5 4.5 
10.3933 1 P 52.5 5.5 4.5 
10.397 1 P 45.5 8.5 7.5 
10.4007 1 P 47.5 5.5 7.5 
10.4044 1 P 39.5 7.5 9.5 
10.4081 1 P 37.5 3.5 10.5 
10.4118 1 P 41.5 6.5 13.5 
10.4155 1 P 43.5 5.5 13.5 
10.4192 1 P 44.5 1.5 15.5 
10.4229 1 P 38.5 -3.5 19.5 
10.4266 1 P 35.5 -4.5 18.5 
10.4303 1 P 32.5 -1.5 10.5 
10.434 1 P 33.5 3.5 11.5 
10.4377 1 P 32.5 1.5 7.5 
10.4414 1 P 44.5 9.5 8.5 
10.4451 1 P 43.5 7.5 2.5 
10.4488 1 P 51.5 10.5 3.5 
10.4525 1 P 46.5 13.5 -2.5 
10.4562 1 P 39.5 14.5 -6.5 
10.4599 1 P 39.5 9.5 -8.5 
10.4636 1 P 42.5 11.5 -2.5 
10.4673 1 P 45.5 9.5 -1.5 
10.471 1 P 50.5 10.5 2.5 
10.4747 1 P 51.5 14.5 2.5 
10.4784 1 P 56.5 10.5 2.5 
10.4821 1 P 57.5 11.5 -1.5 
10.4858 1 P 57.5 11.5 0.5 
10.4895 1 P 53.5 8.5 5.5 
10.4932 1 P 47.5 3.5 4.5 
10.4969 1 P 47.5 0.5 4.5 
10.5006 1 P 46.5 6.5 5.5 
10.5043 1 P 50.5 7.5 11.5 
10.508 1 P 47.5 10.5 11.5 
10.5117 1 P 41.5 7.5 10.5 
10.5154 1 P 41.5 10.5 8.5 
10.5191 1 P 39.5 14.5 8.5 
10.5228 1 P 38.5 12.5 13.5 
10.5265 1 P 44.5 11.5 15.5 
10.5302 1 P 38.5 11.5 14.5 
10.5339 1 P 40.5 11.5 15.5 
10.5376 1 P 46.5 10.5 16.5 
10.5413 1 P 53.5 3.5 16.5 
10.545 1 P 51.5 4.5 12.5 
10.5487 1 P 48.5 2.5 8.5 
10.5524 1 P 49.5 -1.5 7.5 
10.5561 1 P 50.5 -1.5 11.5 
10.5598 1 P 50.5 -0.5 18.5 
10.5635 1 P 44.5 -0.5 19.5 
10.5672 1 P 48.5 -3.5 19.5 
10.5709 1 P 47.5 -4.5 17.5 
10.5746 1 P 52.5 -7.5 10.5 
10.5783 1 P 62.5 -4.5 5.5 
10.582 1 P 62.5 -0.5 8.5 
10.5857 1 P 56.5 5.5 6.5 
10.5894 1 P 58.5 6.5 -0.5 
10.5931 1 P 55.5 9.5 5.5 
10.5968 1 P 48.5 8.5 1.5 
10.6005 1 P 51.5 11.5 1.5 
10.6042 1 P 49.5 8.5 11.5 
10.6079 1 P 54.5 7.5 15.5 
10.6116 1 P 52.5 10.5 14.5 
10.6153 1 P 51.5 1.5 11.5 
10.619 1 P 54.5 -4.5 6.5 
10.6227 1 P 58.5 -5.5 7.5 
10.6264 1 P 55.5 -10.5 6.5 
10.6301 1 P 59.5 -7.5 12.5 
10.6338 1 P 50.5 -9.5 12.5 
10.6375 1 P 47.5 -12.5 14.5 
10.6412 1 P 53.5 -7.5 8.5 
10.6449 1 P 56.5 -7.5 -2.5 
10.6486 1 P 54.5 -8.5 -6.5 
10.6523 1 P 53.5 -7.5 -0.5 
10.656 1 P 49.5 -8.5 7.5 
10.6597 1 P 45.5 -12.5 7.5 
10.6634 1 P 44.5 -13.5 9.5 
10.6671 1 P 48.5 -14.5 9.5 
10.6708 1 P 45.5 -9.5 16.5 
10.6745 1 P 41.5 -6.5 18.5 
10.6782 1 P 40.5 -3.5 16.5 
10.6819 1 P 43.5 -4.5 18.5 
10.6856 1 P 50.5 -3.5 16.5 
10.6893 1 P 46.5 1.5 15.5 
10.693 1 P 40.5 2.5 16.5 
10.6967 1 P 43.5 7.5 11.5 
10.7004 1 P 46.5 6.5 17.5 
10.7041 1 P 53.5 7.5 15.5 
10.7078 1 P 49.5 7.5 14.5 
10.7115 1 P 58.5 11.5 11.5 
10.7152 1 P 55.5 7.5 10.5 
10.7189 1 P 50.5 8.5 13.5 
10.7226 1 P 51.5 9.5 15.5 
10.7263 1 P 46.5 6.5 12.5 
10.73 1 P 47.5 2.5 17.5 
10.7337 1 P 47.5 -1.5 19.5 
10.7374 1 P 51.5 7.5 16.5 
10.7411 1 P 54.5 8.5 11.5 
10.7448 1 P 64.5 5.5 18.5 
10.7485 1 P 61.5 11.5 10.5 
10.7522 1 P 64.5 8.5 6.5 
10.7559 1 P 61.5 9.5 10.5 
10.7596 1 P 67.5 12.5 11.5 
10.7633 1 P 72.5 15.5 9.5 
10.767 1 P 62.5 11.5 15.5 
10.7707 1 P 60.5 10.5 13.5 
10.7744 1 P 56.5 13.5 10.5 
10.7781 1 P 58.5 13.5 6.5 
10.7818 1 P 61.5 8.5 2.5 
10.7855 1 P 66.5 11.5 4.5 
10.7892 1 P 69.5 10.5 5.5 
10.7929 1 P 72.5 5.5 -0.5 
10.7966 1 P 75.5 2.5 -0.5 
10.8003 1 P 79.5 7.5 2.5 
10.804 1 P 89.5 8.5 -0.5 
10.8077 1 P 85.5 8.5 -3.5 
10.8114 1 P 87.5 10.5 0.5 
10.8151 1 P 86.5 3.5 0.5 
10.8188 1 P 83.5 2.5 2.5 
10.8225 1 P 86.5 8.5 -0.5 
10.8262 1 P 87.5 12.5 -3.5 
10.8299 1 P 81.5 12.5 -4.5 
10.8336 1 P 87.5 10.5 -0.5 
10.8373 1 P 82.5 3.5 1.5 
10.841 1 P 72.5 0.5 -6.5 
10.8447 1 P 70.5 -1.5 -2.5 
10.8484 1 P 70.5 -1.5 3.5 
10.8521 1 P 66.5 1.5 4.5 
10.8558 1 P 71.5 -4.5 0.5 
10.8595 1 P 76.5 -1.5 2.5 
10.8632 1 P 73.5 5.5 3.5 
10.8669 1 P 72.5 2.5 7.5 
10.8706 1 P 72.5 -3.5 7.5 
10.8743 1 P 71.5 5.5 16.5 
10.878 1 P 64.5 7.5 16.5 
10.8817 1 P 66.5 4.5 14.5 
10.8854 1 P 69.5 6.5 10.5 
10.8891 1 P 63.5 2.5 6.5 
10.8928 1 P 67.5 5.5 9.5 
10.8965 1 P 65.5 8.5 9.5 
10.9002 1 P 65.5 9.5 15.5 
10.9039 1 P 62.5 2.5 18.5 
10.9076 1 P 52.5 2.5 10.5 
10.9113 1 P 49.5 2.5 10.5 
10.915 1 P 55.5 6.5 14.5 
10.9187 1 P 57.5 4.5 14.5 
10.9224 1 P 59.5 4.5 17.5 
10.9261 1 P 56.5 8.5 17.5 
10.9298 1 P 54.5 4.5 12.5 
10.9335 1 P 51.5 7.5 18.5 
10.9372 1 P 47.5 9.5 15.5 
10.9409 1 P 54.5 8.5 15.5 
10.9446 1 P 60.5 6.5 10.5 
10.9483 1 P 50.5 5.5 2.5 
10.952 1 P 54.5 9.5 -5.5 
10.9557 1 P 53.5 5.5 -6.5 
10.9594 1 P 55.5 2.5 -12.5 
10.9631 1 P 53.5 10.5 -8.5 
10.9668 1 P 53.5 6.5 -5.5 
10.9705 1 P 45.5 5.5 -3.5 
10.9742 1 P 41.5 -1.5 -0.5 
10.9779 1 P 46.5 -1.5 -2.5 
10.9816 1 P 43.5 -0.5 3.5 
10.9853 1 P 43.5 -2.5 5.5 
10.989 1 P 44.5 1.5 6.5 
10.9927 1 P 44.5 8.5 -0.5 
10.9964 1 P 43.5 5.5 5.5 
11.0001 1 P 55.5 1.5 10.5 
11.0038 1 P 52.5 2.5 10.5 
11.0075 1 P 50.5 4.5 -3.5 
11.0112 1 P 51.5 1.5 -4.5 
11.0149 1 P 51.5 3.5 -7.5 
11.0186 1 P 50.5 5.5 -12.5 
11.0223 1 P 52.5 5.5 -8.5 
11.026 1 P 57.5 7.5 -6.5 
11.0297 1 P 57.5 6.5 -4.5 
11.0334 1 P 58.5 9.5 1.5 
11.0371 1 P 60.5 7.5 -0.5 
11.0408 1 P 53.5 1.5 -3.5 
11.0445 1 P 51.5 1.5 -0.5 
11.0482 1 P 51.5 4.5 -0.5 
11.0519 1 P 50.5 2.5 4.5 
11.0556 1 P 58.5 0.5 8.5 
11.0593 1 P 58.5 -8.5 9.5 
11.063 1 P 58.5 -2.5 6.5 
11.0667 1 P 60.5 -7.5 5.5 
11.0704 1 P 56.5 -11.5 5.5 
11.0741 1 P 61.5 -12.5 7.5 
11.0778 1 P 56.5 -13.5 14.5 
11.0815 1 P 58.5 -9.5 14.5 
11.0852 1 P 49.5 -3.5 11.5 
11.0889 1 P 50.5 3.5 7.5 
11.0926 1 P 51.5 5.5 7.5 
11.0963 1 P 56.5 9.5 10.5 
11.1 1 P 64.5 7.5 10.5 
11.1037 1 P 67.5 8.5 17.5 
11.1074 1 P 66.5 10.5 16.5 
11.1111 1 P 72.5 13.5 14.5 
11.1148 1 P 75.5 12.5 8.5 
11.1185 1 P 78.5 15.5 12.5 
11.1222 1 P 74.5 13.5 10.5 
11.1259 1 P 77.5 8.5 5.5 
11.1296 1 P 78.5 2.5 11.5 
11.1333 1 P 79.5 7.5 9.5 
11.137 1 P 76.5 5.5 6.5 
11.1407 1 P 82.5 -1.5 11.5 
11.1444 1 P 84.5 -1.5 3.5 
11.1481 1 P 88.5 -4.5 -1.5 
11.1518 1 P 92.5 0.5 0.5 
11.1555 1 P 91.5 0.5 1.5 
11.1592 1 P 89.5 1.5 0.5 
11.1629 1 P 95.5 4.5 1.5 
11.1666 1 P 91.5 11.5 1.5 
11.1703 1 P 92.5 15.5 1.5 
11.174 1 P 96.5 15.5 1.5 
11.1777 1 P 93.5 19.5 1.5 
11.1814 1 P 94.5 10.5 3.5 
11.1851 1 P 88.5 15.5 -1.5 
11.1888 1 P 91.5 6.5 0.5 
11.1925 1 P 85.5 2.5 -1.5 
11.1962 1 P 87.5 8.5 -0.5 
11.1999 1 P 93.5 7.5 1.5 
11.2036 1 P 95.5 10.5 -3.5 
11.2073 1 P 98.5 9.5 -8.5 
11.211 1 P 102.5 10.5 -3.5 
11.2147 1 P 110.5 13.5 -3.5 
11.2184 1 P 109.5 15.5 0.5 
11.2221 1 P 112.5 16.5 -0.5 
11.2258 1 P 117.5 7.5 -5.5 
11.2295 1 P 117.5 9.5 -6.5 
11.2332 1 P 123.5 9.5 -4.5 
11.2369 1 P 126.5 10.5 -9.5 
11.2406 1 P 132.5 15.5 -8.5 
11.2443 1 P 123.5 14.5 -7.5 
11.248 1 P 119.5 12.5 -12.5 
11.2517 1 P 118.5 15.5 -11.5 
11.2554 1 P 116.5 11.5 -6.5 
11.2591 1 P 120.5 10.5 -1.5 
11.2628 1 P 120.5 0.5 -11.5 
11.2665 1 P 123.5 -0.5 -8.5 
11.2702 1 P 122.5 -1.5 -8.5 
11.2739 1 P 117.5 2.5 -4.5 
11.2776 1 P 124.5 6.5 -2.5 
11.2813 1 P 117.5 3.5 2.5 
11.285 1 P 117.5 14.5 -3.5 
11.2887 1 P 110.5 13.5 -6.5 
11.2924 1 P 110.5 17.5 -5.5 
11.2961 1 P 109.5 15.5 -7.5 
11.2998 1 P 103.5 16.5 -7.5 
11.3035 1 P 101.5 9.5 -7.5 
11.3072 1 P 104.5 14.5 1.5 
11.3109 1 P 106.5 15.5 -0.5 
11.3146 1 P 115.5 11.5 2.5 
11.3183 1 P 113.5 10.5 6.5 
11.322 1 P 112.5 9.5 6.5 
11.3257 1 P 115.5 7.5 12.5 
11.3294 1 P 115.5 8.5 9.5 
11.3331 1 P 115.5 18.5 7.5 
11.3368 1 P 118.5 17.5 3.5 
11.3405 1 P 120.5 12.5 2.5 
11.3442 1 P 118.5 18.5 -1.5 
11.3479 1 P 126.5 12.5 -3.5 
11.3516 1 P 131.5 14.5 1.5 
11.3553 1 P 128.5 17.5 7.5 
11.359 1 P 124.5 18.5 0.5 
11.3627 1 P 128.5 17.5 2.5 
11.3664 1 P 119.5 12.5 -6.5 
11.3701 1 P 127.5 12.5 -8.5 
11.3738 1 P 126.5 6.5 -8.5 
11.3775 1 P 124.5 9.5 -5.5 
11.3812 1 P 126.5 9.5 2.5 
11.3849 1 P 122.5 9.5 0.5 
11.3886 1 P 122.5 9.5 -2.5 
11.3923 1 P 126.5 10.5 -0.5 
11.396 1 P 125.5 5.5 4.5 
11.3997 1 P 121.5 2.5 3.5 
11.4034 1 P 111.5 4.5 -1.5 
11.4071 1 P 107.5 5.5 -3.5 
11.4108 1 P 105.5 10.5 -0.5 
11.4145 1 P 104.5 13.5 -4.5 
11.4182 1 P 109.5 4.5 -5.5 
11.4219 1 P 104.5 4.5 -3.5 
11.4256 1 P 110.5 3.5 -3.5 
11.4293 1 P 124.5 7.5 -7.5 
11.433 1 P 120.5 14.5 -13.5 
11.4367 1 P 121.5 9.5 -16.5 
11.4404 1 P 124.5 4.5 -15.5 
11.4441 1 P 122.5 8.5 -14.5 
11.4478 1 P 122.5 4.5 -11.5 
11.4515 1 P 121.5 7.5 -16.5 
11.4552 1 P 121.5 8.5 -14.5 
11.4589 1 P 121.5 7.5 -16.5 
11.4626 1 P 122.5 10.5 -14.5 
11.4663 1 P 126.5 16.5 -9.5 
11.47 1 P 133.5 17.5 -7.5 
11.4737 1 P 138.5 12.5 -6.5 
11.4774 1 P 133.5 18.5 -6.5 
11.4811 1 P 138.5 18.5 2.5 
11.4848 1 P 144.5 13.5 1.5 
11.4885 1 P 146.5 19.5 3.5 
11.4922 1 P 139.5 14.5 6.5 
11.4959 1 P 139.5 16.5 6.5 
11.4996 1 P 133.5 18.5 6.5 
11.5033 1 P 123.5 17.5 2.5 
11.507 1 P 123.5 18.5 0.5 
11.5107 1 P 123.5 16.5 -4.5 
11.5144 1 P 128.5 12.5 -6.5 
11.5181 1 P 135.5 8.5 -4.5 
11.5218 1 P 135.5 3.5 -4.5 
11.5255 1 P 134.5 6.5 -3.5 
11.5292 1 P 140.5 6.5 -4.5 
11.5329 1 P 140.5 9.5 -6.5 
11.5366 1 P 144.5 3.5 -12.5 
11.5403 1 P 137.5 5.5 -18.5 
11.544 1 P 134.5 8.5 -17.5 
11.5477 1 P 132.5 12.5 -12.5 
11.5514 1 P 130.5 16.5 -10.5 
11.5551 1 P 134.5 13.5 -8.5 
11.5588 1 P 141.5 12.5 -3.5 
11.5625 1 P 145.5 4.5 -6.5 
11.5662 1 P 143.5 2.5 -10.5 
11.5699 1 P 143.5 7.5 -12.5 
11.5736 1 P 143.5 0.5 -12.5 
11.5773 1 P 143.5 -0.5 -14.5 
11.581 1 P 147.5 1.5 -19.5 
11.5847 1 P 138.5 -0.5 -19.5 
11.5884 1 P 132.5 8.5 -17.5 
11.5921 1 P 132.5 8.5 -14.5 
11.5958 1 P 130.5 6.5 -16.5 
11.5995 1 P 124.5 1.5 -19.5 
11.6032 1 P 126.5 1.5 -16.5 
11.6069 1 P 125.5 2.5 -18.5 
11.6106 1 P 120.5 5.5 -16.5 
11.6143 1 P 119.5 2.5 -19.5 
11.618 1 P 121.5 -0.5 -14.5 
11.6217 1 P 116.5 3.5 -12.5 
11.6254 1 P 121.5 9.5 -9.5 
11.6291 1 P 122.5 -0.5 -7.5 
11.6328 1 P 115.5 4.5 -4.5 
11.6365 1 P 108.5 -0.5 -6.5 
11.6402 1 P 97.5 0.5 -9.5 
11.6439 1 P 91.5 -6.5 3.5 
11.6476 1 P 89.5 -9.5 1.5 
11.6513 1 P 83.5 -5.5 7.5 
11.655 1 P 91.5 -4.5 6.5 
11.6587 1 P 87.5 -2.5 2.5 
11.6624 1 P 87.5 3.5 8.5 
11.6661 1 P 83.5 -2.5 15.5 
11.6698 1 P 85.5 -4.5 5.5 
11.6735 1 P 88.5 -5.5 1.5 
11.6772 1 P 89.5 -6.5 4.5 
11.6809 1 P 96.5 -4.5 14.5 
11.6846 1 P 94.5 -7.5 15.5 
11.6883 1 P 99.5 -12.5 15.5 
11.692 1 P 101.5 -14.5 9.5 
11.6957 1 P 105.5 -18.5 -3.5 
11.6994 1 P 107.5 -15.5 3.5 
11.7031 1 P 104.5 -18.5 4.5 
11.7068 1 P 101.5 -17.5 9.5 
11.7105 1 P 98.5 -10.5 7.5 
11.7142 1 P 99.5 -10.5 -0.5 
11.7179 1 P 100.5 -4.5 4.5 
11.7216 1 P 102.5 -4.5 0.5 
11.7253 1 P 100.5 -5.5 -2.5 
11.729 1 P 94.5 -11.5 -5.5 
11.7327 1 P 94.5 -8.5 2.5 
11.7364 1 P 103.5 -2.5 5.5 
11.7401 1 P 110.5 -9.5 6.5 
11.7438 1 P 103.5 -6.5 15.5 
11.7475 1 P 101.5 -5.5 6.5 
11.7512 1 P 101.5 0.5 2.5 
11.7549 1 P 99.5 3.5 3.5 
11.7586 1 P 101.5 10.5 5.5 
11.7623 1 P 104.5 17.5 1.5 
11.766 1 P 105.5 17.5 4.5 
11.7697 1 P 108.5 15.5 6.5 
11.7734 1 P 113.5 12.5 4.5 
11.7771 1 P 123.5 4.5 3.5 
11.7808 1 P 120.5 10.5 8.5 
11.7845 1 P 127.5 16.5 8.5 
11.7882 1 P 123.5 14.5 4.5 
11.7919 1 P 129.5 8.5 -3.5 
11.7956 1 P 130.5 8.5 -2.5 
11.7993 1 P 130.5 8.5 3.5 
11.803 1 P 130.5 5.5 4.5 
11.8067 1 P 121.5 3.5 11.5 
11.8104 1 P 120.5 0.5 11.5 
11.8141 1 P 113.5 4.5 12.5 
11.8178 1 P 116.5 5.5 11.5 
11.8215 1 P 120.5 4.5 15.5 
11.8252 1 P 120.5 1.5 12.5 
11.8289 1 P 121.5 4.5 16.5 
11.8326 1 P 122.5 3.5 13.5 
11.8363 1 P 115.5 6.5 18.5 
11.84 1 P 114.5 5.5 16.5 
11.8437 1 P 116.5 3.5 13.5 
11.8474 1 P 112.5 8.5 14.5 
11.8511 1 P 112.5 8.5 13.5 
11.8548 1 P 108.5 8.5 11.5 
11.8585 1 P 103.5 12.5 11.5 
11.8622 1 P 104.5 7.5 17.5 
11.8659 1 P 98.5 4.5 16.5 
11.8696 1 P 110.5 1.5 17.5 
11.8733 1 P 113.5 5.5 12.5 
11.877 1 P 114.5 -1.5 8.5 
11.8807 1 P 112.5 4.5 11.5 
11.8844 1 P 104.5 6.5 12.5 
11.8881 1 P 107.5 8.5 6.5 
11.8918 1 P 109.5 8.5 -1.5 
11.8955 1 P 105.5 1.5 -1.5 
11.8992 1 P 104.5 0.5 -4.5 
11.9029 1 P 102.5 -1.5 4.5 
11.9066 1 P 102.5 -1.5 9.5 
11.9103 1 P 107.5 2.5 2.5 
11.914 1 P 107.5 2.5 2.5 
11.9177 1 P 104.5 -0.5 -1.5 
11.9214 1 P 100.5 0.5 3.5 
11.9251 1 P 95.5 -3.5 8.5 
11.9288 1 P 95.5 -7.5 16.5 
11.9325 1 P 96.5 -8.5 16.5 
11.9362 1 P 94.5 -1.5 16.5 
11.9399 1 P 102.5 1.5 13.5 
11.9436 1 P 102.5 6.5 15.5 
11.9473 1 P 104.5 9.5 16.5 
11.951 1 P 104.5 1.5 16.5 
11.9547 1 P 97.5 3.5 13.5 
11.9584 1 P 96.5 4.5 14.5 
11.9621 1 P 95.5 -0.5 17.5 
11.9658 1 P 91.5 2.5 15.5 
11.9695 1 P 90.5 3.5 14.5 
11.9732 1 P 92.5 4.5 12.5 
11.9769 1 P 100.5 -1.5 11.5 
11.9806 1 P 100.5 1.5 12.5 
11.9843 1 P 95.5 -0.5 14.5 
11.988 1 P 96.5 -2.5 15.5 
11.9917 1 P 92.5 -1.5 9.5 
11.9954 1 P 91.5 -1.5 13.5 
11.9991 1 P 87.5 -2.5 14.5 
12.0028 1 P 84.5 -7.5 13.5 
12.0065 1 P 85.5 -9.5 10.5 
12.0102 1 P 82.5 -7.5 9.5 
12.0139 1 P 82.5 -6.5 1.5 
12.0176 1 P 82.5 -5.5 8.5 
12.0213 1 P 79.5 -1.5 7.5 
12.025 1 P 83.5 0.5 1.5 
12.0287 1 P 84.5 -4.5 -1.5 
12.0324 1 P 88.5 -2.5 -0.5 
12.0361 1 P 87.5 -3.5 1.5 
12.0398 1 P 90.5 0.5 4.5 
12.0435 1 P 92.5 3.5 3.5 
12.0472 1 P 89.5 3.5 0.5 
12.0509 1 P 92.5 3.5 1.5 
12.0546 1 P 89.5 5.5 -6.5 
12.0583 1 P 95.5 6.5 -8.5 
12.062 1 P 90.5 4.5 -1.5 
12.0657 1 P 93.5 8.5 -6.5 
12.0694 1 P 97.5 9.5 -11.5 
12.0731 1 P 99.5 5.5 -9.5 
12.0768 1 P 101.5 4.5 -7.5 
12.0805 1 P 93.5 2.5 -3.5 
12.0842 1 P 93.5 1.5 0.5 
12.0879 1 P 93.5 -5.5 2.5 
12.0916 1 P 90.5 -10.5 -10.5 
12.0953 1 P 86.5 -12.5 -8.5 
12.099 1 P 89.5 -10.5 -1.5 
12.1027 1 P 98.5 -6.5 -2.5 
12.1064 1 P 96.5 -5.5 3.5 
12.1101 1 P 92.5 -5.5 3.5 
12.1138 1 P 94.5 -12.5 3.5 
12.1175 1 P 92.5 -10.5 3.5 
12.1212 1 P 89.5 -3.5 6.5 
12.1249 1 P 85.5 -0.5 6.5 
12.1286 1 P 86.5 -1.5 2.5 
12.1323 1 P 87.5 -5.5 0.5 
12.136 1 P 87.5 -6.5 0.5 
12.1397 1 P 81.5 -8.5 3.5 
12.1434 1 P 75.5 -14.5 -2.5 
12.1471 1 P 75.5 -8.5 7.5 
12.1508 1 P 74.5 -15.5 8.5 
12.1545 1 P 71.5 -14.5 2.5 
12.1582 1 P 78.5 -17.5 6.5 
12.1619 1 P 80.5 -17.5 7.5 
12.1656 1 P 80.5 -13.5 2.5 
12.1693 1 P 75.5 -9.5 2.5 
12.173 1 P 64.5 -10.5 6.5 
12.1767 1 P 58.5 -4.5 1.5 
12.1804 1 P 53.5 0.5 3.5 
12.1841 1 P 53.5 3.5 -1.5 
12.1878 1 P 47.5 -2.5 -11.5 
12.1915 1 P 52.5 -4.5 -13.5 
12.1952 1 P 57.5 -5.5 -18.5 
12.1989 1 P 57.5 -0.5 -17.5 
12.2026 1 P 59.5 1.5 -17.5 
12.2063 1 P 57.5 -0.5 -16.5 
12.21 1 P 55.5 -7.5 -16.5 
12.2137 1 P 62.5 3.5 -12.5 
12.2174 1 P 62.5 3.5 -12.5 
12.2211 1 P 60.5 3.5 -19.5 
12.2248 1 P 56.5 0.5 -16.5 
12.2285 1 P 61.5 -7.5 -17.5 
12.2322 1 P 63.5 -7.5 -16.5 
12.2359 1 P 57.5 -8.5 -14.5 
12.2396 1 P 51.5 -12.5 -15.5 
12.2433 1 P 53.5 -9.5 -16.5 
12.247 1 P 50.5 -5.5 -16.5 
12.2507 1 P 47.5 -9.5 -10.5 
12.2544 1 P 47.5 -4.5 -14.5 
12.2581 1 P 40.5 -9.5 -14.5 
12.2618 1 P 33.5 -13.5 -12.5 
12.2655 1 P 42.5 -13.5 -13.5 
12.2692 1 P 46.5 -11.5 -9.5 
12.2729 1 P 52.5 -14.5 -13.5 
12.2766 1 P 50.5 -12.5 -13.5 
12.2803 1 P 55.5 -10.5 -8.5 
12.284 1 P 58.5 -7.5 -5.5 
12.2877 1 P 60.5 -12.5 -3.5 
12.2914 1 P 62.5 -6.5 -0.5 
12.2951 1 P 55.5 -10.5 -7.5 
12.2988 1 P 56.5 -9.5 -14.5 
12.3025 1 P 58.5 -5.5 -14.5 
12.3062 1 P 58.5 -15.5 -12.5 
12.3099 1 P 65.5 -8.5 -10.5 
12.3136 1 P 61.5 -13.5 -4.5 
12.3173 1 P 64.5 -18.5 -7.5 
12.321 1 P 64.5 -16.5 -8.5 
12.3247 1 P 69.5 -13.5 -2.5 
12.3284 1 P 78.5 -12.5 -4.5 
12.3321 1 P 84.5 -12.5 0.5 
12.3358 1 P 86.5 -7.5 1.5 
12.3395 1 P 88.5 -8.5 2.5 
12.3432 1 P 83.5 -4.5 9.5 
12.3469 1 P 85.5 -7.5 9.5 
12.3506 1 P 83.5 -11.5 13.5 
12.3543 1 P 82.5 -9.5 7.5 
12.358 1 P 73.5 -12.5 10.5 
12.3617 1 P 66.5 -15.5 1.5 
12.3654 1 P 64.5 -18.5 7.5 
12.3691 1 P 61.5 -19.5 1.5 
12.3728 1 P 63.5 -17.5 6.5 
12.3765 1 P 70.5 -18.5 1.5 
12.3802 1 P 70.5 -19.5 -3.5 
12.3839 1 P 66.5 -18.5 -3.5 
12.3876 1 P 71.5 -16.5 -7.5 
12.3913 1 P 77.5 -18.5 -1.5 
12.395 1 P 71.5 -18.5 -0.5 
12.3987 1 P 71.5 -19.5 1.5 
12.4024 1 P 65.5 -17.5 5.5 
12.4061 1 P 60.5 -16.5 6.5 
12.4098 1 P 55.5 -14.5 10.5 
12.4135 1 P 53.5 -14.5 0.5 
12.4172 1 P 50.5 -11.5 -4.5 
12.4209 1 P 53.5 -14.5 -10.5 
12.4246 1 P 56.5 -12.5 -14.5 
12.4283 1 P 54.5 -11.5 -11.5 
12.432 1 P 59.5 -12.5 -12.5 
12.4357 1 P 57.5 -13.5 -12.5 
12.4394 1 P 43.5 -11.5 -11.5 
12.4431 1 P 48.5 -14.5 -11.5 
12.4468 1 P 42.5 -9.5 -11.5 
12.4505 1 P 37.5 -9.5 -15.5 
12.4542 1 P 31.5 -11.5 -12.5 
12.4579 1 P 31.5 -11.5 -10.5 
12.4616 1 P 35.5 -14.5 -12.5 
12.4653 1 P 41.5 -5.5 -15.5 
12.469 1 P 40.5 -1.5 -11.5 
12.4727 1 P 36.5 -4.5 -12.5 
12.4764 1 P 42.5 -0.5 -8.5 
12.4801 1 P 41.5 -5.5 -11.5 
12.4838 1 P 42.5 -6.5 -15.5 
12.4875 1 P 45.5 -4.5 -11.5 
12.4912 1 P 46.5 -3.5 -10.5 
12.4949 1 P 44.5 0.5 -18.5 
12.4986 1 P 42.5 -4.5 -16.5 
12.5023 1 P 39.5 -4.5 -10.5 
12.506 1 P 51.5 -1.5 -8.5 
12.5097 1 P 57.5 1.5 -15.5 
12.5134 1 P 53.5 -5.5 -14.5 
12.5171 1 P 45.5 -3.5 -16.5 
12.5208 1 P 42.5 -3.5 -13.5 
12.5245 1 P 33.5 -10.5 -1.5 
12.5282 1 P 31.5 -14.5 0.5 
12.5319 1 P 26.5 -3.5 -3.5 
12.5356 1 P 24.5 1.5 -0.5 
12.5393 1 P 25.5 10.5 -5.5 
12.543 1 P 29.5 8.5 -9.5 
12.5467 1 P 34.5 10.5 -11.5 
12.5504 1 P 29.5 3.5 -17.5 
12.5541 1 P 38.5 9.5 -13.5 
12.5578 1 P 45.5 12.5 -12.5 
12.5615 1 P 44.5 6.5 -18.5 
12.5652 1 P 34.5 2.5 -13.5 
12.5689 1 P 31.5 -0.5 -17.5 
12.5726 1 P 35.5 2.5 -19.5 
12.5763 1 P 43.5 1.5 -16.5 
12.58 1 P 38.5 -1.5 -18.5 
12.5837 1 P 30.5 3.5 -16.5 
12.5874 1 P 36.5 2.5 -19.5 
12.5911 1 P 40.5 1.5 -19.5 
12.5948 1 P 43.5 3.5 -19.5 
12.5985 1 P 49.5 7.5 -14.5 
12.6022 1 P 52.5 9.5 -17.5 
12.6059 1 P 49.5 11.5 -12.5 
12.6096 1 P 53.5 6.5 -6.5 
12.6133 1 P 56.5 4.5 -4.5 
12.617 1 P 58.5 6.5 -1.5 
12.6207 1 P 61.5 8.5 1.5 
12.6244 1 P 60.5 -1.5 1.5 
12.6281 1 P 68.5 -0.5 0.5 
12.6318 1 P 67.5 -0.5 7.5 
12.6355 1 P 63.5 3.5 10.5 
12.6392 1 P 62.5 1.5 14.5 
12.6429 1 P 61.5 2.5 15.5 
12.6466 1 P 62.5 8.5 8.5 
12.6503 1 P 59.5 8.5 13.5 
12.654 1 P 59.5 4.5 12.5 
12.6577 1 P 56.5 6.5 11.5 
12.6614 1 P 60.5 12.5 6.5 
12.6651 1 P 56.5 14.5 8.5 
12.6688 1 P 61.5 13.5 13.5 
12.6725 1 P 62.5 3.5 9.5 
12.6762 1 P 55.5 5.5 12.5 
12.6799 1 P 55.5 3.5 18.5 
12.6836 1 P 53.5 0.5 16.5 
12.6873 1 P 53.5 -1.5 19.5 
12.691 1 P 53.5 1.5 16.5 
12.6947 1 P 56.5 -2.5 15.5 
12.6984 1 P 55.5 2.5 18.5 
12.7021 1 P 57.5 5.5 15.5 
12.7058 1 P 48.5 4.5 15.5 
12.7095 1 P 53.5 3.5 13.5 
12.7132 1 P 47.5 4.5 6.5 
12.7169 1 P 46.5 6.5 6.5 
12.7206 1 P 51.5 13.5 8.5 
12.7243 1 P 53.5 17.5 5.5 
12.728 1 P 48.5 11.5 7.5 
12.7317 1 P 57.5 13.5 4.5 
12.7354 1 P 58.5 11.5 1.5 
12.7391 1 P 56.5 12.5 3.5 
12.7428 1 P 55.5 12.5 0.5 
12.7465 1 P 54.5 8.5 1.5 
12.7502 1 P 59.5 11.5 -12.5 
12.7539 1 P 61.5 4.5 -7.5 
12.7576 1 P 58.5 9.5 -3.5 
12.7613 1 P 69.5 11.5 -0.5 
12.765 1 P 67.5 12.5 2.5 
12.7687 1 P 71.5 6.5 4.5 
12.7724 1 P 72.5 2.5 -0.5 
12.7761 1 P 71.5 0.5 -3.5 
12.7798 1 P 72.5 -7.5 -6.5 
12.7835 1 P 75.5 -8.5 -9.5 
12.7872 1 P 73.5 -5.5 -12.5 
12.7909 1 P 74.5 -9.5 -6.5 
12.7946 1 P 73.5 -10.5 3.5 
12.7983 1 P 73.5 -12.5 6.5 
12.802 1 P 75.5 -12.5 9.5 
12.8057 1 P 80.5 -9.5 12.5 
12.8094 1 P 83.5 -7.5 15.5 
12.8131 1 P 82.5 -8.5 14.5 
12.8168 1 P 83.5 -3.5 7.5 
12.8205 1 P 82.5 -4.5 11.5 
12.8242 1 P 72.5 -1.5 12.5 
12.8279 1 P 79.5 -2.5 15.5 
12.8316 1 P 81.5 2.5 15.5 
12.8353 1 P 80.5 -4.5 17.5 
12.839 1 P 80.5 -6.5 15.5 
12.8427 1 P 70.5 -3.5 15.5 
12.8464 1 P 71.5 -8.5 12.5 
12.8501 1 P 74.5 -9.5 16.5 
12.8538 1 P 68.5 -8.5 15.5 
12.8575 1 P 62.5 -2.5 18.5 
12.8612 1 P 65.5 -7.5 10.5 
12.8649 1 P 64.5 -2.5 15.5 
12.8686 1 P 68.5 -1.5 11.5 
12.8723 1 P 65.5 -6.5 12.5 
12.876 1 P 64.5 2.5 17.5 
12.8797 1 P 66.5 2.5 16.5 
12.8834 1 P 69.5 -2.5 19.5 
12.8871 1 P 67.5 -2.5 17.5 
12.8908 1 P 61.5 1.5 12.5 
12.8945 1 P 61.5 4.5 12.5 
12.8982 1 P 62.5 2.5 19.5 
12.9019 1 P 62.5 0.5 19.5 
12.9056 1 P 70.5 -1.5 19.5 
12.9093 1 P 63.5 6.5 18.5 
12.913 1 P 62.5 6.5 14.5 
12.9167 1 P 63.5 2.5 11.5 
12.9204 1 P 64.5 3.5 16.5 
12.9241 1 P 71.5 8.5 14.5 
12.9278 1 P 72.5 7.5 18.5 
12.9315 1 P 76.5 12.5 15.5 
12.9352 1 P 73.5 12.5 13.5 
12.9389 1 P 72.5 16.5 9.5 
12.9426 1 P 74.5 12.5 2.5 
12.9463 1 P 75.5 6.5 0.5 
12.95 1 P 76.5 5.5 8.5 
12.9537 1 P 82.5 5.5 15.5 
12.9574 1 P 84.5 5.5 12.5 
12.9611 1 P 94.5 3.5 14.5 
12.9648 1 P 88.5 1.5 14.5 
12.9685 1 P 87.5 3.5 12.5 
12.9722 1 P 82.5 0.5 14.5 
12.9759 1 P 84.5 -0.5 18.5 
12.9796 1 P 84.5 -0.5 13.5 
12.9833 1 P 81.5 -6.5 9.5 
12.987 1 P 79.5 -7.5 3.5 
12.9907 1 P 76.5 -8.5 4.5 
12.9944 1 P 72.5 -0.5 4.5 
12.9981 1 P 72.5 3.5 2.5 
13.0018 1 P 79.5 -2.5 -1.5 
13.0055 1 P 77.5 -3.5 4.5 
13.0092 1 P 73.5 -4.5 7.5 
13.0129 1 P 67.5 -13.5 13.5 
13.0166 1 P 69.5 -9.5 8.5 
13.0203 1 P 71.5 -3.5 2.5 
13.024 1 P 68.5 -0.5 3.5 
13.0277 1 P 67.5 0.5 -1.5 
13.0314 1 P 68.5 3.5 -3.5 
13.0351 1 P 75.5 1.5 -4.5 
13.0388 1 P 72.5 4.5 -5.5 
13.0425 1 P 66.5 9.5 -11.5 
13.0462 1 P 64.5 6.5 -13.5 
13.0499 1 P 60.5 11.5 -15.5 
13.0536 1 P 56.5 10.5 -16.5 
13.0573 1 P 61.5 8.5 -17.5 
13.061 1 P 56.5 1.5 -11.5 
13.0647 1 P 51.5 2.5 -5.5 
13.0684 1 P 48.5 0.5 -7.5 
13.0721 1 P 48.5 -2.5 -5.5 
13.0758 1 P 48.5 4.5 -4.5 
13.0795 1 P 42.5 8.5 -2.5 
13.0832 1 P 37.5 11.5 7.5 
13.0869 1 P 36.5 14.5 7.5 
13.0906 1 P 37.5 17.5 2.5 
13.0943 1 P 38.5 16.5 -5.5 
13.098 1 P 30.5 13.5 -9.5 
13.1017 1 P 30.5 12.5 -12.5 
13.1054 1 P 34.5 14.5 -12.5 
13.1091 1 P 35.5 14.5 -11.5 
13.1128 1 P 34.5 16.5 -8.5 
13.1165 1 P 39.5 11.5 -8.5 
13.1202 1 P 41.5 15.5 -12.5 
13.1239 1 P 40.5 9.5 -13.5 
13.1276 1 P 37.5 8.5 -13.5 
13.1313 1 P 41.5 3.5 -14.5 
13.135 1 P 42.5 3.5 -17.5 
13.1387 1 P 44.5 8.5 -17.5 
13.1424 1 P 41.5 10.5 -16.5 
13.1461 1 P 40.5 9.5 -14.5 
13.1498 1 P 48.5 4.5 -11.5 
13.1535 1 P 50.5 0.5 -18.5 
13.1572 1 P 47.5 2.5 -17.5 
13.1609 1 P 56.5 8.5 -9.5 
13.1646 1 P 53.5 7.5 -10.5 
13.1683 1 P 48.5 5.5 -4.5 
13.172 1 P 46.5 5.5 -7.5 
13.1757 1 P 38.5 4.5 -13.5 
13.1794 1 P 33.5 -0.5 -14.5 
13.1831 1 P 30.5 4.5 -18.5 
13.1868 1 P 32.5 3.5 -18.5 
13.1905 1 P 37.5 3.5 -13.5 
13.1942 1 P 36.5 -0.5 -19.5 
13.1979 1 P 38.5 2.5 -19.5 
13.2016 1 P 50.5 -0.5 -17.5 
13.2053 1 P 57.5 1.5 -17.5 
13.209 1 P 57.5 -3.5 -17.5 
13.2127 1 P 55.5 -9.5 -17.5 
13.2164 1 P 51.5 -12.5 -15.5 
13.2201 1 P 50.5 -7.5 -13.5 
13.2238 1 P 56.5 -8.5 -17.5 
13.2275 1 P 50.5 -5.5 -14.5 
13.2312 1 P 58.5 -1.5 -16.5 
13.2349 1 P 59.5 -3.5 -16.5 
13.2386 1 P 64.5 -4.5 -9.5 
13.2423 1 P 58.5 -0.5 -5.5 
13.246 1 P 60.5 -1.5 -5.5 
13.2497 1 P 62.5 -2.5 -6.5 
13.2534 1 P 57.5 0.5 -4.5 
13.2571 1 P 53.5 -6.5 -2.5 
13.2608 1 P 59.5 -6.5 1.5 
13.2645 1 P 57.5 -6.5 0.5 
13.2682 1 P 60.5 0.5 0.5 
13.2719 1 P 59.5 4.5 3.5 
13.2756 1 P 62.5 10.5 5.5 
13.2793 1 P 60.5 9.5 11.5 
13.283 1 P 61.5 13.5 14.5 
13.2867 1 P 64.5 11.5 15.5 
13.2904 1 P 67.5 10.5 16.5 
13.2941 1 P 74.5 4.5 17.5 
13.2978 1 P 78.5 5.5 15.5 
13.3015 1 P 75.5 4.5 16.5 
13.3052 1 P 79.5 -4.5 15.5 
13.3089 1 P 72.5 -3.5 16.5 
13.3126 1 P 68.5 -13.5 14.5 
13.3163 1 P 77.5 -13.5 12.5 
13.32 1 P 74.5 -9.5 14.5 
13.3237 1 P 76.5 -9.5 4.5 
13.3274 1 P 72.5 -9.5 8.5 
13.3311 1 P 70.5 -11.5 5.5 
13.3348 1 P 71.5 -10.5 6.5 
13.3385 1 P 71.5 -4.5 7.5 
13.3422 1 P 70.5 -2.5 6.5 
13.3459 1 P 77.5 -0.5 7.5 
13.3496 1 P 77.5 -4.5 6.5 
13.3533 1 P 71.5 5.5 6.5 
13.357 1 P 68.5 4.5 2.5 
13.3607 1 P 73.5 0.5 -4.5 
13.3644 1 P 65.5 0.5 -6.5 
13.3681 1 P 63.5 3.5 -11.5 
13.3718 1 P 64.5 5.5 -11.5 
13.3755 1 P 57.5 12.5 -9.5 
13.3792 1 P 64.5 16.5 -10.5 
13.3829 1 P 67.5 15.5 -1.5 
13.3866 1 P 63.5 17.5 2.5 
13.3903 1 P 58.5 17.5 2.5 
13.394 1 P 64.5 11.5 -2.5 
13.3977 1 P 65.5 11.5 -7.5 
13.4014 1 P 58.5 16.5 -7.5 
13.4051 1 P 55.5 18.5 -6.5 
13.4088 1 P 58.5 15.5 0.5 
13.4125 1 P 57.5 14.5 -0.5 
13.4162 1 P 62.5 17.5 4.5 
13.4199 1 P 55.5 19.5 1.5 
13.4236 1 P 54.5 14.5 0.5 
13.4273 1 P 58.5 15.5 -11.5 
13.431 1 P 61.5 12.5 -11.5 
13.4347 1 P 63.5 13.5 -14.5 
13.4384 1 P 64.5 12.5 -15.5 
13.4421 1 P 66.5 10.5 -14.5 
13.4458 1 P 60.5 9.5 -10.5 
13.4495 1 P 60.5 9.5 -11.5 
13.4532 1 P 62.5 15.5 -11.5 
13.4569 1 P 60.5 13.5 -14.5 
13.4606 1 P 57.5 12.5 -14.5 
13.4643 1 P 54.5 9.5 -13.5 
13.468 1 P 69.5 8.5 -7.5 
13.4717 1 P 60.5 7.5 -17.5 
13.4754 1 P 58.5 1.5 -16.5 
13.4791 1 P 55.5 -0.5 -13.5 
13.4828 1 P 56.5 -2.5 -14.5 
13.4865 1 P 55.5 -4.5 -16.5 
13.4902 1 P 56.5 -1.5 -10.5 
13.4939 1 P 52.5 -4.5 -14.5 
13.4976 1 P 54.5 1.5 -14.5 
13.5013 1 P 52.5 -1.5 -19.5 
13.505 1 P 49.5 0.5 -15.5 
13.5087 1 P 55.5 1.5 -10.5 
13.5124 1 P 53.5 1.5 -4.5 
13.5161 1 P 48.5 -3.5 -6.5 
13.5198 1 P 49.5 -0.5 -5.5 
13.5235 1 P 55.5 -0.5 -1.5 
13.5272 1 P 41.5 5.5 -4.5 
13.5309 1 P 43.5 8.5 -9.5 
13.5346 1 P 49.5 15.5 -10.5 
13.5383 1 P 56.5 10.5 -10.5 
13.542 1 P 51.5 8.5 -17.5 
13.5457 1 P 52.5 6.5 -8.5 
13.5494 1 P 55.5 12.5 -4.5 
13.5531 1 P 47.5 12.5 -2.5 
13.5568 1 P 48.5 10.5 4.5 
13.5605 1 P 48.5 17.5 1.5 
13.5642 1 P 51.5 19.5 3.5 
13.5679 1 P 51.5 13.5 3.5 
13.5716 1 P 61.5 16.5 5.5 
13.5753 1 P 59.5 17.5 3.5 
13.579 1 P 66.5 14.5 4.5 
13.5827 1 P 71.5 16.5 2.5 
13.5864 1 P 69.5 16.5 -7.5 
13.5901 1 P 53.5 16.5 -8.5 
13.5938 1 P 51.5 17.5 -8.5 
13.5975 1 P 38.5 14.5 -12.5 
13.6012 1 P 39.5 16.5 -9.5 
13.6049 1 P 41.5 14.5 -10.5 
13.6086 1 P 39.5 14.5 -8.5 
13.6123 1 P 40.5 15.5 -10.5 
13.616 1 P 43.5 14.5 -11.5 
13.6197 1 P 36.5 12.5 -10.5 
13.6234 1 P 35.5 15.5 -10.5 
13.6271 1 P 26.5 12.5 -6.5 
13.6308 1 P 26.5 4.5 -5.5 
13.6345 1 P 26.5 -1.5 -13.5 
13.6382 1 P 25.5 1.5 -19.5 
13.6419 1 P 19.5 8.5 -10.5 
13.6456 1 P 23.5 9.5 -16.5 
13.6493 1 P 24.5 11.5 -13.5 
13.653 1 P 28.5 10.5 -5.5 
13.6567 1 P 34.5 8.5 -16.5 
13.6604 1 P 38.5 7.5 -10.5 
13.6641 1 P 41.5 -2.5 -19.5 
13.6678 1 P 45.5 -0.5 -18.5 
13.6715 1 P 47.5 -0.5 -16.5 
13.6752 1 P 46.5 0.5 -18.5 
13.6789 1 P 35.5 -3.5 -14.5 
13.6826 1 P 32.5 -11.5 -15.5 
13.6863 1 P 35.5 -13.5 -14.5 
13.69 1 P 39.5 -14.5 -10.5 
13.6937 1 P 39.5 -8.5 -13.5 
13.6974 1 P 33.5 -3.5 -11.5 
13.7011 1 P 38.5 -3.5 -8.5 
13.7048 1 P 41.5 -7.5 -12.5 
13.7085 1 P 38.5 -8.5 -11.5 
13.7122 1 P 42.5 -6.5 -7.5 
13.7159 1 P 47.5 -4.5 -7.5 
13.7196 1 P 52.5 -5.5 -16.5 
13.7233 1 P 51.5 -4.5 -17.5 
13.727 1 P 45.5 -3.5 -17.5 
13.7307 1 P 48.5 -4.5 -16.5 
13.7344 1 P 47.5 0.5 -7.5 
13.7381 1 P 52.5 -9.5 -13.5 
13.7418 1 P 50.5 -13.5 -13.5 
13.7455 1 P 54.5 -15.5 -10.5 
13.7492 1 P 54.5 -18.5 -7.5 
13.7529 1 P 55.5 -15.5 -4.5 
13.7566 1 P 55.5 -17.5 -2.5 
13.7603 1 P 54.5 -16.5 6.5 
13.764 1 P 56.5 -11.5 7.5 
13.7677 1 P 55.5 -17.5 8.5 
13.7714 1 P 49.5 -14.5 1.5 
13.7751 1 P 48.5 -12.5 -2.5 
13.7788 1 P 47.5 -11.5 -4.5 
13.7825 1 P 54.5 -16.5 1.5 
13.7862 1 P 59.5 -18.5 -0.5 
13.7899 1 P 69.5 -15.5 -5.5 
13.7936 1 P 66.5 -16.5 -1.5 
13.7973 1 P 67.5 -13.5 -4.5 
13.801 1 P 68.5 -17.5 -2.5 
13.8047 1 P 73.5 -18.5 -6.5 
13.8084 1 P 73.5 -16.5 -2.5 
13.8121 1 P 69.5 -5.5 1.5 
13.8158 1 P 73.5 1.5 4.5 
13.8195 1 P 78.5 0.5 0.5 
13.8232 1 P 78.5 1.5 -2.5 
13.8269 1 P 74.5 -1.5 -7.5 
13.8306 1 P 71.5 -7.5 -1.5 
13.8343 1 P 72.5 -10.5 1.5 
13.838 1 P 72.5 -11.5 0.5 
13.8417 1 P 73.5 -8.5 7.5 
13.8454 1 P 69.5 -5.5 -2.5 
13.8491 1 P 71.5 -5.5 -0.5 
13.8528 1 P 69.5 0.5 1.5 
13.8565 1 P 68.5 -2.5 -6.5 
13.8602 1 P 73.5 -0.5 -14.5 
13.8639 1 P 76.5 -2.5 -11.5 
13.8676 1 P 69.5 3.5 -11.5 
13.8713 1 P 78.5 2.5 -5.5 
13.875 1 P 84.5 2.5 -0.5 
13.8787 1 P 80.5 0.5 5.5 
13.8824 1 P 86.5 2.5 8.5 
13.8861 1 P 77.5 1.5 13.5 
13.8898 1 P 77.5 3.5 15.5 
13.8935 1 P 79.5 -1.5 12.5 
13.8972 1 P 77.5 -2.5 11.5 
13.9009 1 P 79.5 -2.5 5.5 
13.9046 1 P 81.5 3.5 5.5 
13.9083 1 P 84.5 -2.5 -2.5 
13.912 1 P 92.5 -8.5 -2.5 
13.9157 1 P 96.5 -17.5 -4.5 
13.9194 1 P 94.5 -16.5 1.5 
13.9231 1 P 91.5 -16.5 4.5 
13.9268 1 P 90.5 -11.5 -0.5 
13.9305 1 P 92.5 -14.5 1.5 
13.9342 1 P 96.5 -5.5 12.5 
13.9379 1 P 90.5 -5.5 14.5 
13.9416 1 P 91.5 -2.5 10.5 
13.9453 1 P 91.5 0.5 12.5 
13.949 1 P 92.5 0.5 8.5 
13.9527 1 P 99.5 7.5 10.5 
13.9564 1 P 99.5 10.5 12.5 
13.9601 1 P 83.5 18.5 4.5 
13.9638 1 P 80.5 12.5 9.5 
13.9675 1 P 78.5 15.5 11.5 
13.9712 1 P 76.5 5.5 13.5 
13.9749 1 P 73.5 8.5 10.5 
13.9786 1 P 72.5 6.5 14.5 
13.9823 1 P 73.5 7.5 14.5 
13.986 1 P 72.5 3.5 18.5 
13.9897 1 P 66.5 3.5 13.5 
13.9934 1 P 63.5 2.5 14.5 
13.9971 1 P 67.5 -0.5 14.5 
14.0008 1 P 68.5 0.5 15.5 
14.0045 1 P 68.5 1.5 17.5 
14.0082 1 P 72.5 4.5 14.5 
14.0119 1 P 77.5 5.5 6.5 
14.0156 1 P 76.5 6.5 5.5 
14.0193 1 P 73.5 4.5 7.5 
14.023 1 P 78.5 8.5 5.5 
14.0267 1 P 77.5 8.5 5.5 
14.0304 1 P 72.5 11.5 6.5 
14.0341 1 P 78.5 12.5 12.5 
14.0378 1 P 88.5 9.5 14.5 
14.0415 1 P 80.5 12.5 14.5 
14.0452 1 P 73.5 7.5 14.5 
14.0489 1 P 75.5 4.5 14.5 
14.0526 1 P 72.5 4.5 8.5 
14.0563 1 P 72.5 3.5 13.5 
14.06 1 P 67.5 11.5 8.5 
14.0637 1 P 71.5 11.5 -2.5 
14.0674 1 P 77.5 5.5 -12.5 
14.0711 1 P 82.5 5.5 -7.5 
14.0748 1 P 78.5 10.5 -8.5 
14.0785 1 P 78.5 4.5 -3.5 
14.0822 1 P 78.5 0.5 -7.5 
14.0859 1 P 77.5 4.5 -7.5 
14.0896 1 P 83.5 6.5 -8.5 
14.0933 1 P 75.5 9.5 -13.5 
14.097 1 P 83.5 4.5 -0.5 
14.1007 1 P 83.5 5.5 1.5 
14.1044 1 P 90.5 2.5 8.5 
14.1081 1 P 90.5 1.5 8.5 
14.1118 1 P 88.5 3.5 16.5 
14.1155 1 P 81.5 3.5 17.5 
14.1192 1 P 79.5 2.5 16.5 
14.1229 1 P 80.5 12.5 15.5 
14.1266 1 P 84.5 12.5 2.5 
14.1303 1 P 87.5 11.5 8.5 
14.134 1 P 84.5 13.5 8.5 
14.1377 1 P 91.5 4.5 12.5 
14.1414 1 P 95.5 10.5 9.5 
14.1451 1 P 90.5 13.5 6.5 
14.1488 1 P 86.5 7.5 13.5 
14.1525 1 P 83.5 8.5 14.5 
14.1562 1 P 81.5 2.5 13.5 
14.1599 1 P 81.5 0.5 13.5 
14.1636 1 P 78.5 5.5 7.5 
14.1673 1 P 75.5 12.5 11.5 
14.171 1 P 72.5 8.5 2.5 
14.1747 1 P 68.5 12.5 5.5 
14.1784 1 P 61.5 9.5 13.5 
14.1821 1 P 57.5 11.5 11.5 
14.1858 1 P 66.5 11.5 15.5 
14.1895 1 P 69.5 12.5 15.5 
14.1932 1 P 69.5 10.5 14.5 
14.1969 1 P 69.5 8.5 13.5 
14.2006 1 P 71.5 9.5 9.5 
14.2043 1 P 70.5 8.5 7.5 
14.208 1 P 73.5 9.5 13.5 
14.2117 1 P 73.5 9.5 13.5 
14.2154 1 P 73.5 18.5 6.5 
14.2191 1 P 75.5 17.5 6.5 
14.2228 1 P 77.5 15.5 5.5 
14.2265 1 P 74.5 10.5 9.5 
14.2302 1 P 75.5 4.5 5.5 
14.2339 1 P 75.5 7.5 5.5 
14.2376 1 P 74.5 9.5 5.5 
14.2413 1 P 78.5 7.5 6.5 
14.245 1 P 77.5 6.5 2.5 
14.2487 1 P 76.5 13.5 -0.5 
14.2524 1 P 76.5 15.5 0.5 
14.2561 1 P 77.5 18.5 -0.5 
14.2598 1 P 77.5 19.5 1.5 
14.2635 1 P 71.5 18.5 -1.5 
14.2672 1 P 76.5 17.5 -3.5 
14.2709 1 P 71.5 17.5 0.5 
14.2746 1 P 71.5 18.5 -1.5 
14.2783 1 P 65.5 16.5 -0.5 
14.282 1 P 63.5 19.5 -2.5 
14.2857 1 P 59.5 16.5 -8.5 
14.2894 1 P 55.5 14.5 -7.5 
14.2931 1 P 58.5 9.5 -8.5 
14.2968 1 P 58.5 3.5 -7.5 
14.3005 1 P 55.5 0.5 -7.5 
14.3042 1 P 57.5 -1.5 -10.5 
14.3079 1 P 56.5 5.5 -6.5 
14.3116 1 P 47.5 11.5 -2.5 
14.3153 1 P 46.5 7.5 0.5 
14.319 1 P 58.5 9.5 -1.5 
14.3227 1 P 64.5 9.5 -5.5 
14.3264 1 P 59.5 2.5 -10.5 
14.3301 1 P 54.5 11.5 -8.5 
14.3338 1 P 52.5 16.5 -4.5 
14.3375 1 P 48.5 18.5 -6.5 
14.3412 1 P 54.5 17.5 -2.5 
14.3449 1 P 55.5 18.5 -3.5 
14.3486 1 P 56.5 18.5 -2.5 
14.3523 1 P 54.5 18.5 -4.5 
14.356 1 P 47.5 18.5 -7.5 
14.3597 1 P 46.5 16.5 -8.5 
14.3634 1 P 48.5 19.5 -3.5 
14.3671 1 P 48.5 17.5 4.5 
14.3708 1 P 50.5 19.5 1.5 
14.3745 1 P 55.5 11.5 -1.5 
14.3782 1 P 54.5 9.5 -6.5 
14.3819 1 P 51.5 14.5 -8.5 
14.3856 1 P 49.5 7.5 -8.5 
14.3893 1 P 50.5 -1.5 -9.5 
14.393 1 P 54.5 -5.5 -14.5 
14.3967 1 P 46.5 -6.5 -17.5 
14.4004 1 P 52.5 -4.5 -18.5 
14.4041 1 P 55.5 -1.5 -16.5 
14.4078 1 P 54.5 -2.5 -16.5 
14.4115 1 P 60.5 -0.5 -19.5 
14.4152 1 P 48.5 1.5 -15.5 
14.4189 1 P 49.5 -0.5 -11.5 
14.4226 1 P 52.5 1.5 -8.5 
14.4263 1 P 55.5 4.5 -8.5 
14.43 1 P 54.5 5.5 -15.5 
14.4337 1 P 58.5 5.5 -17.5 
14.4374 1 P 69.5 2.5 -16.5 
14.4411 1 P 69.5 5.5 -17.5 
14.4448 1 P 68.5 6.5 -17.5 
14.4485 1 P 60.5 7.5 -16.5 
14.4522 1 P 52.5 9.5 -7.5 
14.4559 1 P 48.5 16.5 -9.5 
14.4596 1 P 42.5 1.5 -7.5 
14.4633 1 P 34.5 6.5 -2.5 
14.467 1 P 31.5 6.5 -6.5 
14.4707 1 P 36.5 3.5 -6.5 
14.4744 1 P 33.5 3.5 -3.5 
14.4781 1 P 35.5 12.5 -3.5 
14.4818 1 P 32.5 18.5 1.5 
14.4855 1 P 35.5 12.5 2.5 
14.4892 1 P 36.5 2.5 -0.5 
14.4929 1 P 40.5 -4.5 5.5 
14.4966 1 P 43.5 4.5 9.5 
14.5003 1 P 42.5 5.5 11.5 
14.504 1 P 42.5 7.5 13.5 
14.5077 1 P 39.5 3.5 13.5 
14.5114 1 P 31.5 2.5 16.5 
14.5151 1 P 31.5 3.5 17.5 
14.5188 1 P 25.5 -3.5 12.5 
14.5225 1 P 24.5 -3.5 15.5 
14.5262 1 P 22.5 -4.5 17.5 
14.5299 1 P 19.5 -5.5 16.5 
14.5336 1 P 22.5 -0.5 9.5 
14.5373 1 P 22.5 3.5 6.5 
14.541 1 P 16.5 7.5 12.5 
14.5447 1 P 15.5 1.5 11.5 
14.5484 1 P 19.5 -2.5 16.5 
14.5521 1 P 22.5 -3.5 18.5 
14.5558 1 P 20.5 -5.5 13.5 
14.5595 1 P 21.5 2.5 19.5 
14.5632 1 P 31.5 -1.5 14.5 
14.5669 1 P 25.5 2.5 19.5 
14.5706 1 P 32.5 -1.5 18.5 
14.5743 1 P 27.5 -10.5 11.5 
14.578 1 P 29.5 -9.5 12.5 
14.5817 1 P 32.5 -6.5 15.5 
14.5854 1 P 32.5 -1.5 18.5 
14.5891 1 P 34.5 -4.5 18.5 
14.5928 1 P 38.5 -0.5 19.5 
14.5965 1 P 51.5 0.5 15.5 
14.6002 1 P 51.5 5.5 8.5 
14.6039 1 P 51.5 9.5 14.5 
14.6076 1 P 46.5 2.5 10.5 
14.6113 1 P 44.5 -0.5 6.5 
14.615 1 P 37.5 -2.5 6.5 
14.6187 1 P 41.5 -4.5 9.5 
14.6224 1 P 46.5 -8.5 17.5 
14.6261 1 P 49.5 -6.5 18.5 
14.6298 1 P 57.5 -7.5 15.5 
14.6335 1 P 59.5 -6.5 17.5 
14.6372 1 P 56.5 -4.5 10.5 
14.6409 1 P 52.5 -2.5 10.5 
14.6446 1 P 54.5 -0.5 15.5 
14.6483 1 P 59.5 -5.5 16.5 
14.652 1 P 60.5 -2.5 17.5 
14.6557 1 P 56.5 3.5 19.5 
14.6594 1 P 56.5 2.5 19.5 
14.6631 1 P 53.5 1.5 16.5 
14.6668 1 P 62.5 2.5 13.5 
14.6705 1 P 60.5 7.5 11.5 
14.6742 1 P 61.5 6.5 8.5 
14.6779 1 P 56.5 6.5 6.5 
14.6816 1 P 53.5 2.5 16.5 
14.6853 1 P 57.5 4.5 16.5 
14.689 1 P 57.5 9.5 17.5 
14.6927 1 P 57.5 5.5 12.5 
14.6964 1 P 58.5 7.5 18.5 
14.7001 1 P 62.5 1.5 13.5 
14.7038 1 P 57.5 4.5 14.5 
14.7075 1 P 54.5 9.5 9.5 
14.7112 1 P 51.5 3.5 11.5 
14.7149 1 P 52.5 10.5 13.5 
14.7186 1 P 56.5 2.5 18.5 
14.7223 1 P 52.5 2.5 15.5 
14.726 1 P 50.5 1.5 16.5 
14.7297 1 P 50.5 -3.5 17.5 
14.7334 1 P 52.5 -5.5 14.5 
14.7371 1 P 49.5 -5.5 13.5 
14.7408 1 P 51.5 -9.5 14.5 
14.7445 1 P 54.5 -9.5 11.5 
14.7482 1 P 50.5 -10.5 12.5 
14.7519 1 P 54.5 -16.5 10.5 
14.7556 1 P 54.5 -16.5 5.5 
14.7593 1 P 53.5 -19.5 3.5 
14.763 1 P 52.5 -18.5 -5.5 
14.7667 1 P 54.5 -14.5 -11.5 
14.7704 1 P 59.5 -14.5 -13.5 
14.7741 1 P 63.5 -11.5 -7.5 
14.7778 1 P 58.5 -11.5 2.5 
14.7815 1 P 53.5 -18.5 0.5 
14.7852 1 P 53.5 -19.5 -3.5 
14.7889 1 P 54.5 -19.5 0.5 
14.7926 1 P 49.5 -14.5 0.5 
14.7963 1 P 57.5 -12.5 1.5 
14.8 1 P 59.5 -11.5 0.5 
14.8037 1 P 65.5 -16.5 2.5 
14.8074 1 P 61.5 -15.5 0.5 
14.8111 1 P 63.5 -9.5 -7.5 
14.8148 1 P 67.5 -9.5 -8.5 
14.8185 1 P 72.5 -8.5 -2.5 
14.8222 1 P 66.5 -9.5 -2.5 
14.8259 1 P 70.5 -6.5 8.5 
14.8296 1 P 72.5 -12.5 7.5 
14.8333 1 P 69.5 -15.5 12.5 
14.837 1 P 70.5 -11.5 13.5 
14.8407 1 P 65.5 -11.5 13.5 
14.8444 1 P 70.5 -5.5 15.5 
14.8481 1 P 65.5 -8.5 12.5 
14.8518 1 P 69.5 -10.5 6.5 
14.8555 1 P 65.5 -18.5 -0.5 
14.8592 1 P 60.5 -14.5 -4.5 
14.8629 1 P 67.5 -17.5 3.5 
14.8666 1 P 66.5 -15.5 4.5 
14.8703 1 P 70.5 -16.5 10.5 
14.874 1 P 72.5 -7.5 6.5 
14.8777 1 P 74.5 -7.5 7.5 
14.8814 1 P 73.5 -13.5 10.5 
14.8851 1 P 81.5 -16.5 4.5 
14.8888 1 P 83.5 -17.5 6.5 
14.8925 1 P 75.5 -14.5 7.5 
14.8962 1 P 78.5 -8.5 9.5 
14.8999 1 P 86.5 -7.5 16.5 
14.9036 1 P 83.5 -9.5 16.5 
14.9073 1 P 81.5 -5.5 17.5 
14.911 1 P 79.5 -12.5 14.5 
14.9147 1 P 88.5 -9.5 14.5 
14.9184 1 P 88.5 -7.5 11.5 
14.9221 1 P 91.5 -8.5 4.5 
14.9258 1 P 93.5 2.5 4.5 
14.9295 1 P 90.5 3.5 5.5 
14.9332 1 P 85.5 -1.5 7.5 
14.9369 1 P 90.5 -2.5 4.5 
14.9406 1 P 90.5 -3.5 6.5 
14.9443 1 P 87.5 -2.5 3.5 
14.948 1 P 85.5 4.5 -0.5 
14.9517 1 P 82.5 6.5 -0.5 
14.9554 1 P 80.5 4.5 -1.5 
14.9591 1 P 74.5 0.5 4.5 
14.9628 1 P 77.5 2.5 4.5 
14.9665 1 P 72.5 -3.5 11.5 
14.9702 1 P 76.5 -6.5 13.5 
14.9739 1 P 80.5 -13.5 8.5 
14.9776 1 P 77.5 -12.5 7.5 
14.9813 1 P 79.5 -10.5 9.5 
14.985 1 P 83.5 -11.5 9.5 
14.9887 1 P 71.5 -11.5 9.5 
14.9924 1 P 72.5 -7.5 9.5 
14.9961 1 P 71.5 -12.5 13.5 
14.9998 1 P 74.5 -8.5 13.5 
15.0035 1 P 72.5 -14.5 13.5 
15.0072 1 P 73.5 -11.5 9.5 
15.0109 1 P 70.5 -15.5 10.5 
15.0146 1 P 75.5 -14.5 6.5 
15.0183 1 P 77.5 -15.5 6.5 
15.022 1 P 84.5 -12.5 3.5 
15.0257 1 P 84.5 -9.5 0.5 
15.0294 1 P 89.5 -13.5 2.5 
15.0331 1 P 89.5 -14.5 2.5 
15.0368 1 P 86.5 -6.5 6.5 
15.0405 1 P 91.5 4.5 3.5 
15.0442 1 P 89.5 -5.5 2.5 
15.0479 1 P 88.5 -2.5 3.5 
15.0516 1 P 88.5 -4.5 3.5 
15.0553 1 P 88.5 -11.5 12.5 
15.059 1 P 87.5 -5.5 17.5 
15.0627 1 P 91.5 -8.5 15.5 
15.0664 1 P 95.5 -12.5 10.5 
15.0701 1 P 95.5 -11.5 11.5 
15.0738 1 P 93.5 -7.5 17.5 
15.0775 1 P 93.5 -6.5 15.5 
15.0812 1 P 98.5 -10.5 13.5 
15.0849 1 P 89.5 -7.5 14.5 
15.0886 1 P 85.5 -4.5 2.5 
15.0923 1 P 79.5 1.5 1.5 
15.096 1 P 74.5 -2.5 -3.5 
15.0997 1 P 75.5 -7.5 0.5 
15.1034 1 P 75.5 -8.5 -2.5 
15.1071 1 P 80.5 -7.5 -10.5 
15.1108 1 P 93.5 -5.5 -7.5 
15.1145 1 P 91.5 -6.5 -6.5 
15.1182 1 P 89.5 -9.5 -2.5 
15.1219 1 P 90.5 -8.5 0.5 
15.1256 1 P 89.5 -15.5 3.5 
15.1293 1 P 84.5 -13.5 11.5 
15.133 1 P 75.5 -7.5 12.5 
15.1367 1 P 70.5 -12.5 15.5 
15.1404 1 P 67.5 -0.5 11.5 
15.1441 1 P 62.5 -4.5 13.5 
15.1478 1 P 63.5 -6.5 14.5 
15.1515 1 P 64.5 -7.5 11.5 
15.1552 1 P 66.5 -16.5 7.5 
15.1589 1 P 72.5 -12.5 11.5 
15.1626 1 P 63.5 -11.5 15.5 
15.1663 1 P 63.5 -13.5 12.5 
15.17 1 P 58.5 -16.5 10.5 
15.1737 1 P 57.5 -16.5 4.5 
15.1774 1 P 51.5 -16.5 2.5 
15.1811 1 P 53.5 -18.5 6.5 
15.1848 1 P 54.5 -18.5 4.5 
15.1885 1 P 56.5 -12.5 6.5 
15.1922 1 P 56.5 -10.5 -1.5 
15.1959 1 P 55.5 -11.5 1.5 
15.1996 1 P 56.5 -11.5 1.5 
15.2033 1 P 58.5 -11.5 0.5 
15.207 1 P 62.5 -10.5 -5.5 
15.2107 1 P 56.5 -17.5 -0.5 
15.2144 1 P 55.5 -15.5 -1.5 
15.2181 1 P 58.5 -14.5 -0.5 
15.2218 1 P 60.5 -13.5 2.5 
15.2255 1 P 62.5 -12.5 4.5 
15.2292 1 P 60.5 -10.5 8.5 
15.2329 1 P 55.5 -12.5 12.5 
15.2366 1 P 56.5 -13.5 10.5 
15.2403 1 P 51.5 -14.5 1.5 
15.244 1 P 53.5 -13.5 5.5 
15.2477 1 P 44.5 -12.5 7.5 
15.2514 1 P 54.5 -11.5 7.5 
15.2551 1 P 50.5 -10.5 6.5 
15.2588 1 P 50.5 -13.5 2.5 
15.2625 1 P 48.5 -15.5 -2.5 
15.2662 1 P 55.5 -12.5 0.5 
15.2699 1 P 59.5 -13.5 1.5 
15.2736 1 P 60.5 -12.5 -1.5 
15.2773 1 P 58.5 -9.5 -3.5 
15.281 1 P 64.5 -12.5 -5.5 
15.2847 1 P 61.5 -16.5 -5.5 
15.2884 1 P 65.5 -16.5 -4.5 
15.2921 1 P 68.5 -18.5 -6.5 
15.2958 1 P 72.5 -17.5 -5.5 
15.2995 1 P 73.5 -17.5 -7.5 
15.3032 1 P 70.5 -12.5 -12.5 
15.3069 1 P 67.5 -17.5 -7.5 
15.3106 1 P 75.5 -16.5 -7.5 
15.3143 1 P 82.5 -13.5 -12.5 
15.318 1 P 86.5 -11.5 -11.5 
15.3217 1 P 83.5 -3.5 -11.5 
15.3254 1 P 85.5 -8.5 -11.5 
15.3291 1 P 89.5 -11.5 -7.5 
15.3328 1 P 90.5 -10.5 -2.5 
15.3365 1 P 95.5 -9.5 0.5 
15.3402 1 P 94.5 -12.5 1.5 
15.3439 1 P 89.5 -10.5 0.5 
15.3476 1 P 90.5 -9.5 -5.5 
15.3513 1 P 92.5 -5.5 -12.5 
15.355 1 P 95.5 2.5 -11.5 
15.3587 1 P 91.5 6.5 -8.5 
15.3624 1 P 88.5 10.5 -4.5 
15.3661 1 P 94.5 4.5 -7.5 
15.3698 1 P 99.5 9.5 -5.5 
15.3735 1 P 100.5 12.5 10.5 
15.3772 1 P 102.5 14.5 5.5 
15.3809 1 P 100.5 9.5 6.5 
15.3846 1 P 101.5 7.5 4.5 
15.3883 1 P 97.5 8.5 11.5 
15.392 1 P 89.5 14.5 7.5 
15.3957 1 P 83.5 12.5 2.5 
15.3994 1 P 77.5 17.5 5.5 
15.4031 1 P 78.5 19.5 1.5 
15.4068 1 P 76.5 16.5 4.5 
15.4105 1 P 80.5 14.5 -2.5 
15.4142 1 P 73.5 14.5 -4.5 
15.4179 1 P 73.5 15.5 -4.5 
15.4216 1 P 74.5 17.5 -2.5 
15.4253 1 P 76.5 15.5 -0.5 
15.429 1 P 68.5 17.5 0.5 
15.4327 1 P 67.5 12.5 -5.5 
15.4364 1 P 67.5 15.5 -6.5 
15.4401 1 P 65.5 16.5 1.5 
15.4438 1 P 62.5 14.5 8.5 
15.4475 1 P 56.5 14.5 11.5 
15.4512 1 P 56.5 11.5 9.5 
15.4549 1 P 53.5 15.5 7.5 
15.4586 1 P 55.5 15.5 4.5 
15.4623 1 P 50.5 7.5 6.5 
15.466 1 P 47.5 5.5 4.5 
15.4697 1 P 46.5 7.5 6.5 
15.4734 1 P 42.5 15.5 5.5 
15.4771 1 P 45.5 15.5 12.5 
15.4808 1 P 48.5 13.5 14.5 
15.4845 1 P 41.5 7.5 10.5 
15.4882 1 P 38.5 7.5 13.5 
15.4919 1 P 42.5 11.5 13.5 
15.4956 1 P 39.5 13.5 14.5 
15.4993 1 P 41.5 14.5 11.5 
15.503 1 P 48.5 16.5 5.5 
15.5067 1 P 47.5 18.5 2.5 
15.5104 1 P 42.5 17.5 3.5 
15.5141 1 P 44.5 10.5 7.5 
15.5178 1 P 46.5 12.5 15.5 
15.5215 1 P 46.5 13.5 12.5 
15.5252 1 P 46.5 12.5 11.5 
15.5289 1 P 42.5 12.5 12.5 
15.5326 1 P 45.5 10.5 6.5 
15.5363 1 P 48.5 13.5 6.5 
15.54 1 P 57.5 14.5 6.5 
15.5437 1 P 58.5 16.5 0.5 
15.5474 1 P 60.5 15.5 -1.5 
15.5511 1 P 68.5 9.5 -0.5 
15.5548 1 P 69.5 -2.5 -6.5 
15.5585 1 P 65.5 1.5 -2.5 
15.5622 1 P 75.5 2.5 -4.5 
15.5659 1 P 66.5 -6.5 -8.5 
15.5696 1 P 65.5 -10.5 -5.5 
15.5733 1 P 64.5 -5.5 -0.5 
15.577 1 P 68.5 -3.5 1.5 
15.5807 1 P 76.5 -10.5 3.5 
15.5844 1 P 82.5 -7.5 4.5 
15.5881 1 P 80.5 -3.5 4.5 
15.5918 1 P 82.5 -3.5 4.5 
15.5955 1 P 85.5 -0.5 7.5 
15.5992 1 P 83.5 -1.5 2.5 
15.6029 1 P 82.5 -3.5 3.5 
15.6066 1 P 86.5 -2.5 5.5 
15.6103 1 P 83.5 -4.5 7.5 
15.614 1 P 76.5 -3.5 6.5 
15.6177 1 P 74.5 -10.5 14.5 
15.6214 1 P 71.5 -8.5 17.5 
15.6251 1 P 71.5 -2.5 14.5 
15.6288 1 P 69.5 1.5 6.5 
15.6325 1 P 69.5 2.5 6.5 
15.6362 1 P 65.5 -0.5 1.5 
15.6399 1 P 66.5 1.5 -0.5 
15.6436 1 P 66.5 11.5 -1.5 
15.6473 1 P 65.5 15.5 -5.5 
15.651 1 P 72.5 16.5 -5.5 
15.6547 1 P 72.5 9.5 1.5 
15.6584 1 P 70.5 14.5 3.5 
15.6621 1 P 71.5 11.5 7.5 
15.6658 1 P 72.5 8.5 2.5 
15.6695 1 P 74.5 3.5 0.5 
15.6732 1 P 73.5 4.5 -1.5 
15.6769 1 P 73.5 7.5 1.5 
15.6806 1 P 74.5 10.5 4.5 
15.6843 1 P 69.5 6.5 10.5 
15.688 1 P 65.5 2.5 6.5 
15.6917 1 P 66.5 -2.5 11.5 
15.6954 1 P 70.5 -9.5 6.5 
15.6991 1 P 67.5 -7.5 9.5 
15.7028 1 P 71.5 -4.5 16.5 
15.7065 1 P 72.5 0.5 19.5 
15.7102 1 P 72.5 0.5 18.5 
15.7139 1 P 80.5 4.5 13.5 
15.7176 1 P 78.5 0.5 6.5 
15.7213 1 P 77.5 1.5 8.5 
15.725 1 P 80.5 1.5 11.5 
15.7287 1 P 77.5 9.5 13.5 
15.7324 1 P 83.5 7.5 17.5 
15.7361 1 P 82.5 0.5 9.5 
15.7398 1 P 81.5 5.5 9.5 
15.7435 1 P 73.5 7.5 1.5 
15.7472 1 P 70.5 11.5 -4.5 
15.7509 1 P 70.5 11.5 -1.5 
15.7546 1 P 64.5 11.5 -1.5 
15.7583 1 P 65.5 14.5 -2.5 
15.762 1 P 62.5 15.5 -10.5 
15.7657 1 P 58.5 17.5 -8.5 
15.7694 1 P 59.5 16.5 -9.5 
15.7731 1 P 63.5 14.5 -11.5 
15.7768 1 P 60.5 15.5 -8.5 
15.7805 1 P 64.5 18.5 -2.5 
15.7842 1 P 66.5 17.5 -1.5 
15.7879 1 P 62.5 13.5 -0.5 
15.7916 1 P 59.5 10.5 -2.5 
15.7953 1 P 62.5 3.5 3.5 
15.799 1 P 49.5 -3.5 11.5 
15.8027 1 P 50.5 3.5 11.5 
15.8064 1 P 39.5 0.5 10.5 
15.8101 1 P 45.5 0.5 7.5 
15.8138 1 P 42.5 -1.5 9.5 
15.8175 1 P 32.5 6.5 12.5 
15.8212 1 P 36.5 7.5 15.5 
15.8249 1 P 39.5 1.5 19.5 
15.8286 1 P 43.5 2.5 19.5 
15.8323 1 P 40.5 -1.5 16.5 
15.836 1 P 40.5 1.5 13.5 
15.8397 1 P 49.5 1.5 8.5 
15.8434 1 P 51.5 -5.5 7.5 
15.8471 1 P 44.5 0.5 7.5 
15.8508 1 P 51.5 3.5 2.5 
15.8545 1 P 41.5 1.5 3.5 
15.8582 1 P 38.5 3.5 -1.5 
15.8619 1 P 41.5 -0.5 -4.5 
15.8656 1 P 37.5 -3.5 -5.5 
15.8693 1 P 40.5 -4.5 -5.5 
15.873 1 P 35.5 -3.5 -12.5 
15.8767 1 P 27.5 1.5 -14.5 
15.8804 1 P 21.5 -3.5 -16.5 
15.8841 1 P 21.5 -7.5 -13.5 
15.8878 1 P 20.5 -10.5 -16.5 
15.8915 1 P 10.5 -11.5 -14.5 
15.8952 1 P 9.5 -12.5 -11.5 
15.8989 1 P 7.5 -14.5 -8.5 
15.9026 1 P 3.5 -12.5 -8.5 
15.9063 1 P 3.5 -8.5 -7.5 
15.91 1 P 7.5 -16.5 -7.5 
15.9137 1 P 13.5 -17.5 -4.5 
15.9174 1 P 18.5 -10.5 -10.5 
15.9211 1 P 20.5 -9.5 -10.5 
15.9248 1 P 17.5 -6.5 -12.5 
15.9285 1 P 20.5 -7.5 -10.5 
15.9322 1 P 15.5 -9.5 -12.5 
15.9359 1 P 11.5 -3.5 -17.5 
15.9396 1 P 13.5 -3.5 -14.5 
15.9433 1 P 18.5 -2.5 -12.5 
15.947 1 P 25.5 -4.5 -6.5 
15.9507 1 P 26.5 -14.5 -8.5 
15.9544 1 P 22.5 -13.5 -12.5 
15.9581 1 P 22.5 -16.5 -5.5 
15.9618 1 P 21.5 -14.5 -8.5 
15.9655 1 P 25.5 -15.5 -6.5 
15.9692 1 P 24.5 -8.5 -6.5 
15.9729 1 P 23.5 -7.5 -5.5 
15.9766 1 P 25.5 -4.5 -8.5 
15.9803 1 P 12.5 2.5 -2.5 
15.984 1 P 15.5 8.5 -0.5 
15.9877 1 P 11.5 6.5 -10.5 
15.9914 1 P 13.5 0.5 -3.5 
15.9951 1 P 16.5 4.5 0.5 
15.9988 1 P 17.5 3.5 0.5 
16.0025 1 P 13.5 3.5 9.5 
16.0062 1 P 9.5 10.5 5.5 
16.0099 1 P 14.5 14.5 7.5 
16.0136 1 P 13.5 9.5 8.5 
16.0173 1 P 17.5 7.5 10.5 
16.021 1 P 18.5 10.5 11.5 
16.0247 1 P 22.5 14.5 4.5 
16.0284 1 P 25.5 15.5 7.5 
16.0321 1 P 29.5 17.5 3.5 
16.0358 1 P 24.5 18.5 4.5 
16.0395 1 P 23.5 15.5 2.5 
16.0432 1 P 26.5 13.5 -2.5 
16.0469 1 P 27.5 7.5 -6.5 
16.0506 1 P 19.5 5.5 -8.5 
16.0543 1 P 21.5 0.5 -3.5 
16.058 1 P 22.5 -1.5 -3.5 
16.0617 1 P 25.5 11.5 -2.5 
16.0654 1 P 29.5 13.5 -7.5 
16.0691 1 P 25.5 9.5 -7.5 
16.0728 1 P 32.5 2.5 -8.5 
16.0765 1 P 34.5 4.5 -11.5 
16.0802 1 P 37.5 7.5 -11.5 
16.0839 1 P 30.5 6.5 -4.5 
16.0876 1 P 26.5 14.5 -7.5 
16.0913 1 P 34.5 10.5 0.5 
16.095 1 P 33.5 9.5 5.5 
16.0987 1 P 31.5 9.5 2.5 
16.1024 1 P 34.5 -2.5 3.5 
16.1061 1 P 31.5 -3.5 -1.5 
16.1098 1 P 28.5 -2.5 1.5 
16.1135 1 P 27.5 3.5 7.5 
16.1172 1 P 27.5 -0.5 13.5 
16.1209 1 P 26.5 4.5 14.5 
16.1246 1 P 21.5 -0.5 19.5 
16.1283 1 P 17.5 0.5 18.5 
16.132 1 P 20.5 -2.5 9.5 
16.1357 1 P 14.5 6.5 10.5 
16.1394 1 P 3.5 0.5 7.5 
16.1431 1 P -3.5 -0.5 4.5 
16.1468 1 P -3.5 7.5 3.5 
16.1505 1 P -4.5 2.5 4.5 
16.1542 1 P -5.5 -4.5 0.5 
16.1579 1 P -14.5 -8.5 -0.5 
16.1616 1 P -10.5 -4.5 -0.5 
16.1653 1 P -7.5 0.5 -0.5 
16.169 1 P -8.5 2.5 -2.5 
16.1727 1 P -4.5 6.5 -2.5 
16.1764 1 P -4.5 5.5 0.5 
16.1801 1 P 5.5 5.5 7.5 
16.1838 1 P 10.5 2.5 8.5 
16.1875 1 P 5.5 3.5 11.5 
16.1912 1 P -1.5 1.5 13.5 
16.1949 1 P -1.5 -0.5 12.5 
16.1986 1 P 4.5 4.5 11.5 
16.2023 1 P 4.5 1.5 14.5 
16.206 1 P 8.5 -2.5 15.5 
16.2097 1 P 5.5 -6.5 15.5 
16.2134 1 P 8.5 -10.5 15.5 
16.2171 1 P 18.5 -3.5 19.5 
16.2208 1 P 20.5 -0.5 17.5 
16.2245 1 P 21.5 -0.5 13.5 
16.2282 1 P 20.5 2.5 9.5 
16.2319 1 P 22.5 6.5 -0.5 
16.2356 1 P 26.5 4.5 2.5 
16.2393 1 P 25.5 4.5 3.5 
16.243 1 P 24.5 6.5 8.5 
16.2467 1 P 33.5 3.5 15.5 
16.2504 1 P 35.5 5.5 10.5 
16.2541 1 P 35.5 11.5 13.5 
16.2578 1 P 28.5 4.5 14.5 
16.2615 1 P 32.5 10.5 13.5 
16.2652 1 P 21.5 9.5 13.5 
16.2689 1 P 22.5 9.5 15.5 
16.2726 1 P 24.5 2.5 8.5 
16.2763 1 P 22.5 9.5 5.5 
16.28 1 P 15.5 14.5 6.5 
16.2837 1 P 21.5 14.5 12.5 
16.2874 1 P 14.5 10.5 13.5 
16.2911 1 P 7.5 6.5 13.5 
16.2948 1 P 10.5 5.5 11.5 
16.2985 1 P 8.5 0.5 16.5 
16.3022 1 P 9.5 -0.5 12.5 
16.3059 1 P 0.5 0.5 13.5 
16.3096 1 P -9.5 3.5 19.5 
16.3133 1 P -8.5 3.5 16.5 
16.317 1 P -6.5 4.5 9.5 
16.3207 1 P -3.5 -0.5 12.5 
16.3244 1 P -5.5 3.5 8.5 
16.3281 1 P -6.5 1.5 -0.5 
16.3318 1 P -4.5 0.5 -4.5 
16.3355 1 P 1.5 4.5 -5.5 
16.3392 1 P -7.5 6.5 -10.5 
16.3429 1 P -6.5 1.5 -10.5 
16.3466 1 P -2.5 6.5 -17.5 
16.3503 1 P 0.5 12.5 -13.5 
16.354 1 P 2.5 7.5 -11.5 
16.3577 1 P 1.5 13.5 -6.5 
16.3614 1 P 0.5 14.5 3.5 
16.3651 1 P -0.5 5.5 3.5 
16.3688 1 P -1.5 8.5 6.5 
16.3725 1 P 0.5 8.5 -1.5 
16.3762 1 P 3.5 10.5 -1.5 
16.3799 1 P -4.5 1.5 2.5 
16.3836 1 P -6.5 4.5 6.5 
16.3873 1 P -1.5 5.5 4.5 
16.391 1 P -0.5 0.5 -0.5 
16.3947 1 P -1.5 1.5 3.5 
16.3984 1 P 3.5 0.5 -2.5 
16.4021 1 P 10.5 1.5 -3.5 
16.4058 1 P 15.5 0.5 -3.5 
16.4095 1 P 22.5 2.5 -5.5 
16.4132 1 P 23.5 1.5 -2.5 
16.4169 1 P 21.5 -8.5 -0.5 
16.4206 1 P 22.5 -9.5 -10.5 
16.4243 1 P 22.5 -12.5 -12.5 
16.428 1 P 23.5 -9.5 -8.5 
16.4317 1 P 21.5 -11.5 -12.5 
16.4354 1 P 24.5 -14.5 -13.5 
16.4391 1 P 30.5 -11.5 -7.5 
16.4428 1 P 25.5 -9.5 -4.5 
16.4465 1 P 27.5 0.5 -2.5 
16.4502 1 P 35.5 8.5 4.5 
16.4539 1 P 34.5 3.5 7.5 
16.4576 1 P 37.5 1.5 10.5 
16.4613 1 P 33.5 7.5 4.5 
16.465 1 P 30.5 9.5 8.5 
16.4687 1 P 26.5 15.5 8.5 
16.4724 1 P 26.5 9.5 8.5 
16.4761 1 P 31.5 7.5 9.5 
16.4798 1 P 29.5 2.5 10.5 
16.4835 1 P 28.5 2.5 9.5 
16.4872 1 P 40.5 3.5 19.5 
16.4909 1 P 45.5 5.5 18.5 
16.4946 1 P 44.5 6.5 17.5 
16.4983 1 P 42.5 6.5 17.5 
16.502 1 P 42.5 7.5 14.5 
16.5057 1 P 41.5 5.5 12.5 
16.5094 1 P 44.5 9.5 13.5 
16.5131 1 P 47.5 9.5 15.5 
16.5168 1 P 54.5 5.5 18.5 
16.5205 1 P 54.5 4.5 17.5 
16.5242 1 P 47.5 0.5 18.5 
16.5279 1 P 48.5 -3.5 19.5 
16.5316 1 P 53.5 -10.5 12.5 
16.5353 1 P 55.5 -10.5 15.5 
16.539 1 P 58.5 -1.5 12.5 
16.5427 1 P 52.5 -7.5 16.5 
16.5464 1 P 56.5 -5.5 13.5 
16.5501 1 P 53.5 -6.5 8.5 
16.5538 1 P 58.5 -13.5 9.5 
16.5575 1 P 58.5 -13.5 6.5 
16.5612 1 P 56.5 -13.5 4.5 
16.5649 1 P 58.5 -14.5 6.5 
16.5686 1 P 57.5 -11.5 -4.5 
16.5723 1 P 61.5 -14.5 -8.5 
16.576 1 P 59.5 -17.5 -4.5 
16.5797 1 P 56.5 -17.5 -4.5 
16.5834 1 P 58.5 -14.5 -6.5 
16.5871 1 P 57.5 -15.5 -3.5 
16.5908 1 P 58.5 -11.5 8.5 
16.5945 1 P 62.5 -9.5 6.5 
16.5982 1 P 66.5 -13.5 3.5 
16.6019 1 P 68.5 -18.5 1.5 
16.6056 1 P 64.5 -16.5 2.5 
16.6093 1 P 61.5 -18.5 -0.5 
16.613 1 P 63.5 -17.5 -5.5 
16.6167 1 P 60.5 -17.5 -5.5 
16.6204 1 P 59.5 -10.5 -4.5 
16.6241 1 P 60.5 -9.5 -2.5 
16.6278 1 P 56.5 -5.5 -2.5 
16.6315 1 P 59.5 -12.5 1.5 
16.6352 1 P 63.5 -12.5 0.5 
16.6389 1 P 69.5 -10.5 -3.5 
16.6426 1 P 69.5 -6.5 -2.5 
16.6463 1 P 70.5 -8.5 -4.5 
16.65 1 P 73.5 -13.5 -13.5 
16.6537 1 P 82.5 -13.5 -12.5 
16.6574 1 P 88.5 -11.5 -6.5 
16.6611 1 P 95.5 -15.5 -2.5 
16.6648 1 P 91.5 -18.5 1.5 
16.6685 1 P 94.5 -15.5 -2.5 
16.6722 1 P 97.5 -12.5 -3.5 
16.6759 1 P 96.5 -7.5 6.5 
16.6796 1 P 96.5 -10.5 -3.5 
16.6833 1 P 92.5 -7.5 -6.5 
16.687 1 P 97.5 -9.5 -7.5 
16.6907 1 P 102.5 -17.5 -1.5 
16.6944 1 P 101.5 -14.5 -4.5 
16.6981 1 P 100.5 -8.5 2.5 
16.7018 1 P 107.5 -12.5 -2.5 
16.7055 1 P 107.5 -10.5 -6.5 
16.7092 1 P 109.5 -8.5 -5.5 
16.7129 1 P 103.5 -9.5 -8.5 
16.7166 1 P 109.5 -6.5 -7.5 
16.7203 1 P 109.5 -9.5 -5.5 
16.724 1 P 108.5 -9.5 -2.5 
16.7277 1 P 114.5 -7.5 -2.5 
16.7314 1 P 113.5 -10.5 -9.5 
16.7351 1 P 105.5 -2.5 -9.5 
16.7388 1 P 107.5 1.5 -1.5 
16.7425 1 P 107.5 2.5 4.5 
16.7462 1 P 105.5 -1.5 -2.5 
16.7499 1 P 98.5 -5.5 -5.5 
16.7536 1 P 100.5 -2.5 -10.5 
16.7573 1 P 107.5 -5.5 -11.5 
16.761 1 P 110.5 -2.5 -9.5 
16.7647 1 P 106.5 -9.5 -15.5 
16.7684 1 P 108.5 -10.5 -13.5 
16.7721 1 P 108.5 -9.5 -14.5 
16.7758 1 P 108.5 -8.5 -13.5 
16.7795 1 P 108.5 -4.5 -16.5 
16.7832 1 P 104.5 -9.5 -13.5 
16.7869 1 P 105.5 -12.5 -14.5 
16.7906 1 P 111.5 -10.5 -11.5 
16.7943 1 P 114.5 -8.5 -11.5 
16.798 1 P 113.5 -1.5 -5.5 
16.8017 1 P 111.5 -1.5 -4.5 
16.8054 1 P 108.5 -0.5 -6.5 
16.8091 1 P 105.5 -7.5 -4.5 
16.8128 1 P 101.5 -3.5 -4.5 
16.8165 1 P 103.5 -0.5 -1.5 
16.8202 1 P 98.5 1.5 1.5 
16.8239 1 P 98.5 -3.5 5.5 
16.8276 1 P 97.5 -10.5 5.5 
16.8313 1 P 98.5 -7.5 3.5 
16.835 1 P 96.5 -8.5 5.5 
16.8387 1 P 94.5 -12.5 6.5 
16.8424 1 P 99.5 -10.5 11.5 
16.8461 1 P 106.5 -13.5 -0.5 
16.8498 1 P 104.5 -19.5 3.5 
16.8535 1 P 102.5 -19.5 -1.5 
16.8572 1 P 105.5 -15.5 4.5 
16.8609 1 P 108.5 -14.5 9.5 
16.8646 1 P 100.5 -12.5 13.5 
16.8683 1 P 102.5 -13.5 13.5 
16.872 1 P 113.5 -8.5 6.5 
16.8757 1 P 116.5 -15.5 9.5 
16.8794 1 P 114.5 -12.5 12.5 
16.8831 1 P 118.5 -13.5 13.5 
16.8868 1 P 122.5 -13.5 14.5 
16.8905 1 P 119.5 -7.5 8.5 
16.8942 1 P 119.5 -10.5 13.5 
16.8979 1 P 116.5 -11.5 14.5 
16.9016 1 P 114.5 -10.5 15.5 
16.9053 1 P 107.5 -12.5 15.5 
16.909 1 P 109.5 -7.5 18.5 
16.9127 1 P 120.5 -9.5 12.5 
16.9164 1 P 117.5 -12.5 6.5 
16.9201 1 P 114.5 -14.5 5.5 
16.9238 1 P 109.5 -15.5 7.5 
16.9275 1 P 109.5 -18.5 5.5 
16.9312 1 P 112.5 -19.5 3.5 
16.9349 1 P 110.5 -19.5 3.5 
16.9386 1 P 109.5 -19.5 0.5 
16.9423 1 P 103.5 -16.5 4.5 
16.946 1 P 100.5 -17.5 8.5 
16.9497 1 P 96.5 -12.5 5.5 
16.9534 1 P 91.5 -16.5 8.5 
16.9571 1 P 89.5 -4.5 8.5 
16.9608 1 P 94.5 -5.5 8.5 
16.9645 1 P 89.5 -1.5 6.5 
16.9682 1 P 84.5 2.5 13.5 
16.9719 1 P 88.5 9.5 5.5 
16.9756 1 P 80.5 10.5 3.5 
16.9793 1 P 91.5 4.5 7.5 
16.983 1 P 96.5 3.5 -0.5 
16.9867 1 P 94.5 3.5 3.5 
16.9904 1 P 93.5 3.5 4.5 
16.9941 1 P 97.5 3.5 1.5 
16.9978 1 P 96.5 -0.5 2.5 
17.0015 1 P 96.5 5.5 2.5 
17.0052 1 P 92.5 7.5 -0.5 
17.0089 1 P 96.5 4.5 0.5 
17.0126 1 P 95.5 -5.5 1.5 
17.0163 1 P 93.5 -2.5 7.5 
17.02 1 P 95.5 -10.5 4.5 
17.0237 1 P 90.5 -3.5 -2.5 
17.0274 1 P 92.5 -2.5 -1.5 
17.0311 1 P 91.5 -5.5 1.5 
17.0348 1 P 90.5 -8.5 3.5 
17.0385 1 P 88.5 -6.5 5.5 
17.0422 1 P 95.5 -14.5 0.5 
17.0459 1 P 92.5 -11.5 7.5 
17.0496 1 P 99.5 -16.5 7.5 
17.0533 1 P 95.5 -13.5 4.5 
17.057 1 P 89.5 -14.5 3.5 
17.0607 1 P 89.5 -19.5 3.5 
17.0644 1 P 83.5 -15.5 6.5 
17.0681 1 P 81.5 -13.5 7.5 
17.0718 1 P 78.5 -10.5 6.5 
17.0755 1 P 80.5 -15.5 -3.5 
17.0792 1 P 82.5 -12.5 -1.5 
17.0829 1 P 76.5 -15.5 3.5 
17.0866 1 P 72.5 -11.5 2.5 
17.0903 1 P 73.5 -13.5 4.5 
17.094 1 P 72.5 -17.5 -0.5 
17.0977 1 P 66.5 -16.5 0.5 
17.1014 1 P 62.5 -19.5 -1.5 
17.1051 1 P 56.5 -12.5 8.5 
17.1088 1 P 49.5 -10.5 2.5 
17.1125 1 P 46.5 -10.5 1.5 
17.1162 1 P 43.5 -10.5 -4.5 
17.1199 1 P 49.5 -5.5 -5.5 
17.1236 1 P 50.5 -6.5 -3.5 
17.1273 1 P 51.5 -6.5 -8.5 
17.131 1 P 49.5 -10.5 -5.5 
17.1347 1 P 56.5 -12.5 -8.5 
17.1384 1 P 58.5 -12.5 -5.5 
17.1421 1 P 61.5 -15.5 0.5 
17.1458 1 P 58.5 -14.5 0.5 
17.1495 1 P 55.5 -15.5 8.5 
17.1532 1 P 55.5 -14.5 4.5 
17.1569 1 P 58.5 -9.5 4.5 
17.1606 1 P 59.5 -7.5 3.5 
17.1643 1 P 59.5 -5.5 8.5 
17.168 1 P 65.5 -7.5 11.5 
17.1717 1 P 68.5 -9.5 14.5 
17.1754 1 P 71.5 -8.5 17.5 
17.1791 1 P 68.5 -3.5 19.5 
17.1828 1 P 72.5 -6.5 17.5 
17.1865 1 P 74.5 -10.5 13.5 
17.1902 1 P 78.5 -17.5 5.5 
17.1939 1 P 66.5 -17.5 3.5 
17.1976 1 P 63.5 -11.5 7.5 
17.2013 1 P 68.5 -14.5 12.5 
17.205 1 P 69.5 -14.5 12.5 
17.2087 1 P 66.5 -9.5 8.5 
17.2124 1 P 66.5 -8.5 11.5 
17.2161 1 P 62.5 -7.5 15.5 
17.2198 1 P 61.5 -7.5 14.5 
17.2235 1 P 62.5 -1.5 11.5 
17.2272 1 P 54.5 3.5 7.5 
17.2309 1 P 55.5 3.5 7.5 
17.2346 1 P 54.5 0.5 15.5 
17.2383 1 P 50.5 0.5 14.5 
17.242 1 P 48.5 0.5 10.5 
17.2457 1 P 50.5 -0.5 16.5 
17.2494 1 P 36.5 -0.5 10.5 
17.2531 1 P 37.5 1.5 18.5 
17.2568 1 P 43.5 5.5 15.5 
17.2605 1 P 42.5 -2.5 16.5 
17.2642 1 P 40.5 -2.5 14.5 
17.2679 1 P 35.5 0.5 14.5 
17.2716 1 P 33.5 -5.5 12.5 
17.2753 1 P 36.5 -2.5 6.5 
17.279 1 P 34.5 -7.5 10.5 
17.2827 1 P 35.5 -10.5 4.5 
17.2864 1 P 32.5 -14.5 5.5 
17.2901 1 P 30.5 -13.5 2.5 
17.2938 1 P 30.5 -10.5 3.5 
17.2975 1 P 32.5 -12.5 5.5 
17.3012 1 P 29.5 -7.5 9.5 
17.3049 1 P 25.5 -7.5 5.5 
17.3086 1 P 30.5 -4.5 10.5 
17.3123 1 P 38.5 -5.5 2.5 
17.316 1 P 39.5 -8.5 6.5 
17.3197 1 P 46.5 -9.5 -0.5 
17.3234 1 P 58.5 -8.5 -0.5 
17.3271 1 P 64.5 -6.5 -6.5 
17.3308 1 P 62.5 -7.5 -8.5 
17.3345 1 P 61.5 -3.5 -10.5 
17.3382 1 P 59.5 -6.5 -12.5 
17.3419 1 P 59.5 -9.5 -13.5 
17.3456 1 P 56.5 -10.5 -16.5 
17.3493 1 P 56.5 -17.5 -8.5 
17.353 1 P 63.5 -15.5 -8.5 
17.3567 1 P 64.5 -16.5 -5.5 
17.3604 1 P 58.5 -15.5 -2.5 
17.3641 1 P 62.5 -15.5 5.5 
17.3678 1 P 68.5 -13.5 5.5 
17.3715 1 P 63.5 -19.5 0.5 
17.3752 1 P 55.5 -15.5 5.5 
17.3789 1 P 54.5 -14.5 4.5 
17.3826 1 P 56.5 -10.5 10.5 
17.3863 1 P 56.5 -11.5 12.5 
17.39 1 P 48.5 -8.5 14.5 
17.3937 1 P 56.5 -0.5 16.5 
17.3974 1 P 55.5 8.5 15.5 
17.4011 1 P 55.5 5.5 12.5 
17.4048 1 P 55.5 5.5 16.5 
17.4085 1 P 54.5 13.5 4.5 
17.4122 1 P 57.5 15.5 7.5 
17.4159 1 P 63.5 14.5 10.5 
17.4196 1 P 61.5 16.5 5.5 
17.4233 1 P 62.5 18.5 5.5 
17.427 1 P 63.5 6.5 4.5 
17.4307 1 P 59.5 7.5 5.5 
17.4344 1 P 55.5 11.5 4.5 
17.4381 1 P 56.5 13.5 3.5 
17.4418 1 P 63.5 15.5 3.5 
17.4455 1 P 61.5 13.5 5.5 
17.4492 1 P 57.5 15.5 5.5 
17.4529 1 P 58.5 12.5 2.5 
17.4566 1 P 60.5 14.5 8.5 
17.4603 1 P 58.5 7.5 7.5 
17.464 1 P 56.5 3.5 2.5 
17.4677 1 P 51.5 0.5 3.5 
17.4714 1 P 54.5 1.5 -0.5 
17.4751 1 P 48.5 -4.5 8.5 
17.4788 1 P 45.5 0.5 11.5 
17.4825 1 P 46.5 2.5 9.5 
17.4862 1 P 44.5 -0.5 10.5 
17.4899 1 P 46.5 -5.5 11.5 
17.4936 1 P 50.5 -3.5 14.5 
17.4973 1 P 59.5 4.5 14.5 
17.501 1 P 57.5 -4.5 17.5 
17.5047 1 P 66.5 -6.5 13.5 
17.5084 1 P 60.5 -8.5 7.5 
17.5121 1 P 57.5 -17.5 8.5 
17.5158 1 P 51.5 -13.5 10.5 
17.5195 1 P 34.5 -17.5 7.5 
17.5232 1 P 33.5 -13.5 7.5 
17.5269 1 P 31.5 -17.5 2.5 
17.5306 1 P 26.5 -19.5 -0.5 
17.5343 1 P 25.5 -17.5 -3.5 
17.538 1 P 32.5 -19.5 -3.5 
17.5417 1 P 39.5 -16.5 7.5 
17.5454 1 P 39.5 -13.5 2.5 
17.5491 1 P 41.5 -8.5 0.5 
17.5528 1 P 36.5 -8.5 6.5 
17.5565 1 P 41.5 -11.5 3.5 
17.5602 1 P 45.5 -9.5 -1.5 
17.5639 1 P 45.5 -7.5 3.5 
17.5676 1 P 46.5 -10.5 2.5 
17.5713 1 P 43.5 -8.5 3.5 
17.575 1 P 42.5 -14.5 -5.5 
17.5787 1 P 36.5 -17.5 -2.5 
17.5824 1 P 34.5 -19.5 -2.5 
17.5861 1 P 33.5 -11.5 -7.5 
17.5898 1 P 37.5 -12.5 -8.5 
17.5935 1 P 28.5 -14.5 -6.5 
17.5972 1 P 28.5 -14.5 -5.5 
17.6009 1 P 28.5 -13.5 -9.5 
17.6046 1 P 20.5 -6.5 -14.5 
17.6083 1 P 16.5 -10.5 -16.5 
17.612 1 P 17.5 -3.5 -17.5 
17.6157 1 P 15.5 -0.5 -18.5 
17.6194 1 P 22.5 7.5 -18.5 
17.6231 1 P 18.5 5.5 -17.5 
17.6268 1 P 17.5 7.5 -15.5 
17.6305 1 P 17.5 9.5 -16.5 
17.6342 1 P 16.5 6.5 -14.5 
17.6379 1 P 18.5 4.5 -16.5 
17.6416 1 P 25.5 5.5 -15.5 
17.6453 1 P 19.5 11.5 -14.5 
17.649 1 P 23.5 9.5 -11.5 
17.6527 1 P 23.5 4.5 -4.5 
17.6564 1 P 17.5 0.5 -8.5 
17.6601 1 P 13.5 7.5 -11.5 
17.6638 1 P 14.5 5.5 -4.5 
17.6675 1 P 15.5 5.5 -6.5 
17.6712 1 P 14.5 12.5 -9.5 
17.6749 1 P 10.5 10.5 -15.5 
17.6786 1 P 2.5 10.5 -16.5 
17.6823 1 P -0.5 12.5 -1.5 
17.686 1 P 0.5 17.5 1.5 
17.6897 1 P -3.5 16.5 -4.5 
17.6934 1 P 0.5 14.5 -8.5 
17.6971 1 P 0.5 7.5 -9.5 
17.7008 1 P -4.5 5.5 -6.5 
17.7045 1 P -0.5 9.5 -11.5 
17.7082 1 P -0.5 12.5 -11.5 
17.7119 1 P -3.5 14.5 -9.5 
17.7156 1 P -4.5 13.5 -11.5 
17.7193 1 P -2.5 12.5 -7.5 
17.723 1 P 2.5 14.5 -8.5 
17.7267 1 P 5.5 13.5 -2.5 
17.7304 1 P 10.5 11.5 -4.5 
17.7341 1 P 5.5 11.5 -2.5 
17.7378 1 P 8.5 8.5 -5.5 
17.7415 1 P 12.5 10.5 -9.5 
17.7452 1 P 12.5 10.5 -12.5 
17.7489 1 P 19.5 14.5 -9.5 
17.7526 1 P 19.5 13.5 -10.5 
17.7563 1 P 23.5 9.5 -13.5 
17.76 1 P 24.5 5.5 -11.5 
17.7637 1 P 19.5 8.5 -12.5 
17.7674 1 P 18.5 14.5 -9.5 
17.7711 1 P 14.5 17.5 -8.5 
17.7748 1 P 17.5 8.5 -7.5 
17.7785 1 P 21.5 11.5 -12.5 
17.7822 1 P 17.5 9.5 -10.5 
17.7859 1 P 15.5 11.5 -9.5 
17.7896 1 P 18.5 13.5 -3.5 
17.7933 1 P 21.5 14.5 2.5 
17.797 1 P 25.5 16.5 -8.5 
17.8007 1 P 19.5 13.5 -13.5 
17.8044 1 P 18.5 13.5 -13.5 
17.8081 1 P 21.5 14.5 -11.5 
17.8118 1 P 24.5 6.5 -18.5 
17.8155 1 P 24.5 10.5 -14.5 
17.8192 1 P 26.5 11.5 -14.5 
17.8229 1 P 20.5 5.5 -17.5 
17.8266 1 P 21.5 4.5 -10.5 
17.8303 1 P 17.5 3.5 -16.5 
17.834 1 P 26.5 6.5 -18.5 
17.8377 1 P 30.5 1.5 -18.5 
17.8414 1 P 31.5 -2.5 -19.5 
17.8451 1 P 32.5 -0.5 -14.5 
17.8488 1 P 28.5 -1.5 -19.5 
17.8525 1 P 25.5 7.5 -17.5 
17.8562 1 P 25.5 6.5 -16.5 
17.8599 1 P 25.5 0.5 -16.5 
17.8636 1 P 23.5 -1.5 -15.5 
17.8673 1 P 23.5 -0.5 -18.5 
17.871 1 P 24.5 -7.5 -18.5 
17.8747 1 P 17.5 -5.5 -18.5 
17.8784 1 P 14.5 -2.5 -15.5 
17.8821 1 P 14.5 -11.5 -14.5 
17.8858 1 P 15.5 -3.5 -17.5 
17.8895 1 P 18.5 -2.5 -18.5 
17.8932 1 P 18.5 3.5 -15.5 
17.8969 1 P 14.5 7.5 -7.5 
17.9006 1 P 12.5 6.5 -11.5 
17.9043 1 P 13.5 8.5 -8.5 
17.908 1 P 13.5 8.5 -13.5 
17.9117 1 P 20.5 3.5 -9.5 
17.9154 1 P 28.5 1.5 -5.5 
17.9191 1 P 29.5 7.5 -11.5 
17.9228 1 P 31.5 7.5 -9.5 
17.9265 1 P 29.5 3.5 -5.5 
17.9302 1 P 35.5 4.5 3.5 
17.9339 1 P 38.5 3.5 0.5 
17.9376 1 P 41.5 11.5 -1.5 
17.9413 1 P 45.5 14.5 -1.5 
17.945 1 P 43.5 13.5 -4.5 
17.9487 1 P 42.5 18.5 2.5 
17.9524 1 P 44.5 19.5 1.5 
17.9561 1 P 48.5 9.5 2.5 
17.9598 1 P 56.5 5.5 -3.5 
17.9635 1 P 62.5 5.5 5.5 
17.9672 1 P 64.5 7.5 8.5 
17.9709 1 P 59.5 12.5 -3.5 
17.9746 1 P 64.5 18.5 1.5 
17.9783 1 P 73.5 15.5 3.5 
17.982 1 P 79.5 17.5 8.5 
17.9857 1 P 78.5 13.5 11.5 
17.9894 1 P 76.5 12.5 10.5 
17.9931 1 P 78.5 14.5 8.5 
17.9968 1 P 82.5 14.5 5.5 
18.0005 1 P 86.5 12.5 -5.5 
18.0042 1 P 85.5 16.5 -10.5 
18.0079 1 P 87.5 12.5 -10.5 
18.0116 1 P 81.5 9.5 -12.5 
18.0153 1 P 83.5 0.5 -10.5 
18.019 1 P 75.5 -5.5 -7.5 
18.0227 1 P 82.5 -2.5 -5.5 
18.0264 1 P 78.5 -1.5 0.5 
18.0301 1 P 78.5 -0.5 -3.5 
18.0338 1 P 80.5 -7.5 -1.5 
18.0375 1 P 85.5 -6.5 -5.5 
18.0412 1 P 93.5 -13.5 -10.5 
18.0449 1 P 99.5 -14.5 -11.5 
18.0486 1 P 92.5 -12.5 -12.5 
18.0523 1 P 89.5 -11.5 -6.5 
18.056 1 P 90.5 -13.5 -11.5 
18.0597 1 P 88.5 -9.5 -14.5 
18.0634 1 P 85.5 -9.5 -13.5 
18.0671 1 P 88.5 -0.5 -11.5 
18.0708 1 P 84.5 0.5 -16.5 
18.0745 1 P 91.5 3.5 -17.5 
18.0782 1 P 90.5 -4.5 -16.5 
18.0819 1 P 93.5 -4.5 -18.5 
18.0856 1 P 95.5 -0.5 -16.5 
18.0893 1 P 91.5 -6.5 -13.5 
18.093 1 P 88.5 -3.5 -17.5 
18.0967 1 P 86.5 -5.5 -16.5 
18.1004 1 P 89.5 -0.5 -15.5 
18.1041 1 P 96.5 -7.5 -16.5 
18.1078 1 P 95.5 -5.5 -16.5 
18.1115 1 P 99.5 -1.5 -19.5 
18.1152 1 P 95.5 -2.5 -18.5 
18.1189 1 P 88.5 -0.5 -11.5 
18.1226 1 P 93.5 6.5 -9.5 
18.1263 1 P 96.5 0.5 -8.5 
18.13 1 P 99.5 3.5 -7.5 
18.1337 1 P 104.5 5.5 -5.5 
18.1374 1 P 95.5 6.5 -7.5 
18.1411 1 P 92.5 5.5 -3.5 
18.1448 1 P 96.5 9.5 2.5 
18.1485 1 P 90.5 7.5 -3.5 
18.1522 1 P 86.5 11.5 -4.5 
18.1559 1 P 89.5 11.5 -4.5 
18.1596 1 P 95.5 9.5 -7.5 
18.1633 1 P 97.5 13.5 -11.5 
18.167 1 P 96.5 9.5 -12.5 
18.1707 1 P 97.5 13.5 -10.5 
18.1744 1 P 100.5 17.5 -8.5 
18.1781 1 P 99.5 16.5 -3.5 
18.1818 1 P 93.5 14.5 -5.5 
18.1855 1 P 90.5 18.5 -6.5 
18.1892 1 P 98.5 14.5 1.5 
18.1929 1 P 98.5 18.5 2.5 
18.1966 1 P 96.5 18.5 0.5 
18.2003 1 P 97.5 18.5 -0.5 
18.204 1 P 91.5 19.5 0.5 
18.2077 1 P 97.5 18.5 -4.5 
18.2114 1 P 103.5 14.5 -5.5 
18.2151 1 P 102.5 13.5 -3.5 
18.2188 1 P 96.5 8.5 -7.5 
18.2225 1 P 96.5 17.5 -8.5 
18.2262 1 P 93.5 13.5 -3.5 
18.2299 1 P 95.5 15.5 2.5 
18.2336 1 P 96.5 13.5 -7.5 
18.2373 1 P 96.5 12.5 -4.5 
18.241 1 P 95.5 7.5 -3.5 
18.2447 1 P 101.5 10.5 0.5 
18.2484 1 P 102.5 13.5 -0.5 
18.2521 1 P 99.5 9.5 -2.5 
18.2558 1 P 94.5 12.5 -0.5 
18.2595 1 P 92.5 16.5 9.5 
18.2632 1 P 89.5 15.5 11.5 
18.2669 1 P 88.5 12.5 2.5 
18.2706 1 P 81.5 9.5 3.5 
18.2743 1 P 83.5 10.5 8.5 
18.278 1 P 78.5 12.5 5.5 
18.2817 1 P 84.5 11.5 0.5 
18.2854 1 P 87.5 11.5 -0.5 
18.2891 1 P 85.5 11.5 -3.5 
18.2928 1 P 90.5 11.5 -4.5 
18.2965 1 P 84.5 9.5 -3.5 
18.3002 1 P 89.5 13.5 -6.5 
18.3039 1 P 91.5 15.5 -6.5 
18.3076 1 P 98.5 17.5 -7.5 
18.3113 1 P 96.5 13.5 -8.5 
18.315 1 P 88.5 18.5 -1.5 
18.3187 1 P 92.5 16.5 -1.5 
18.3224 1 P 92.5 9.5 3.5 
18.3261 1 P 89.5 12.5 5.5 
18.3298 1 P 89.5 13.5 8.5 
18.3335 1 P 86.5 10.5 1.5 
18.3372 1 P 88.5 15.5 -1.5 
18.3409 1 P 87.5 13.5 -7.5 
18.3446 1 P 83.5 14.5 -5.5 
18.3483 1 P 80.5 18.5 -7.5 
18.352 1 P 71.5 18.5 -2.5 
18.3557 1 P 82.5 15.5 -4.5 
18.3594 1 P 80.5 12.5 -5.5 
18.3631 1 P 72.5 3.5 -6.5 
18.3668 1 P 77.5 4.5 -12.5 
18.3705 1 P 75.5 -3.5 -16.5 
18.3742 1 P 71.5 -5.5 -12.5 
18.3779 1 P 70.5 -4.5 -10.5 
18.3816 1 P 68.5 -4.5 -18.5 
18.3853 1 P 70.5 -2.5 -18.5 
18.389 1 P 66.5 -3.5 -14.5 
18.3927 1 P 66.5 -9.5 -14.5 
18.3964 1 P 75.5 -5.5 -18.5 
18.4001 1 P 73.5 -9.5 -14.5 
18.4038 1 P 70.5 -5.5 -10.5 
18.4075 1 P 71.5 -6.5 -11.5 
18.4112 1 P 83.5 -7.5 -12.5 
18.4149 1 P 83.5 -10.5 -10.5 
18.4186 1 P 83.5 -3.5 -5.5 
18.4223 1 P 83.5 -6.5 -2.5 
18.426 1 P 83.5 -14.5 -6.5 
18.4297 1 P 83.5 -16.5 -10.5 
18.4334 1 P 87.5 -8.5 -9.5 
18.4371 1 P 85.5 -12.5 -15.5 
18.4408 1 P 76.5 -7.5 -17.5 
18.4445 1 P 77.5 -5.5 -12.5 
18.4482 1 P 74.5 -1.5 -17.5 
18.4519 1 P 77.5 -0.5 -17.5 
18.4556 1 P 78.5 -1.5 -19.5 
18.4593 1 P 73.5 3.5 -18.5 
18.463 1 P 73.5 -0.5 -9.5 
18.4667 1 P 66.5 5.5 -6.5 
18.4704 1 P 57.5 1.5 -11.5 
18.4741 1 P 48.5 0.5 -5.5 
18.4778 1 P 48.5 -5.5 3.5 
18.4815 1 P 56.5 -1.5 2.5 
18.4852 1 P 59.5 1.5 -1.5 
18.4889 1 P 56.5 7.5 0.5 
18.4926 1 P 54.5 12.5 0.5 
18.4963 1 P 48.5 12.5 0.5 
18.5 1 P 47.5 10.5 1.5 
18.5037 1 P 40.5 8.5 4.5 
18.5074 1 P 39.5 6.5 -0.5 
18.5111 1 P 43.5 7.5 -2.5 
18.5148 1 P 47.5 7.5 -4.5 
18.5185 1 P 52.5 -0.5 -5.5 
18.5222 1 P 50.5 3.5 -3.5 
18.5259 1 P 49.5 6.5 -5.5 
18.5296 1 P 50.5 6.5 -1.5 
18.5333 1 P 46.5 5.5 2.5 
18.537 1 P 47.5 1.5 1.5 
18.5407 1 P 48.5 -4.5 2.5 
18.5444 1 P 50.5 -13.5 14.5 
18.5481 1 P 48.5 -5.5 14.5 
18.5518 1 P 41.5 -6.5 12.5 
18.5555 1 P 50.5 -3.5 5.5 
18.5592 1 P 57.5 -7.5 4.5 
18.5629 1 P 53.5 5.5 5.5 
18.5666 1 P 60.5 -0.5 6.5 
18.5703 1 P 54.5 -4.5 7.5 
18.574 1 P 51.5 -5.5 16.5 
18.5777 1 P 47.5 -6.5 16.5 
18.5814 1 P 49.5 -3.5 13.5 
18.5851 1 P 49.5 -1.5 5.5 
18.5888 1 P 48.5 -5.5 5.5 
18.5925 1 P 53.5 -10.5 2.5 
18.5962 1 P 55.5 -13.5 3.5 
18.5999 1 P 54.5 -13.5 -3.5 
18.6036 1 P 47.5 -14.5 -2.5 
18.6073 1 P 50.5 -11.5 3.5 
18.611 1 P 55.5 -17.5 0.5 
18.6147 1 P 57.5 -14.5 7.5 
18.6184 1 P 63.5 -13.5 5.5 
18.6221 1 P 63.5 -14.5 2.5 
18.6258 1 P 61.5 -13.5 -2.5 
18.6295 1 P 61.5 -11.5 -3.5 
18.6332 1 P 61.5 -2.5 -4.5 
18.6369 1 P 60.5 3.5 1.5 
18.6406 1 P 64.5 3.5 3.5 
18.6443 1 P 59.5 5.5 -1.5 
18.648 1 P 63.5 9.5 -6.5 
18.6517 1 P 66.5 8.5 -2.5 
18.6554 1 P 72.5 6.5 0.5 
18.6591 1 P 73.5 0.5 2.5 
18.6628 1 P 70.5 1.5 6.5 
18.6665 1 P 79.5 1.5 11.5 
18.6702 1 P 76.5 -14.5 11.5 
18.6739 1 P 79.5 -15.5 10.5 
18.6776 1 P 77.5 -14.5 11.5 
18.6813 1 P 77.5 -9.5 10.5 
18.685 1 P 84.5 -10.5 5.5 
18.6887 1 P 84.5 -18.5 -3.5 
18.6924 1 P 82.5 -18.5 -7.5 
18.6961 1 P 78.5 -19.5 -1.5 
18.6998 1 P 74.5 -16.5 -0.5 
18.7035 1 P 77.5 -8.5 -0.5 
18.7072 1 P 80.5 -13.5 -2.5 
18.7109 1 P 76.5 -10.5 -1.5 
18.7146 1 P 79.5 -13.5 1.5 
18.7183 1 P 81.5 -14.5 0.5 
18.722 1 P 81.5 -9.5 -1.5 
18.7257 1 P 76.5 -19.5 0.5 
18.7294 1 P 75.5 -18.5 1.5 
18.7331 1 P 70.5 -17.5 4.5 
18.7368 1 P 67.5 -10.5 6.5 
18.7405 1 P 70.5 -4.5 8.5 
18.7442 1 P 70.5 -5.5 5.5 
18.7479 1 P 69.5 -0.5 6.5 
18.7516 1 P 67.5 -0.5 6.5 
18.7553 1 P 61.5 -0.5 1.5 
18.759 1 P 55.5 0.5 6.5 
18.7627 1 P 51.5 -0.5 1.5 
18.7664 1 P 45.5 -7.5 5.5 
18.7701 1 P 44.5 -0.5 1.5 
18.7738 1 P 51.5 -0.5 -3.5 
18.7775 1 P 43.5 2.5 1.5 
18.7812 1 P 43.5 -0.5 -0.5 
18.7849 1 P 42.5 7.5 4.5 
18.7886 1 P 41.5 4.5 2.5 
18.7923 1 P 37.5 1.5 3.5 
18.796 1 P 40.5 -1.5 -2.5 
18.7997 1 P 43.5 2.5 1.5 
18.8034 1 P 50.5 4.5 -4.5 
18.8071 1 P 51.5 2.5 -8.5 
18.8108 1 P 45.5 0.5 -8.5 
18.8145 1 P 47.5 -6.5 -7.5 
18.8182 1 P 57.5 -8.5 -9.5 
18.8219 1 P 60.5 -12.5 -8.5 
18.8256 1 P 62.5 -12.5 -7.5 
18.8293 1 P 64.5 -15.5 -11.5 
18.833 1 P 64.5 -9.5 -7.5 
18.8367 1 P 61.5 -7.5 -5.5 
18.8404 1 P 58.5 -11.5 -5.5 
18.8441 1 P 57.5 -7.5 -2.5 
18.8478 1 P 52.5 -5.5 0.5 
18.8515 1 P 50.5 -2.5 -1.5 
18.8552 1 P 50.5 -7.5 -4.5 
18.8589 1 P 50.5 -14.5 -7.5 
18.8626 1 P 44.5 -16.5 -2.5 
18.8663 1 P 45.5 -13.5 -4.5 
18.87 1 P 49.5 -5.5 -0.5 
18.8737 1 P 50.5 -11.5 0.5 
18.8774 1 P 53.5 -17.5 -6.5 
18.8811 1 P 49.5 -13.5 -7.5 
18.8848 1 P 52.5 -15.5 -12.5 
18.8885 1 P 51.5 -11.5 -10.5 
18.8922 1 P 50.5 -15.5 -12.5 
18.8959 1 P 49.5 -11.5 -11.5 
18.8996 1 P 42.5 -10.5 -9.5 
18.9033 1 P 34.5 -10.5 -12.5 
18.907 1 P 30.5 -13.5 -1.5 
18.9107 1 P 21.5 -18.5 -2.5 
18.9144 1 P 18.5 -9.5 -4.5 
18.9181 1 P 19.5 -5.5 -4.5 
18.9218 1 P 21.5 -5.5 -13.5 
18.9255 1 P 20.5 -5.5 -16.5 
18.9292 1 P 22.5 -2.5 -17.5 
18.9329 1 P 20.5 -2.5 -18.5 
18.9366 1 P 22.5 -9.5 -14.5 
18.9403 1 P 19.5 -8.5 -13.5 
18.944 1 P 16.5 -3.5 -17.5 
18.9477 1 P 17.5 -10.5 -13.5 
18.9514 1 P 19.5 -12.5 -11.5 
18.9551 1 P 18.5 -11.5 0.5 
18.9588 1 P 18.5 -11.5 5.5 
18.9625 1 P 21.5 -12.5 3.5 
18.9662 1 P 18.5 -12.5 6.5 
18.9699 1 P 21.5 -13.5 9.5 
18.9736 1 P 25.5 -11.5 9.5 
18.9773 1 P 25.5 -11.5 10.5 
18.981 1 P 26.5 -8.5 7.5 
18.9847 1 P 23.5 -8.5 6.5 
18.9884 1 P 20.5 -7.5 8.5 
18.9921 1 P 20.5 -0.5 17.5 
18.9958 1 P 21.5 2.5 18.5 
18.9995 1 P 20.5 7.5 8.5 
19.0032 1 P 23.5 5.5 5.5 
19.0069 1 P 22.5 5.5 10.5 
19.0106 1 P 30.5 8.5 3.5 
19.0143 1 P 32.5 11.5 8.5 
19.018 1 P 32.5 10.5 10.5 
19.0217 1 P 35.5 12.5 15.5 
19.0254 1 P 25.5 10.5 12.5 
19.0291 1 P 18.5 11.5 10.5 
19.0328 1 P 11.5 12.5 12.5 
19.0365 1 P 15.5 13.5 14.5 
19.0402 1 P 10.5 11.5 12.5 
19.0439 1 P 14.5 13.5 10.5 
19.0476 1 P 10.5 10.5 12.5 
19.0513 1 P 11.5 12.5 9.5 
19.055 1 P 7.5 6.5 6.5 
19.0587 1 P 5.5 9.5 7.5 
19.0624 1 P 4.5 14.5 6.5 
19.0661 1 P 2.5 11.5 13.5 
19.0698 1 P 1.5 14.5 12.5 
19.0735 1 P 0.5 12.5 14.5 
19.0772 1 P -3.5 15.5 11.5 
19.0809 1 P 5.5 12.5 11.5 
19.0846 1 P 7.5 16.5 7.5 
19.0883 1 P 2.5 15.5 7.5 
19.092 1 P -4.5 16.5 3.5 
19.0957 1 P -3.5 16.5 3.5 
19.0994 1 P -0.5 13.5 9.5 
19.1031 1 P -0.5 13.5 12.5 
19.1068 1 P 0.5 7.5 14.5 
19.1105 1 P 3.5 5.5 16.5 
19.1142 1 P 5.5 6.5 14.5 
19.1179 1 P 6.5 10.5 16.5 
19.1216 1 P 4.5 5.5 13.5 
19.1253 1 P 0.5 13.5 12.5 
19.129 1 P 6.5 13.5 11.5 
19.1327 1 P 1.5 14.5 13.5 
19.1364 1 P -0.5 13.5 9.5 
19.1401 1 P -1.5 14.5 9.5 
19.1438 1 P 5.5 15.5 6.5 
19.1475 1 P 9.5 15.5 7.5 
19.1512 1 P 4.5 17.5 6.5 
19.1549 1 P 0.5 15.5 9.5 
19.1586 1 P 3.5 17.5 9.5 
19.1623 1 P 10.5 10.5 3.5 
19.166 1 P 13.5 13.5 9.5 
19.1697 1 P 6.5 6.5 14.5 
19.1734 1 P 8.5 4.5 17.5 
19.1771 1 P 12.5 -0.5 11.5 
19.1808 1 P 15.5 1.5 12.5 
19.1845 1 P 20.5 1.5 17.5 
19.1882 1 P 22.5 -3.5 16.5 
19.1919 1 P 30.5 -8.5 8.5 
19.1956 1 P 34.5 -10.5 11.5 
19.1993 1 P 33.5 -4.5 8.5 
19.203 1 P 28.5 -4.5 0.5 
19.2067 1 P 30.5 -6.5 8.5 
19.2104 1 P 27.5 -9.5 5.5 
19.2141 1 P 33.5 -1.5 6.5 
19.2178 1 P 31.5 -4.5 14.5 
19.2215 1 P 24.5 2.5 16.5 
19.2252 1 P 23.5 1.5 18.5 
19.2289 1 P 18.5 -1.5 18.5 
19.2326 1 P 16.5 -5.5 15.5 
19.2363 1 P 8.5 -3.5 15.5 
19.24 1 P 4.5 3.5 11.5 
19.2437 1 P 5.5 5.5 17.5 
19.2474 1 P 3.5 -1.5 9.5 
19.2511 1 P -10.5 -10.5 7.5 
19.2548 1 P -3.5 -8.5 10.5 
19.2585 1 P -2.5 -11.5 0.5 
19.2622 1 P 2.5 -18.5 -7.5 
19.2659 1 P 2.5 -12.5 -8.5 
19.2696 1 P -2.5 -9.5 -5.5 
19.2733 1 P -7.5 -3.5 -5.5 
19.277 1 P -3.5 -7.5 -4.5 
19.2807 1 P -3.5 -10.5 -2.5 
19.2844 1 P -2.5 -12.5 0.5 
19.2881 1 P -12.5 -8.5 -1.5 
19.2918 1 P -9.5 -8.5 4.5 
19.2955 1 P -10.5 -15.5 2.5 
19.2992 1 P -16.5 -11.5 2.5 
19.3029 1 P -6.5 -11.5 3.5 
19.3066 1 P -10.5 -15.5 -0.5 
19.3103 1 P -11.5 -17.5 3.5 
19.314 1 P -14.5 -14.5 2.5 
19.3177 1 P -17.5 -10.5 -0.5 
19.3214 1 P -17.5 -9.5 -0.5 
19.3251 1 P -14.5 -12.5 2.5 
19.3288 1 P -8.5 -18.5 -2.5 
19.3325 1 P -3.5 -12.5 6.5 
19.3362 1 P -4.5 -7.5 8.5 
19.3399 1 P 2.5 -7.5 10.5 
19.3436 1 P 5.5 -8.5 5.5 
19.3473 1 P 10.5 -11.5 2.5 
19.351 1 P 7.5 -14.5 -1.5 
19.3547 1 P 10.5 -9.5 -5.5 
19.3584 1 P 14.5 -2.5 -7.5 
19.3621 1 P 13.5 3.5 -3.5 
19.3658 1 P 11.5 4.5 5.5 
19.3695 1 P 23.5 6.5 11.5 
19.3732 1 P 25.5 -0.5 18.5 
19.3769 1 P 29.5 -1.5 15.5 
19.3806 1 P 33.5 -1.5 17.5 
19.3843 1 P 31.5 -0.5 14.5 
19.388 1 P 31.5 0.5 15.5 
19.3917 1 P 32.5 1.5 19.5 
19.3954 1 P 32.5 3.5 19.5 
19.3991 1 P 31.5 4.5 17.5 
19.4028 1 P 28.5 7.5 16.5 
19.4065 1 P 29.5 5.5 12.5 
19.4102 1 P 25.5 3.5 14.5 
19.4139 1 P 26.5 -0.5 14.5 
19.4176 1 P 19.5 -1.5 13.5 
19.4213 1 P 17.5 2.5 10.5 
19.425 1 P 16.5 9.5 12.5 
19.4287 1 P 20.5 9.5 14.5 
19.4324 1 P 22.5 11.5 15.5 
19.4361 1 P 24.5 6.5 16.5 
19.4398 1 P 26.5 4.5 10.5 
19.4435 1 P 25.5 -4.5 10.5 
19.4472 1 P 27.5 1.5 9.5 
19.4509 1 P 25.5 -7.5 12.5 
19.4546 1 P 29.5 -3.5 8.5 
19.4583 1 P 31.5 -4.5 16.5 
19.462 1 P 28.5 -7.5 12.5 
19.4657 1 P 28.5 -18.5 5.5 
19.4694 1 P 21.5 -18.5 5.5 
19.4731 1 P 21.5 -18.5 5.5 
19.4768 1 P 18.5 -14.5 1.5 
19.4805 1 P 27.5 -18.5 7.5 
19.4842 1 P 24.5 -14.5 6.5 
19.4879 1 P 31.5 -8.5 -3.5 
19.4916 1 P 32.5 -3.5 -5.5 
19.4953 1 P 39.5 -9.5 -2.5 
19.499 1 P 40.5 -15.5 1.5 
19.5027 1 P 40.5 -9.5 -2.5 
19.5064 1 P 44.5 -8.5 -4.5 
19.5101 1 P 40.5 -8.5 -3.5 
19.5138 1 P 36.5 -10.5 -2.5 
19.5175 1 P 34.5 -4.5 -12.5 
19.5212 1 P 41.5 -3.5 -16.5 
19.5249 1 P 44.5 2.5 -9.5 
19.5286 1 P 41.5 3.5 -18.5 
19.5323 1 P 41.5 1.5 -19.5 
19.536 1 P 43.5 -3.5 -19.5 
19.5397 1 P 47.5 -3.5 -14.5 
19.5434 1 P 43.5 -10.5 -11.5 
19.5471 1 P 43.5 -4.5 -10.5 
19.5508 1 P 38.5 -6.5 -11.5 
19.5545 1 P 31.5 -8.5 -12.5 
19.5582 1 P 28.5 -5.5 -18.5 
19.5619 1 P 28.5 -6.5 -15.5 
19.5656 1 P 25.5 -9.5 -17.5 
19.5693 1 P 23.5 -14.5 -13.5 
19.573 1 P 23.5 -9.5 -12.5 
19.5767 1 P 28.5 -4.5 -2.5 
19.5804 1 P 23.5 -3.5 -3.5 
19.5841 1 P 23.5 -4.5 -1.5 
19.5878 1 P 19.5 -1.5 -0.5 
19.5915 1 P 22.5 0.5 -4.5 
19.5952 1 P 22.5 7.5 -2.5 
19.5989 1 P 21.5 8.5 4.5 
19.6026 1 P 21.5 10.5 -3.5 
19.6063 1 P 19.5 7.5 -7.5 
19.61 1 P 13.5 5.5 -5.5 
19.6137 1 P 21.5 -1.5 -3.5 
19.6174 1 P 22.5 -6.5 -1.5 
19.6211 1 P 21.5 -7.5 3.5 
19.6248 1 P 22.5 -13.5 7.5 
19.6285 1 P 25.5 -6.5 10.5 
19.6322 1 P 20.5 -13.5 13.5 
19.6359 1 P 9.5 -10.5 15.5 
19.6396 1 P 2.5 -6.5 12.5 
19.6433 1 P 0.5 -7.5 18.5 
19.647 1 P -2.5 -2.5 16.5 
19.6507 1 P 2.5 2.5 15.5 
19.6544 1 P 13.5 2.5 12.5 
19.6581 1 P 17.5 -3.5 16.5 
19.6618 1 P 12.5 -4.5 17.5 
19.6655 1 P 18.5 1.5 12.5 
19.6692 1 P 17.5 0.5 12.5 
19.6729 1 P 18.5 -10.5 14.5 
19.6766 1 P 20.5 -13.5 11.5 
19.6803 1 P 25.5 -16.5 10.5 
19.684 1 P 29.5 -18.5 4.5 
19.6877 1 P 25.5 -17.5 9.5 
19.6914 1 P 30.5 -11.5 7.5 
19.6951 1 P 25.5 -5.5 4.5 
19.6988 1 P 27.5 -4.5 7.5 
19.7025 1 P 28.5 -5.5 2.5 
19.7062 1 P 26.5 -2.5 8.5 
19.7099 1 P 21.5 -9.5 10.5 
19.7136 1 P 21.5 -3.5 12.5 
19.7173 1 P 21.5 -4.5 9.5 
19.721 1 P 14.5 5.5 -0.5 
19.7247 1 P 18.5 2.5 0.5 
19.7284 1 P 17.5 2.5 0.5 
19.7321 1 P 16.5 6.5 2.5 
19.7358 1 P 17.5 10.5 -1.5 
19.7395 1 P 23.5 14.5 -5.5 
19.7432 1 P 21.5 18.5 -0.5 
19.7469 1 P 10.5 18.5 -5.5 
19.7506 1 P 10.5 17.5 -5.5 
19.7543 1 P 7.5 10.5 -4.5 
19.758 1 P 12.5 6.5 -3.5 
19.7617 1 P 13.5 -3.5 -11.5 
19.7654 1 P 10.5 -2.5 -18.5 
19.7691 1 P 8.5 -2.5 -18.5 
19.7728 1 P 9.5 -5.5 -16.5 
19.7765 1 P 9.5 -6.5 -17.5 
19.7802 1 P 14.5 -7.5 -10.5 
19.7839 1 P 7.5 -10.5 -9.5 
19.7876 1 P 3.5 -12.5 -13.5 
19.7913 1 P 5.5 -12.5 -15.5 
19.795 1 P 5.5 -10.5 -10.5 
19.7987 1 P 9.5 -11.5 -8.5 
19.8024 1 P 6.5 -14.5 -8.5 
19.8061 1 P -0.5 -14.5 -11.5 
19.8098 1 P 6.5 -12.5 -9.5 
19.8135 1 P 4.5 -13.5 -14.5 
19.8172 1 P 2.5 -14.5 -6.5 
19.8209 1 P -0.5 -16.5 -3.5 
19.8246 1 P -9.5 -13.5 -4.5 
19.8283 1 P -9.5 -15.5 -0.5 
19.832 1 P -1.5 -16.5 6.5 
19.8357 1 P 1.5 -17.5 6.5 
19.8394 1 P -3.5 -14.5 8.5 
19.8431 1 P -3.5 -6.5 12.5 
19.8468 1 P -1.5 -2.5 15.5 
19.8505 1 P -6.5 0.5 9.5 
19.8542 1 P -6.5 -4.5 8.5 
19.8579 1 P -0.5 -14.5 8.5 
19.8616 1 P -6.5 -12.5 9.5 
19.8653 1 P -2.5 -10.5 10.5 
19.869 1 P -3.5 -18.5 3.5 
19.8727 1 P -3.5 -16.5 10.5 
19.8764 1 P -10.5 -16.5 8.5 
19.8801 1 P -11.5 -12.5 13.5 
19.8838 1 P -12.5 -10.5 12.5 
19.8875 1 P -14.5 -10.5 12.5 
19.8912 1 P -14.5 -14.5 8.5 
19.8949 1 P -20.5 -8.5 7.5 
19.8986 1 P -21.5 -9.5 7.5 
19.9023 1 P -23.5 -10.5 10.5 
19.906 1 P -22.5 -15.5 11.5 
19.9097 1 P -25.5 -11.5 9.5 
19.9134 1 P -26.5 -13.5 13.5 
19.9171 1 P -27.5 -12.5 12.5 
19.9208 1 P -26.5 -7.5 2.5 
19.9245 1 P -19.5 -5.5 -0.5 
19.9282 1 P -16.5 -8.5 -0.5 
19.9319 1 P -14.5 -2.5 -4.5 
19.9356 1 P -9.5 -7.5 -2.5 
19.9393 1 P -10.5 -6.5 -1.5 
19.943 1 P -4.5 1.5 -4.5 
19.9467 1 P -4.5 0.5 -6.5 
19.9504 1 P -6.5 6.5 -4.5 
19.9541 1 P -5.5 11.5 -5.5 
19.9578 1 P -1.5 11.5 -6.5 
19.9615 1 P 6.5 16.5 1.5 
19.9652 1 P 3.5 13.5 10.5 
19.9689 1 P 9.5 16.5 5.5 
19.9726 1 P 13.5 16.5 3.5 
19.9763 1 P 9.5 14.5 0.5 
19.98 1 P 11.5 16.5 2.5 
19.9837 1 P 15.5 12.5 0.5 
19.9874 1 P 18.5 14.5 -0.5 
19.9911 1 P 15.5 18.5 7.5 
19.9948 1 P 24.5 11.5 10.5 
19.9985 1 P 24.5 9.5 9.5 
20.0022 1 P 25.5 12.5 11.5 
20.0059 1 P 23.5 15.5 11.5 
20.0096 1 P 25.5 14.5 6.5 
20.0133 1 P 26.5 11.5 4.5 
20.017 1 P 25.5 10.5 5.5 
20.0207 1 P 27.5 13.5 6.5 
20.0244 1 P 28.5 14.5 9.5 
20.0281 1 P 32.5 11.5 13.5 
20.0318 1 P 33.5 10.5 10.5 
20.0355 1 P 31.5 7.5 15.5 
20.0392 1 P 27.5 7.5 18.5 
20.0429 1 P 24.5 5.5 17.5 
20.0466 1 P 21.5 6.5 18.5 
20.0503 1 P 21.5 3.5 18.5 
20.054 1 P 17.5 -0.5 15.5 
20.0577 1 P 7.5 -9.5 12.5 
20.0614 1 P 8.5 -10.5 14.5 
20.0651 1 P 4.5 -15.5 9.5 
20.0688 1 P 7.5 -11.5 13.5 
20.0725 1 P 10.5 -9.5 15.5 
20.0762 1 P 3.5 -4.5 17.5 
20.0799 1 P 14.5 -5.5 18.5 
20.0836 1 P 16.5 -3.5 15.5 
20.0873 1 P 11.5 -3.5 11.5 
20.091 1 P 8.5 -0.5 0.5 
20.0947 1 P 9.5 1.5 7.5 
20.0984 1 P 6.5 5.5 6.5 
20.1021 1 P 18.5 10.5 8.5 
20.1058 1 P 16.5 8.5 9.5 
20.1095 1 P 11.5 8.5 17.5 
20.1132 1 P 10.5 4.5 15.5 
20.1169 1 P 8.5 -1.5 14.5 
20.1206 1 P 19.5 2.5 18.5 
20.1243 1 P 21.5 8.5 17.5 
20.128 1 P 29.5 6.5 10.5 
20.1317 1 P 24.5 11.5 12.5 
20.1354 1 P 25.5 11.5 14.5 
20.1391 1 P 24.5 13.5 14.5 
20.1428 1 P 20.5 15.5 11.5 
20.1465 1 P 31.5 8.5 5.5 
20.1502 1 P 27.5 5.5 4.5 
20.1539 1 P 27.5 1.5 1.5 
20.1576 1 P 21.5 8.5 5.5 
20.1613 1 P 22.5 0.5 5.5 
20.165 1 P 20.5 -1.5 10.5 
20.1687 1 P 20.5 4.5 10.5 
20.1724 1 P 27.5 1.5 12.5 
20.1761 1 P 20.5 4.5 15.5 
20.1798 1 P 30.5 12.5 14.5 
20.1835 1 P 30.5 6.5 10.5 
20.1872 1 P 35.5 1.5 14.5 
20.1909 1 P 31.5 2.5 15.5 
20.1946 1 P 31.5 5.5 17.5 
20.1983 1 P 32.5 5.5 16.5 
20.202 1 P 31.5 2.5 13.5 
20.2057 1 P 27.5 3.5 17.5 
20.2094 1 P 24.5 7.5 12.5 
20.2131 1 P 22.5 0.5 12.5 
20.2168 1 P 13.5 -1.5 16.5 
20.2205 1 P 17.5 -3.5 19.5 
20.2242 1 P 15.5 -7.5 15.5 
20.2279 1 P 14.5 -7.5 17.5 
20.2316 1 P 14.5 -2.5 15.5 
20.2353 1 P 13.5 -4.5 14.5 
20.239 1 P 13.5 -3.5 12.5 
20.2427 1 P 10.5 -7.5 11.5 
20.2464 1 P 14.5 -8.5 10.5 
20.2501 1 P 14.5 -12.5 4.5 
20.2538 1 P 10.5 -18.5 -3.5 
20.2575 1 P 12.5 -15.5 0.5 
20.2612 1 P 16.5 -10.5 3.5 
20.2649 1 P 12.5 -7.5 11.5 
20.2686 1 P 13.5 -7.5 8.5 
20.2723 1 P 25.5 -4.5 8.5 
20.276 1 P 35.5 -7.5 12.5 
20.2797 1 P 38.5 -8.5 7.5 
20.2834 1 P 43.5 -4.5 6.5 
20.2871 1 P 44.5 -5.5 5.5 
20.2908 1 P 46.5 -2.5 8.5 
20.2945 1 P 53.5 -4.5 9.5 
20.2982 1 P 48.5 -4.5 9.5 
20.3019 1 P 45.5 1.5 12.5 
20.3056 1 P 46.5 8.5 9.5 
20.3093 1 P 51.5 9.5 10.5 
20.313 1 P 50.5 11.5 15.5 
20.3167 1 P 58.5 12.5 14.5 
20.3204 1 P 69.5 6.5 8.5 
20.3241 1 P 70.5 8.5 10.5 
20.3278 1 P 68.5 3.5 11.5 
20.3315 1 P 68.5 3.5 14.5 
20.3352 1 P 71.5 2.5 16.5 
20.3389 1 P 74.5 8.5 13.5 
20.3426 1 P 74.5 8.5 11.5 
20.3463 1 P 76.5 10.5 9.5 
20.35 1 P 77.5 9.5 3.5 
20.3537 1 P 77.5 9.5 7.5 
20.3574 1 P 76.5 10.5 8.5 
20.3611 1 P 85.5 6.5 14.5 
20.3648 1 P 86.5 8.5 17.5 
20.3685 1 P 89.5 8.5 14.5 
20.3722 1 P 90.5 1.5 15.5 
20.3759 1 P 83.5 6.5 14.5 
20.3796 1 P 85.5 10.5 15.5 
20.3833 1 P 79.5 9.5 17.5 
20.387 1 P 80.5 7.5 16.5 
20.3907 1 P 79.5 5.5 6.5 
20.3944 1 P 79.5 7.5 5.5 
20.3981 1 P 74.5 5.5 7.5 
20.4018 1 P 73.5 -0.5 7.5 
20.4055 1 P 83.5 -6.5 3.5 
20.4092 1 P 86.5 -2.5 4.5 
20.4129 1 P 77.5 -6.5 -1.5 
20.4166 1 P 73.5 -8.5 0.5 
20.4203 1 P 75.5 -13.5 -4.5 
20.424 1 P 74.5 -15.5 -0.5 
20.4277 1 P 74.5 -13.5 -1.5 
20.4314 1 P 74.5 -9.5 0.5 
20.4351 1 P 67.5 -13.5 -1.5 
20.4388 1 P 68.5 -13.5 -6.5 
20.4425 1 P 76.5 -15.5 -2.5 
20.4462 1 P 74.5 -18.5 6.5 
20.4499 1 P 70.5 -11.5 4.5 
20.4536 1 P 63.5 -17.5 -2.5 
20.4573 1 P 66.5 -13.5 -4.5 
20.461 1 P 68.5 -15.5 -2.5 
20.4647 1 P 69.5 -13.5 3.5 
20.4684 1 P 71.5 -9.5 0.5 
20.4721 1 P 67.5 -3.5 -1.5 
20.4758 1 P 75.5 -10.5 -0.5 
20.4795 1 P 77.5 -12.5 0.5 
20.4832 1 P 84.5 -8.5 4.5 
20.4869 1 P 82.5 -5.5 5.5 
20.4906 1 P 78.5 -5.5 2.5 
20.4943 1 P 79.5 -10.5 -0.5 
20.498 1 P 84.5 -3.5 -0.5 
20.5017 1 P 91.5 -8.5 1.5 
20.5054 1 P 85.5 -14.5 6.5 
20.5091 1 P 86.5 -9.5 -1.5 
20.5128 1 P 83.5 -11.5 0.5 
20.5165 1 P 85.5 -6.5 2.5 
20.5202 1 P 92.5 -7.5 -6.5 
20.5239 1 P 91.5 -18.5 -4.5 
20.5276 1 P 84.5 -14.5 -11.5 
20.5313 1 P 74.5 -7.5 -17.5 
20.535 1 P 65.5 -4.5 -16.5 
20.5387 1 P 71.5 -14.5 -12.5 
20.5424 1 P 72.5 -18.5 -7.5 
20.5461 1 P 74.5 -16.5 -10.5 
20.5498 1 P 65.5 -14.5 -9.5 
20.5535 1 P 68.5 -16.5 -9.5 
20.5572 1 P 70.5 -12.5 -12.5 
20.5609 1 P 66.5 -12.5 -14.5 
20.5646 1 P 66.5 -10.5 -14.5 
20.5683 1 P 71.5 -6.5 -11.5 
20.572 1 P 76.5 -5.5 0.5 
20.5757 1 P 78.5 -5.5 -1.5 
20.5794 1 P 69.5 -0.5 0.5 
20.5831 1 P 60.5 -1.5 6.5 
20.5868 1 P 62.5 -0.5 2.5 
20.5905 1 P 62.5 -2.5 -0.5 
20.5942 1 P 55.5 -6.5 6.5 
20.5979 1 P 60.5 1.5 4.5 
20.6016 1 P 62.5 -5.5 -2.5 
20.6053 1 P 70.5 -8.5 -0.5 
20.609 1 P 65.5 -11.5 -8.5 
20.6127 1 P 64.5 -9.5 -12.5 
20.6164 1 P 61.5 -12.5 -15.5 
20.6201 1 P 61.5 -11.5 -11.5 
20.6238 1 P 62.5 -8.5 -11.5 
20.6275 1 P 68.5 -1.5 -14.5 
20.6312 1 P 66.5 -6.5 -10.5 
20.6349 1 P 59.5 -2.5 -19.5 
20.6386 1 P 61.5 -0.5 -19.5 
20.6423 1 P 55.5 -2.5 -15.5 
20.646 1 P 50.5 -10.5 -9.5 
20.6497 1 P 49.5 -6.5 -10.5 
20.6534 1 P 45.5 -10.5 -11.5 
20.6571 1 P 46.5 -5.5 -9.5 
20.6608 1 P 44.5 -7.5 -7.5 
20.6645 1 P 47.5 -10.5 -7.5 
20.6682 1 P 48.5 -7.5 -11.5 
20.6719 1 P 41.5 -9.5 -8.5 
20.6756 1 P 41.5 -11.5 -7.5 
20.6793 1 P 37.5 -10.5 -8.5 
20.683 1 P 39.5 -11.5 -2.5 
20.6867 1 P 37.5 -15.5 -0.5 
20.6904 1 P 35.5 -13.5 8.5 
20.6941 1 P 37.5 -12.5 4.5 
20.6978 1 P 35.5 -15.5 6.5 
20.7015 1 P 39.5 -11.5 4.5 
20.7052 1 P 45.5 -7.5 5.5 
20.7089 1 P 47.5 -8.5 4.5 
20.7126 1 P 42.5 -9.5 5.5 
20.7163 1 P 41.5 -8.5 8.5 
20.72 1 P 48.5 -2.5 4.5 
20.7237 1 P 42.5 0.5 -0.5 
20.7274 1 P 31.5 1.5 7.5 
20.7311 1 P 35.5 4.5 1.5 
20.7348 1 P 28.5 4.5 7.5 
20.7385 1 P 35.5 3.5 12.5 
20.7422 1 P 31.5 0.5 6.5 
20.7459 1 P 26.5 1.5 3.5 
20.7496 1 P 28.5 -5.5 7.5 
20.7533 1 P 32.5 -3.5 10.5 
20.757 1 P 24.5 -6.5 12.5 
20.7607 1 P 25.5 -10.5 4.5 
20.7644 1 P 25.5 -8.5 4.5 
20.7681 1 P 25.5 -8.5 7.5 
20.7718 1 P 24.5 -2.5 3.5 
20.7755 1 P 17.5 1.5 10.5 
20.7792 1 P 19.5 4.5 13.5 
20.7829 1 P 21.5 7.5 13.5 
20.7866 1 P 14.5 -0.5 13.5 
20.7903 1 P 18.5 1.5 19.5 
20.794 1 P 17.5 2.5 9.5 
20.7977 1 P 19.5 -1.5 -4.5 
20.8014 1 P 16.5 0.5 -2.5 
20.8051 1 P 12.5 5.5 -1.5 
20.8088 1 P 6.5 -1.5 2.5 
20.8125 1 P -3.5 0.5 5.5 
20.8162 1 P -1.5 2.5 -0.5 
20.8199 1 P -14.5 6.5 -6.5 
20.8236 1 P -17.5 -3.5 -7.5 
20.8273 1 P -22.5 -4.5 -16.5 
20.831 1 P -16.5 -6.5 -11.5 
20.8347 1 P -8.5 -5.5 -5.5 
20.8384 1 P -11.5 -9.5 -3.5 
20.8421 1 P -15.5 -8.5 -5.5 
20.8458 1 P -11.5 -9.5 0.5 
20.8495 1 P -15.5 -9.5 5.5 
20.8532 1 P -18.5 -12.5 4.5 
20.8569 1 P -14.5 -19.5 3.5 
20.8606 1 P -19.5 -18.5 -3.5 
20.8643 1 P -21.5 -12.5 -2.5 
20.868 1 P -32.5 -9.5 -10.5 
20.8717 1 P -30.5 -7.5 -3.5 
20.8754 1 P -28.5 -8.5 -5.5 
20.8791 1 P -25.5 -7.5 3.5 
20.8828 1 P -28.5 -9.5 1.5 
20.8865 1 P -31.5 -9.5 8.5 
20.8902 1 P -32.5 -10.5 9.5 
20.8939 1 P -34.5 -10.5 6.5 
20.8976 1 P -45.5 -14.5 11.5 
20.9013 1 P -41.5 -17.5 9.5 
20.905 1 P -41.5 -18.5 -0.5 
20.9087 1 P -43.5 -13.5 2.5 
20.9124 1 P -42.5 -18.5 -0.5 
20.9161 1 P -46.5 -17.5 0.5 
20.9198 1 P -44.5 -19.5 -1.5 
20.9235 1 P -39.5 -18.5 0.5 
20.9272 1 P -40.5 -17.5 2.5 
20.9309 1 P -45.5 -19.5 -1.5 
20.9346 1 P -53.5 -19.5 -0.5 
20.9383 1 P -54.5 -15.5 -4.5 
20.942 1 P -51.5 -11.5 -1.5 
20.9457 1 P -52.5 -18.5 -1.5 
20.9494 1 P -49.5 -16.5 -5.5 
20.9531 1 P -48.5 -15.5 -2.5 
20.9568 1 P -51.5 -14.5 -1.5 
20.9605 1 P -42.5 -13.5 -3.5 
20.9642 1 P -44.5 -17.5 -0.5 
20.9679 1 P -43.5 -18.5 -3.5 
20.9716 1 P -38.5 -16.5 0.5 
20.9753 1 P -42.5 -9.5 -0.5 
20.979 1 P -40.5 -0.5 -3.5 
20.9827 1 P -37.5 -4.5 -4.5 
20.9864 1 P -30.5 -0.5 -4.5 
20.9901 1 P -30.5 3.5 2.5 
20.9938 1 P -29.5 6.5 -9.5 
20.9975 1 P -27.5 9.5 -12.5 
21.0012 1 P -30.5 8.5 -16.5 
21.0049 1 P -36.5 7.5 -16.5 
21.0086 1 P -42.5 5.5 -5.5 
21.0123 1 P -34.5 9.5 -9.5 
21.016 1 P -38.5 11.5 -8.5 
21.0197 1 P -44.5 7.5 -14.5 
21.0234 1 P -41.5 0.5 -16.5 
21.0271 1 P -34.5 6.5 -17.5 
21.0308 1 P -35.5 9.5 -16.5 
21.0345 1 P -34.5 9.5 -12.5 
21.0382 1 P -27.5 13.5 -11.5 
21.0419 1 P -30.5 13.5 -11.5 
21.0456 1 P -28.5 14.5 -9.5 
21.0493 1 P -25.5 17.5 -4.5 
21.053 1 P -24.5 11.5 1.5 
21.0567 1 P -29.5 14.5 0.5 
21.0604 1 P -29.5 13.5 1.5 
21.0641 1 P -26.5 12.5 2.5 
21.0678 1 P -27.5 11.5 0.5 
21.0715 1 P -31.5 11.5 1.5 
21.0752 1 P -33.5 8.5 -1.5 
21.0789 1 P -38.5 9.5 -6.5 
21.0826 1 P -39.5 4.5 -8.5 
21.0863 1 P -43.5 9.5 -11.5 
21.09 1 P -44.5 8.5 -16.5 
21.0937 1 P -43.5 12.5 -14.5 
21.0974 1 P -43.5 12.5 -13.5 
21.1011 1 P -44.5 13.5 -7.5 
21.1048 1 P -49.5 16.5 -3.5 
21.1085 1 P -44.5 13.5 0.5 
21.1122 1 P -43.5 12.5 1.5 
21.1159 1 P -44.5 17.5 3.5 
21.1196 1 P -41.5 13.5 6.5 
21.1233 1 P -47.5 7.5 4.5 
21.127 1 P -50.5 2.5 6.5 
21.1307 1 P -49.5 -4.5 7.5 
21.1344 1 P -48.5 -4.5 12.5 
21.1381 1 P -41.5 -2.5 11.5 
21.1418 1 P -52.5 4.5 18.5 
21.1455 1 P -44.5 2.5 18.5 
21.1492 1 P -40.5 -3.5 16.5 
21.1529 1 P -43.5 -14.5 13.5 
21.1566 1 P -36.5 -10.5 6.5 
21.1603 1 P -35.5 -5.5 8.5 
21.164 1 P -39.5 -3.5 7.5 
21.1677 1 P -45.5 -10.5 5.5 
21.1714 1 P -47.5 -5.5 2.5 
21.1751 1 P -44.5 -1.5 5.5 
21.1788 1 P -51.5 -5.5 3.5 
21.1825 1 P -49.5 -10.5 -0.5 
21.1862 1 P -46.5 -12.5 -2.5 
21.1899 1 P -43.5 -15.5 4.5 
21.1936 1 P -37.5 -12.5 5.5 
21.1973 1 P -37.5 -5.5 6.5 
21.201 1 P -37.5 -19.5 0.5 
21.2047 1 P -22.5 -16.5 -0.5 
21.2084 1 P -20.5 -14.5 -0.5 
21.2121 1 P -16.5 -18.5 4.5 
21.2158 1 P -22.5 -14.5 6.5 
21.2195 1 P -24.5 -11.5 2.5 
21.2232 1 P -19.5 -8.5 5.5 
21.2269 1 P -17.5 -7.5 6.5 
21.2306 1 P -16.5 -11.5 -0.5 
21.2343 1 P -22.5 -10.5 3.5 
21.238 1 P -22.5 -9.5 3.5 
21.2417 1 P -30.5 -12.5 5.5 
21.2454 1 P -30.5 -8.5 5.5 
21.2491 1 P -36.5 -2.5 3.5 
21.2528 1 P -35.5 0.5 2.5 
21.2565 1 P -39.5 0.5 1.5 
21.2602 1 P -40.5 2.5 1.5 
21.2639 1 P -44.5 4.5 -5.5 
21.2676 1 P -41.5 2.5 -0.5 
21.2713 1 P -41.5 2.5 4.5 
21.275 1 P -43.5 -0.5 4.5 
21.2787 1 P -41.5 -2.5 -0.5 
21.2824 1 P -43.5 -7.5 0.5 
21.2861 1 P -44.5 -1.5 -3.5 
21.2898 1 P -46.5 -1.5 -3.5 
21.2935 1 P -45.5 -3.5 -9.5 
21.2972 1 P -55.5 -3.5 -12.5 
21.3009 1 P -52.5 5.5 -15.5 
21.3046 1 P -57.5 7.5 -12.5 
21.3083 1 P -60.5 11.5 -14.5 
21.312 1 P -65.5 5.5 -17.5 
21.3157 1 P -64.5 6.5 -15.5 
21.3194 1 P -64.5 10.5 -13.5 
21.3231 1 P -68.5 12.5 -14.5 
21.3268 1 P -70.5 13.5 -9.5 
21.3305 1 P -76.5 10.5 -14.5 
21.3342 1 P -85.5 13.5 -10.5 
21.3379 1 P -86.5 10.5 -6.5 
21.3416 1 P -88.5 7.5 -6.5 
21.3453 1 P -91.5 8.5 -3.5 
21.349 1 P -100.5 8.5 -4.5 
21.3527 1 P -96.5 5.5 -5.5 
21.3564 1 P -100.5 3.5 -2.5 
21.3601 1 P -106.5 6.5 -1.5 
21.3638 1 P -106.5 5.5 0.5 
21.3675 1 P -100.5 12.5 -1.5 
21.3712 1 P -103.5 8.5 0.5 
21.3749 1 P -99.5 12.5 4.5 
21.3786 1 P -99.5 6.5 6.5 
21.3823 1 P -101.5 12.5 3.5 
21.386 1 P -106.5 6.5 5.5 
21.3897 1 P -110.5 9.5 3.5 
21.3934 1 P -111.5 13.5 -4.5 
21.3971 1 P -108.5 13.5 -7.5 
21.4008 1 P -111.5 8.5 -8.5 
21.4045 1 P -109.5 5.5 -4.5 
21.4082 1 P -108.5 2.5 -5.5 
21.4119 1 P -116.5 -1.5 -13.5 
21.4156 1 P -123.5 -0.5 -17.5 
21.4193 1 P -130.5 7.5 -16.5 
21.423 1 P -128.5 4.5 -17.5 
21.4267 1 P -134.5 9.5 -11.5 
21.4304 1 P -130.5 4.5 -10.5 
21.4341 1 P -136.5 10.5 -7.5 
21.4378 1 P -132.5 10.5 -12.5 
21.4415 1 P -133.5 9.5 -14.5 
21.4452 1 P -137.5 11.5 -13.5 
21.4489 1 P -142.5 4.5 -13.5 
21.4526 1 P -137.5 3.5 -17.5 
21.4563 1 P -145.5 2.5 -15.5 
21.46 1 P -142.5 4.5 -8.5 
21.4637 1 P -139.5 5.5 -1.5 
21.4674 1 P -141.5 4.5 -2.5 
21.4711 1 P -137.5 8.5 -3.5 
21.4748 1 P -142.5 9.5 -5.5 
21.4785 1 P -146.5 15.5 -5.5 
21.4822 1 P -143.5 10.5 -9.5 
21.4859 1 P -146.5 13.5 -4.5 
21.4896 1 P -152.5 17.5 -4.5 
21.4933 1 P -160.5 9.5 0.5 
21.497 1 P -155.5 9.5 -2.5 
21.5007 1 P -151.5 10.5 -2.5 
21.5044 1 P -143.5 11.5 5.5 
21.5081 1 P -138.5 9.5 4.5 
21.5118 1 P -132.5 0.5 -5.5 
21.5155 1 P -127.5 -2.5 1.5 
21.5192 1 P -127.5 -8.5 -1.5 
21.5229 1 P -125.5 -6.5 -4.5 
21.5266 1 P -125.5 0.5 2.5 
21.5303 1 P -127.5 7.5 1.5 
21.534 1 P -131.5 9.5 2.5 
21.5377 1 P -140.5 14.5 0.5 
21.5414 1 P -136.5 13.5 7.5 
21.5451 1 P -142.5 13.5 6.5 
21.5488 1 P -140.5 14.5 7.5 
21.5525 1 P -141.5 14.5 7.5 
21.5562 1 P -136.5 13.5 4.5 
21.5599 1 P -137.5 5.5 -1.5 
21.5636 1 P -134.5 7.5 -8.5 
21.5673 1 P -126.5 15.5 -8.5 
21.571 1 P -123.5 11.5 -10.5 
21.5747 1 P -124.5 12.5 -7.5 
21.5784 1 P -127.5 8.5 -10.5 
21.5821 1 P -127.5 1.5 -5.5 
21.5858 1 P -132.5 3.5 -5.5 
21.5895 1 P -130.5 -3.5 -4.5 
21.5932 1 P -127.5 -7.5 -0.5 
21.5969 1 P -123.5 -11.5 -6.5 
21.6006 1 P -127.5 -10.5 -14.5 
21.6043 1 P -132.5 -7.5 -16.5 
21.608 1 P -132.5 -11.5 -15.5 
21.6117 1 P -136.5 -13.5 -12.5 
21.6154 1 P -139.5 -9.5 -17.5 
21.6191 1 P -141.5 -4.5 -14.5 
21.6228 1 P -138.5 -9.5 -17.5 
21.6265 1 P -137.5 -7.5 -17.5 
21.6302 1 P -140.5 -9.5 -13.5 
21.6339 1 P -145.5 -3.5 -6.5 
21.6376 1 P -144.5 -5.5 -6.5 
21.6413 1 P -145.5 -3.5 -10.5 
21.645 1 P -149.5 -2.5 -9.5 
21.6487 1 P -148.5 -10.5 -7.5 
21.6524 1 P -151.5 -12.5 -0.5 
21.6561 1 P -152.5 -8.5 4.5 
21.6598 1 P -142.5 -9.5 12.5 
21.6635 1 P -137.5 -12.5 9.5 
21.6672 1 P -134.5 -13.5 14.5 
21.6709 1 P -137.5 -10.5 13.5 
21.6746 1 P -135.5 -9.5 15.5 
21.6783 1 P -137.5 -1.5 8.5 
21.682 1 P -137.5 6.5 10.5 
21.6857 1 P -141.5 3.5 0.5 
21.6894 1 P -144.5 -0.5 -1.5 
21.6931 1 P -141.5 2.5 -0.5 
21.6968 1 P -143.5 7.5 2.5 
21.7005 1 P -138.5 6.5 0.5 
21.7042 1 P -133.5 14.5 4.5 
21.7079 1 P -136.5 17.5 5.5 
21.7116 1 P -141.5 12.5 10.5 
21.7153 1 P -143.5 12.5 13.5 
21.719 1 P -148.5 8.5 16.5 
21.7227 1 P -139.5 9.5 13.5 
21.7264 1 P -147.5 17.5 9.5 
21.7301 1 P -140.5 14.5 7.5 
21.7338 1 P -139.5 14.5 4.5 
21.7375 1 P -138.5 9.5 -4.5 
21.7412 1 P -147.5 17.5 -0.5 
21.7449 1 P -144.5 19.5 1.5 
21.7486 1 P -142.5 14.5 -3.5 
21.7523 1 P -148.5 9.5 -4.5 
21.756 1 P -147.5 8.5 -2.5 
21.7597 1 P -147.5 8.5 3.5 
21.7634 1 P -143.5 7.5 0.5 
21.7671 1 P -144.5 14.5 -2.5 
21.7708 1 P -142.5 18.5 1.5 
21.7745 1 P -145.5 17.5 -1.5 
21.7782 1 P -142.5 8.5 -1.5 
21.7819 1 P -137.5 11.5 -4.5 
21.7856 1 P -145.5 7.5 -13.5 
21.7893 1 P -151.5 1.5 -11.5 
21.793 1 P -153.5 -8.5 -13.5 
21.7967 1 P -151.5 -9.5 -2.5 
21.8004 1 P -152.5 -7.5 -7.5 
21.8041 1 P -152.5 -7.5 -3.5 
21.8078 1 P -151.5 -4.5 -6.5 
21.8115 1 P -146.5 -3.5 -7.5 
21.8152 1 P -143.5 2.5 -5.5 
21.8189 1 P -147.5 4.5 -4.5 
21.8226 1 P -151.5 2.5 -4.5 
21.8263 1 P -154.5 5.5 -6.5 
21.83 1 P -155.5 4.5 -4.5 
21.8337 1 P -151.5 3.5 -3.5 
21.8374 1 P -151.5 -0.5 -4.5 
21.8411 1 P -158.5 2.5 -4.5 
21.8448 1 P -161.5 7.5 -0.5 
21.8485 1 P -163.5 6.5 -5.5 
21.8522 1 P -166.5 3.5 -11.5 
21.8559 1 P -162.5 8.5 -15.5 
21.8596 1 P -163.5 12.5 -15.5 
21.8633 1 P -159.5 13.5 -14.5 
21.867 1 P -157.5 15.5 -12.5 
21.8707 1 P -163.5 18.5 -6.5 
21.8744 1 P -155.5 16.5 5.5 
21.8781 1 P -159.5 17.5 9.5 
21.8818 1 P -159.5 15.5 7.5 
21.8855 1 P -158.5 18.5 6.5 
21.8892 1 P -157.5 13.5 7.5 
21.8929 1 P -160.5 4.5 4.5 
21.8966 1 P -160.5 -3.5 3.5 
21.9003 1 P -154.5 -10.5 8.5 
21.904 1 P -156.5 -10.5 1.5 
21.9077 1 P -161.5 -17.5 0.5 
21.9114 1 P -157.5 -11.5 -3.5 
21.9151 1 P -149.5 -6.5 -2.5 
21.9188 1 P -156.5 -2.5 -0.5 
21.9225 1 P -156.5 -0.5 -0.5 
21.9262 1 P -157.5 -5.5 -2.5 
21.9299 1 P -156.5 -3.5 5.5 
21.9336 1 P -155.5 -6.5 13.5 
21.9373 1 P -157.5 -12.5 15.5 
21.941 1 P -166.5 -13.5 12.5 
21.9447 1 P -167.5 -11.5 10.5 
21.9484 1 P -165.5 -7.5 12.5 
21.9521 1 P -166.5 -8.5 13.5 
21.9558 1 P -177.5 -14.5 7.5 
21.9595 1 P -177.5 -16.5 -2.5 
21.9632 1 P -181.5 -15.5 0.5 
21.9669 1 P -181.5 -18.5 1.5 
21.9706 1 P -184.5 -18.5 5.5 
21.9743 1 P -185.5 -12.5 8.5 
21.978 1 P -179.5 -15.5 4.5 
21.9817 1 P -177.5 -17.5 7.5 
21.9854 1 P -179.5 -15.5 -0.5 
21.9891 1 P -179.5 -19.5 2.5 
21.9928 1 P -176.5 -13.5 -1.5 
21.9965 1 P -167.5 -13.5 1.5 
22.0002 1 P -167.5 -12.5 0.5 
22.0039 1 P -169.5 -13.5 4.5 
22.0076 1 P -171.5 -8.5 1.5 
22.0113 1 P -174.5 -7.5 2.5 
22.015 1 P -180.5 -9.5 10.5 
22.0187 1 P -184.5 -5.5 9.5 
22.0224 1 P -183.5 -13.5 4.5 
22.0261 1 P -174.5 -7.5 4.5 
22.0298 1 P -165.5 -9.5 -1.5 
22.0335 1 P -168.5 -7.5 -3.5 
22.0372 1 P -168.5 -7.5 -10.5 
22.0409 1 P -174.5 -2.5 -13.5 
22.0446 1 P -175.5 -6.5 -12.5 
22.0483 1 P -175.5 -1.5 -14.5 
22.052 1 P -175.5 -3.5 -11.5 
22.0557 1 P -176.5 -0.5 -12.5 
22.0594 1 P -175.5 -1.5 -10.5 
22.0631 1 P -179.5 -2.5 -7.5 
22.0668 1 P -187.5 -9.5 -9.5 
22.0705 1 P -187.5 1.5 -8.5 
22.0742 1 P -187.5 6.5 -8.5 
22.0779 1 P -182.5 8.5 -3.5 
22.0816 1 P -177.5 15.5 0.5 
22.0853 1 P -178.5 15.5 1.5 
22.089 1 P -178.5 16.5 6.5 
22.0927 1 P -180.5 13.5 13.5 
22.0964 1 P -179.5 11.5 12.5 
22.1001 1 P -176.5 7.5 13.5 
22.1038 1 P -173.5 9.5 5.5 
22.1075 1 P -176.5 8.5 5.5 
22.1112 1 P -176.5 16.5 3.5 
22.1149 1 P -176.5 14.5 2.5 
22.1186 1 P -178.5 15.5 -0.5 
22.1223 1 P -173.5 9.5 1.5 
22.126 1 P -169.5 13.5 -7.5 
22.1297 1 P -171.5 16.5 -8.5 
22.1334 1 P -177.5 13.5 -11.5 
22.1371 1 P -175.5 7.5 -17.5 
22.1408 1 P -176.5 8.5 -12.5 
22.1445 1 P -178.5 11.5 -12.5 
22.1482 1 P -181.5 4.5 -15.5 
22.1519 1 P -187.5 0.5 -12.5 
22.1556 1 P -194.5 -9.5 -14.5 
22.1593 1 P -189.5 -3.5 -10.5 
22.163 1 P -184.5 -0.5 -15.5 
22.1667 1 P -182.5 0.5 -15.5 
22.1704 1 P -185.5 -4.5 -17.5 
22.1741 1 P -184.5 -5.5 -16.5 
22.1778 1 P -175.5 -2.5 -19.5 
22.1815 1 P -175.5 -1.5 -16.5 
22.1852 1 P -183.5 3.5 -18.5 
22.1889 1 P -186.5 5.5 -14.5 
22.1926 1 P -189.5 14.5 -9.5 
22.1963 1 P -184.5 15.5 -6.5 
22.2 1 P -189.5 8.5 -5.5 
22.2037 1 P -197.5 -0.5 -8.5 
22.2074 1 P -194.5 -0.5 2.5 
22.2111 1 P -196.5 13.5 -2.5 
22.2148 1 P -199.5 16.5 -2.5 
22.2185 1 P -198.5 15.5 -2.5 
22.2222 1 P -196.5 18.5 -2.5 
22.2259 1 P -193.5 15.5 -5.5 
22.2296 1 P -194.5 14.5 -13.5 
22.2333 1 P -199.5 17.5 -7.5 
22.237 1 P -200.5 15.5 -12.5 
22.2407 1 P -191.5 14.5 -13.5 
22.2444 1 P -186.5 8.5 -6.5 
22.2481 1 P -187.5 9.5 -12.5 
22.2518 1 P -186.5 13.5 -10.5 
22.2555 1 P -195.5 16.5 -5.5 
22.2592 1 P -200.5 15.5 -3.5 
22.2629 1 P -196.5 16.5 2.5 
22.2666 1 P -196.5 8.5 -3.5 
22.2703 1 P -185.5 9.5 -3.5 
22.274 1 P -184.5 0.5 -5.5 
22.2777 1 P -182.5 4.5 -6.5 
22.2814 1 P -182.5 4.5 -1.5 
22.2851 1 P -179.5 5.5 3.5 
22.2888 1 P -180.5 9.5 10.5 
22.2925 1 P -185.5 0.5 7.5 
22.2962 1 P -181.5 1.5 7.5 
22.2999 1 P -181.5 5.5 7.5 
22.3036 1 P -187.5 4.5 3.5 
22.3073 1 P -187.5 -5.5 8.5 
22.311 1 P -194.5 0.5 3.5 
22.3147 1 P -186.5 6.5 3.5 
22.3184 1 P -190.5 0.5 6.5 
22.3221 1 P -184.5 3.5 9.5 
22.3258 1 P -185.5 0.5 12.5 
22.3295 1 P -182.5 -1.5 17.5 
22.3332 1 P -183.5 0.5 17.5 
22.3369 1 P -181.5 2.5 16.5 
22.3406 1 P -177.5 2.5 15.5 
22.3443 1 P -172.5 -3.5 14.5 
22.348 1 P -177.5 -2.5 11.5 
22.3517 1 P -184.5 0.5 5.5 
22.3554 1 P -189.5 -2.5 3.5 
22.3591 1 P -193.5 -1.5 7.5 
22.3628 1 P -190.5 -3.5 13.5 
22.3665 1 P -185.5 -3.5 19.5 
22.3702 1 P -188.5 -7.5 18.5 
22.3739 1 P -191.5 -1.5 16.5 
22.3776 1 P -194.5 0.5 16.5 
22.3813 1 P -188.5 -2.5 10.5 
22.385 1 P -185.5 -6.5 12.5 
22.3887 1 P -192.5 -2.5 11.5 
22.3924 1 P -187.5 6.5 12.5 
22.3961 1 P -186.5 3.5 9.5 
22.3998 1 P -186.5 2.5 8.5 
22.4035 1 P -190.5 -2.5 5.5 
22.4072 1 P -193.5 -1.5 1.5 
22.4109 1 P -195.5 2.5 -3.5 
22.4146 1 P -198.5 -0.5 0.5 
22.4183 1 P -192.5 -3.5 -1.5 
22.422 1 P -189.5 -10.5 -0.5 
22.4257 1 P -190.5 -10.5 -7.5 
22.4294 1 P -188.5 -11.5 -2.5 
22.4331 1 P -185.5 -10.5 -2.5 
22.4368 1 P -187.5 -12.5 -6.5 
22.4405 1 P -184.5 -13.5 -4.5 
22.4442 1 P -187.5 -11.5 -1.5 
22.4479 1 P -188.5 -5.5 -10.5 
22.4516 1 P -185.5 -4.5 -12.5 
22.4553 1 P -182.5 -8.5 -6.5 
22.459 1 P -180.5 -16.5 -3.5 
22.4627 1 P -178.5 -14.5 -7.5 
22.4664 1 P -178.5 -16.5 -8.5 
22.4701 1 P -177.5 -17.5 -8.5 
22.4738 1 P -180.5 -16.5 -8.5 
22.4775 1 P -181.5 -12.5 -12.5 
22.4812 1 P -179.5 -12.5 -11.5 
22.4849 1 P -184.5 -6.5 -12.5 
22.4886 1 P -183.5 -9.5 -14.5 
22.4923 1 P -181.5 -8.5 -15.5 
22.496 1 P -173.5 -12.5 -13.5 
22.4997 1 P -166.5 -11.5 -12.5 
22.5034 1 P -177.5 -13.5 -7.5 
22.5071 1 P -180.5 -17.5 -4.5 
22.5108 1 P -177.5 -17.5 -5.5 
22.5145 1 P -181.5 -16.5 -8.5 
22.5182 1 P -183.5 -13.5 -14.5 
22.5219 1 P -180.5 -6.5 -12.5 
22.5256 1 P -184.5 1.5 -17.5 
22.5293 1 P -183.5 8.5 -16.5 
22.533 1 P -179.5 6.5 -18.5 
22.5367 1 P -175.5 7.5 -17.5 
22.5404 1 P -173.5 5.5 -18.5 
22.5441 1 P -173.5 5.5 -15.5 
22.5478 1 P -176.5 8.5 -10.5 
22.5515 1 P -183.5 0.5 -9.5 
22.5552 1 P -184.5 -5.5 -18.5 
22.5589 1 P -178.5 -3.5 -19.5 
22.5626 1 P -173.5 -8.5 -17.5 
22.5663 1 P -173.5 -2.5 -15.5 
22.57 1 P -180.5 2.5 -17.5 
22.5737 1 P -181.5 1.5 -9.5 
22.5774 1 P -178.5 -3.5 -10.5 
22.5811 1 P -181.5 -13.5 -7.5 
22.5848 1 P -184.5 -11.5 -3.5 
22.5885 1 P -184.5 -17.5 -8.5 
22.5922 1 P -182.5 -18.5 -7.5 
22.5959 1 P -184.5 -16.5 -7.5 
22.5996 1 P -187.5 -15.5 -12.5 
22.6033 1 P -189.5 -13.5 -6.5 
22.607 1 P -199.5 -14.5 -10.5 
22.6107 1 P -201.5 -16.5 -9.5 
22.6144 1 P -205.5 -15.5 -11.5 
22.6181 1 P -204.5 -15.5 -9.5 
22.6218 1 P -201.5 -14.5 -11.5 
22.6255 1 P -197.5 -11.5 -10.5 
22.6292 1 P -200.5 -11.5 -11.5 
22.6329 1 P -197.5 -3.5 -11.5 
22.6366 1 P -196.5 -4.5 -6.5 
22.6403 1 P -195.5 -5.5 -2.5 
22.644 1 P -189.5 -11.5 -3.5 
22.6477 1 P -197.5 -13.5 -6.5 
22.6514 1 P -190.5 -13.5 -7.5 
22.6551 1 P -193.5 -12.5 -0.5 
22.6588 1 P -188.5 -15.5 12.5 
22.6625 1 P -183.5 -15.5 12.5 
22.6662 1 P -188.5 -13.5 14.5 
22.6699 1 P -188.5 -10.5 7.5 
22.6736 1 P -188.5 -7.5 8.5 
22.6773 1 P -188.5 -8.5 14.5 
22.681 1 P -190.5 -9.5 17.5 
22.6847 1 P -187.5 -6.5 9.5 
22.6884 1 P -190.5 -8.5 10.5 
22.6921 1 P -183.5 -4.5 13.5 
22.6958 1 P -179.5 -5.5 13.5 
22.6995 1 P -184.5 -5.5 14.5 
22.7032 1 P -187.5 -3.5 18.5 
22.7069 1 P -191.5 -3.5 15.5 
22.7106 1 P -189.5 -3.5 15.5 
22.7143 1 P -191.5 -2.5 17.5 
22.718 1 P -196.5 -6.5 18.5 
22.7217 1 P -189.5 -4.5 17.5 
22.7254 1 P -192.5 -1.5 15.5 
22.7291 1 P -184.5 -5.5 16.5 
22.7328 1 P -179.5 -1.5 8.5 
22.7365 1 P -179.5 -0.5 6.5 
22.7402 1 P -176.5 -1.5 3.5 
22.7439 1 P -181.5 -1.5 3.5 
22.7476 1 P -181.5 -2.5 7.5 
22.7513 1 P -181.5 -5.5 4.5 
22.755 1 P -186.5 -0.5 1.5 
22.7587 1 P -188.5 0.5 4.5 
22.7624 1 P -177.5 3.5 4.5 
22.7661 1 P -180.5 5.5 8.5 
22.7698 1 P -178.5 4.5 5.5 
22.7735 1 P -173.5 3.5 4.5 
22.7772 1 P -171.5 7.5 5.5 
22.7809 1 P -178.5 2.5 7.5 
22.7846 1 P -168.5 -1.5 1.5 
22.7883 1 P -169.5 0.5 4.5 
22.792 1 P -169.5 3.5 -1.5 
22.7957 1 P -167.5 1.5 0.5 
22.7994 1 P -163.5 0.5 0.5 
22.8031 1 P -166.5 -1.5 0.5 
22.8068 1 P -168.5 0.5 1.5 
22.8105 1 P -173.5 3.5 0.5 
22.8142 1 P -171.5 2.5 -4.5 
22.8179 1 P -170.5 7.5 -9.5 
22.8216 1 P -175.5 5.5 -16.5 
22.8253 1 P -177.5 4.5 -13.5 
22.829 1 P -182.5 9.5 -12.5 
22.8327 1 P -182.5 2.5 -15.5 
22.8364 1 P -184.5 3.5 -17.5 
22.8401 1 P -182.5 1.5 -13.5 
22.8438 1 P -186.5 2.5 -11.5 
22.8475 1 P -189.5 10.5 -9.5 
22.8512 1 P -185.5 12.5 -5.5 
22.8549 1 P -191.5 16.5 -1.5 
22.8586 1 P -196.5 15.5 -4.5 
22.8623 1 P -207.5 15.5 -8.5 
22.866 1 P -208.5 15.5 -5.5 
22.8697 1 P -213.5 16.5 -8.5 
22.8734 1 P -215.5 18.5 -5.5 
22.8771 1 P -222.5 17.5 -3.5 
22.8808 1 P -219.5 17.5 -0.5 
22.8845 1 P -224.5 15.5 5.5 
22.8882 1 P -219.5 9.5 2.5 
22.8919 1 P -223.5 10.5 2.5 
22.8956 1 P -225.5 9.5 -1.5 
22.8993 1 P -230.5 15.5 -2.5 
22.903 1 P -233.5 9.5 -3.5 
22.9067 1 P -236.5 3.5 -7.5 
22.9104 1 P -231.5 4.5 -10.5 
22.9141 1 P -230.5 2.5 -10.5 
22.9178 1 P -231.5 3.5 -8.5 
22.9215 1 P -240.5 6.5 -12.5 
22.9252 1 P -233.5 5.5 -18.5 
22.9289 1 P -233.5 4.5 -17.5 
22.9326 1 P -231.5 1.5 -11.5 
22.9363 1 P -229.5 3.5 -11.5 
22.94 1 P -232.5 1.5 -10.5 
22.9437 1 P -233.5 -12.5 -11.5 
22.9474 1 P -236.5 -10.5 -7.5 
22.9511 1 P -234.5 -9.5 -5.5 
22.9548 1 P -232.5 -7.5 -9.5 
22.9585 1 P -232.5 -6.5 -9.5 
22.9622 1 P -235.5 -8.5 -11.5 
22.9659 1 P -230.5 -11.5 -11.5 
22.9696 1 P -227.5 -14.5 -2.5 
22.9733 1 P -223.5 -19.5 -3.5 
22.977 1 P -227.5 -14.5 -4.5 
22.9807 1 P -229.5 -17.5 -4.5 
22.9844 1 P -232.5 -14.5 -9.5 
22.9881 1 P -222.5 -11.5 -14.5 
22.9918 1 P -224.5 -4.5 -8.5 
22.9955 1 P -222.5 -1.5 -2.5 
22.9992 1 P -228.5 -1.5 -3.5 
23.0029 1 P -232.5 -5.5 -3.5 
23.0066 1 P -235.5 -2.5 -2.5 
23.0103 1 P -239.5 -2.5 -3.5 
23.014 1 P -239.5 1.5 -3.5 
23.0177 1 P -229.5 -1.5 -0.5 
23.0214 1 P -225.5 6.5 3.5 
23.0251 1 P -227.5 3.5 -3.5 
23.0288 1 P -231.5 6.5 2.5 
23.0325 1 P -233.5 8.5 -4.5 
23.0362 1 P -240.5 4.5 -0.5 
23.0399 1 P -244.5 9.5 -0.5 
23.0436 1 P -249.5 8.5 -1.5 
23.0473 1 P -250.5 9.5 -3.5 
23.051 1 P -252.5 15.5 -3.5 
23.0547 1 P -247.5 14.5 -4.5 
23.0584 1 P -242.5 18.5 -4.5 
23.0621 1 P -243.5 19.5 0.5 
23.0658 1 P -240.5 19.5 -0.5 
23.0695 1 P -239.5 19.5 2.5 
23.0732 1 P -235.5 18.5 -3.5 
23.0769 1 P -230.5 14.5 3.5 
23.0806 1 P -232.5 17.5 -0.5 
23.0843 1 P -237.5 17.5 -3.5 
23.088 1 P -238.5 16.5 -5.5 
23.0917 1 P -237.5 13.5 -13.5 
23.0954 1 P -233.5 9.5 -15.5 
23.0991 1 P -233.5 9.5 -17.5 
23.1028 1 P -236.5 8.5 -14.5 
23.1065 1 P -230.5 4.5 -18.5 
23.1102 1 P -234.5 -0.5 -19.5 
23.1139 1 P -235.5 1.5 -17.5 
23.1176 1 P -236.5 2.5 -17.5 
23.1213 1 P -241.5 10.5 -12.5 
23.125 1 P -248.5 15.5 -10.5 
23.1287 1 P -245.5 15.5 -6.5 
23.1324 1 P -247.5 17.5 -9.5 
23.1361 1 P -253.5 12.5 -6.5 
23.1398 1 P -250.5 10.5 -12.5 
23.1435 1 P -248.5 10.5 -9.5 
23.1472 1 P -248.5 11.5 -5.5 
23.1509 1 P -247.5 10.5 -3.5 
23.1546 1 P -241.5 9.5 -2.5 
23.1583 1 P -237.5 10.5 -5.5 
23.162 1 P -236.5 6.5 -5.5 
23.1657 1 P -240.5 10.5 -0.5 
23.1694 1 P -230.5 11.5 1.5 
23.1731 1 P -231.5 14.5 -0.5 
23.1768 1 P -223.5 16.5 0.5 
23.1805 1 P -224.5 10.5 -4.5 
23.1842 1 P -226.5 5.5 -9.5 
23.1879 1 P -227.5 11.5 -5.5 
23.1916 1 P -227.5 7.5 -10.5 
23.1953 1 P -229.5 8.5 -7.5 
23.199 1 P -240.5 13.5 -12.5 
23.2027 1 P -237.5 5.5 -16.5 
23.2064 1 P -236.5 9.5 -16.5 
23.2101 1 P -236.5 9.5 -16.5 
23.2138 1 P -234.5 3.5 -18.5 
23.2175 1 P -231.5 1.5 -14.5 
23.2212 1 P -240.5 -3.5 -16.5 
23.2249 1 P -234.5 2.5 -18.5 
23.2286 1 P -231.5 9.5 -17.5 
23.2323 1 P -226.5 6.5 -17.5 
23.236 1 P -230.5 10.5 -14.5 
23.2397 1 P -232.5 6.5 -12.5 
23.2434 1 P -233.5 2.5 -13.5 
23.2471 1 P -239.5 4.5 -12.5 
23.2508 1 P -237.5 7.5 -9.5 
23.2545 1 P -249.5 5.5 4.5 
23.2582 1 P -246.5 5.5 -6.5 
23.2619 1 P -249.5 5.5 -12.5 
23.2656 1 P -247.5 -0.5 -8.5 
23.2693 1 P -248.5 -4.5 -5.5 
23.273 1 P -255.5 -1.5 -3.5 
23.2767 1 P -257.5 -1.5 -1.5 
23.2804 1 P -266.5 4.5 -0.5 
23.2841 1 P -267.5 -1.5 4.5 
23.2878 1 P -264.5 -8.5 0.5 
23.2915 1 P -263.5 -12.5 -0.5 
23.2952 1 P -255.5 -4.5 -4.5 
23.2989 1 P -251.5 -1.5 -2.5 
23.3026 1 P -252.5 -4.5 -0.5 
23.3063 1 P -250.5 -7.5 1.5 
23.31 1 P -259.5 -9.5 1.5 
23.3137 1 P -263.5 -8.5 7.5 
23.3174 1 P -262.5 -11.5 6.5 
23.3211 1 P -255.5 -8.5 0.5 
23.3248 1 P -252.5 -13.5 4.5 
23.3285 1 P -258.5 -16.5 2.5 
23.3322 1 P -259.5 -17.5 2.5 
23.3359 1 P -263.5 -19.5 1.5 
23.3396 1 P -255.5 -18.5 -0.5 
23.3433 1 P -250.5 -17.5 3.5 
23.347 1 P -251.5 -14.5 3.5 
23.3507 1 P -254.5 -18.5 0.5 
23.3544 1 P -262.5 -19.5 -1.5 
23.3581 1 P -262.5 -17.5 -4.5 
23.3618 1 P -262.5 -15.5 2.5 
23.3655 1 P -263.5 -8.5 7.5 
23.3692 1 P -257.5 -10.5 4.5 
23.3729 1 P -257.5 -18.5 5.5 
23.3766 1 P -257.5 -16.5 1.5 
23.3803 1 P -258.5 -11.5 0.5 
23.384 1 P -256.5 -4.5 5.5 
23.3877 1 P -260.5 -3.5 11.5 
23.3914 1 P -264.5 2.5 11.5 
23.3951 1 P -256.5 1.5 13.5 
23.3988 1 P -251.5 8.5 5.5 
23.4025 1 P -250.5 8.5 -1.5 
23.4062 1 P -249.5 8.5 1.5 
23.4099 1 P -250.5 8.5 1.5 
23.4136 1 P -250.5 7.5 0.5 
23.4173 1 P -249.5 7.5 -9.5 
23.421 1 P -240.5 14.5 -12.5 
23.4247 1 P -236.5 13.5 -10.5 
23.4284 1 P -236.5 11.5 -12.5 
23.4321 1 P -236.5 7.5 -15.5 
23.4358 1 P -237.5 4.5 -14.5 
23.4395 1 P -236.5 2.5 -19.5 
23.4432 1 P -238.5 2.5 -15.5 
23.4469 1 P -242.5 4.5 -9.5 
23.4506 1 P -247.5 1.5 -14.5 
23.4543 1 P -247.5 -1.5 -13.5 
23.458 1 P -246.5 -6.5 -5.5 
23.4617 1 P -244.5 -5.5 -17.5 
23.4654 1 P -242.5 -2.5 -12.5 
23.4691 1 P -245.5 0.5 -15.5 
23.4728 1 P -237.5 0.5 -14.5 
23.4765 1 P -240.5 0.5 -16.5 
23.4802 1 P -239.5 7.5 -13.5 
23.4839 1 P -232.5 5.5 -14.5 
23.4876 1 P -229.5 13.5 -10.5 
23.4913 1 P -229.5 7.5 -13.5 
23.495 1 P -228.5 11.5 -11.5 
23.4987 1 P -227.5 7.5 -15.5 
23.5024 1 P -224.5 8.5 -14.5 
23.5061 1 P -226.5 7.5 -9.5 
23.5098 1 P -225.5 17.5 -8.5 
23.5135 1 P -224.5 15.5 -9.5 
23.5172 1 P -218.5 15.5 -7.5 
23.5209 1 P -221.5 17.5 -6.5 
23.5246 1 P -228.5 10.5 -8.5 
23.5283 1 P -231.5 7.5 -9.5 
23.532 1 P -228.5 13.5 -6.5 
23.5357 1 P -222.5 9.5 -4.5 
23.5394 1 P -222.5 15.5 -5.5 
23.5431 1 P -221.5 10.5 2.5 
23.5468 1 P -220.5 11.5 6.5 
23.5505 1 P -219.5 10.5 16.5 
23.5542 1 P -210.5 10.5 10.5 
23.5579 1 P -213.5 9.5 2.5 
23.5616 1 P -221.5 2.5 0.5 
23.5653 1 P -216.5 7.5 2.5 
23.569 1 P -220.5 6.5 1.5 
23.5727 1 P -223.5 7.5 4.5 
23.5764 1 P -226.5 5.5 -1.5 
23.5801 1 P -226.5 3.5 3.5 
23.5838 1 P -224.5 -0.5 3.5 
23.5875 1 P -214.5 2.5 3.5 
23.5912 1 P -215.5 6.5 6.5 
23.5949 1 P -213.5 1.5 6.5 
23.5986 1 P -211.5 -1.5 10.5 
23.6023 1 P -214.5 0.5 17.5 
23.606 1 P -212.5 2.5 17.5 
23.6097 1 P -214.5 3.5 14.5 
23.6134 1 P -211.5 8.5 16.5 
23.6171 1 P -213.5 4.5 13.5 
23.6208 1 P -205.5 5.5 15.5 
23.6245 1 P -204.5 1.5 14.5 
23.6282 1 P -197.5 -1.5 14.5 
23.6319 1 P -197.5 0.5 14.5 
23.6356 1 P -202.5 0.5 18.5 
23.6393 1 P -200.5 -0.5 15.5 
23.643 1 P -199.5 2.5 14.5 
23.6467 1 P -191.5 0.5 19.5 
23.6504 1 P -187.5 5.5 15.5 
23.6541 1 P -188.5 3.5 15.5 
23.6578 1 P -184.5 7.5 11.5 
23.6615 1 P -185.5 3.5 8.5 
23.6652 1 P -178.5 6.5 11.5 
23.6689 1 P -169.5 4.5 17.5 
23.6726 1 P -173.5 2.5 18.5 
23.6763 1 P -177.5 2.5 19.5 
23.68 1 P -175.5 -6.5 16.5 
23.6837 1 P -175.5 -4.5 9.5 
23.6874 1 P -172.5 -0.5 4.5 
23.6911 1 P -169.5 7.5 -0.5 
23.6948 1 P -169.5 -0.5 -6.5 
23.6985 1 P -167.5 2.5 -5.5 
23.7022 1 P -158.5 -0.5 -6.5 
23.7059 1 P -165.5 -4.5 0.5 
23.7096 1 P -158.5 -5.5 1.5 
23.7133 1 P -159.5 -6.5 0.5 
23.717 1 P -155.5 -10.5 1.5 
23.7207 1 P -148.5 -11.5 1.5 
23.7244 1 P -151.5 -18.5 0.5 
23.7281 1 P -152.5 -16.5 -0.5 
23.7318 1 P -150.5 -16.5 6.5 
23.7355 1 P -147.5 -10.5 4.5 
23.7392 1 P -150.5 -3.5 0.5 
23.7429 1 P -152.5 -4.5 -2.5 
23.7466 1 P -156.5 -2.5 0.5 
23.7503 1 P -157.5 -3.5 -7.5 
23.754 1 P -156.5 -7.5 -0.5 
23.7577 1 P -160.5 -7.5 3.5 
23.7614 1 P -157.5 -5.5 -5.5 
23.7651 1 P -157.5 -10.5 -16.5 
23.7688 1 P -155.5 -10.5 -12.5 
23.7725 1 P -155.5 -7.5 -13.5 
23.7762 1 P -157.5 -10.5 -15.5 
23.7799 1 P -150.5 -6.5 -14.5 
23.7836 1 P -148.5 -8.5 -12.5 
23.7873 1 P -155.5 -9.5 -15.5 
23.791 1 P -165.5 4.5 -16.5 
23.7947 1 P -160.5 -5.5 -18.5 
23.7984 1 P -162.5 -3.5 -19.5 
23.8021 1 P -152.5 -5.5 -10.5 
23.8058 1 P -149.5 -6.5 -6.5 
23.8095 1 P -159.5 -9.5 -9.5 
23.8132 1 P -160.5 -8.5 -8.5 
23.8169 1 P -153.5 -8.5 -10.5 
23.8206 1 P -141.5 -4.5 -12.5 
23.8243 1 P -153.5 -4.5 -9.5 
23.828 1 P -157.5 -1.5 -8.5 
23.8317 1 P -160.5 -5.5 -10.5 
23.8354 1 P -158.5 -11.5 -4.5 
23.8391 1 P -165.5 -11.5 -3.5 
23.8428 1 P -163.5 -11.5 -1.5 
23.8465 1 P -161.5 -13.5 -5.5 
23.8502 1 P -159.5 -14.5 -8.5 
23.8539 1 P -162.5 -12.5 -12.5 
23.8576 1 P -156.5 -11.5 -12.5 
23.8613 1 P -158.5 -9.5 -14.5 
23.865 1 P -164.5 -11.5 -13.5 
23.8687 1 P -167.5 -2.5 -13.5 
23.8724 1 P -169.5 -5.5 -10.5 
23.8761 1 P -166.5 -0.5 2.5 
23.8798 1 P -171.5 0.5 -5.5 
23.8835 1 P -170.5 4.5 -3.5 
23.8872 1 P -171.5 1.5 -3.5 
23.8909 1 P -167.5 -4.5 -0.5 
23.8946 1 P -166.5 2.5 3.5 
23.8983 1 P -161.5 2.5 5.5 
23.902 1 P -155.5 5.5 5.5 
23.9057 1 P -152.5 3.5 3.5 
23.9094 1 P -158.5 1.5 10.5 
23.9131 1 P -157.5 -7.5 5.5 
23.9168 1 P -157.5 -4.5 -1.5 
23.9205 1 P -152.5 -3.5 -9.5 
23.9242 1 P -154.5 -11.5 -12.5 
23.9279 1 P -151.5 -6.5 -7.5 
23.9316 1 P -154.5 -5.5 -8.5 
23.9353 1 P -161.5 -3.5 -16.5 
23.939 1 P -162.5 -3.5 -17.5 
23.9427 1 P -161.5 2.5 -17.5 
23.9464 1 P -163.5 2.5 -16.5 
23.9501 1 P -170.5 1.5 -10.5 
23.9538 1 P -173.5 -3.5 -10.5 
23.9575 1 P -177.5 -8.5 -10.5 
23.9612 1 P -170.5 -12.5 -13.5 
23.9649 1 P -169.5 -11.5 -13.5 
23.9686 1 P -167.5 -14.5 -13.5 
23.9723 1 P -167.5 -13.5 -12.5 
23.976 1 P -169.5 -8.5 -15.5 
23.9797 1 P -175.5 -9.5 -14.5 
23.9834 1 P -171.5 -9.5 -13.5 
23.9871 1 P -169.5 -6.5 -4.5 
23.9908 1 P -169.5 -5.5 -9.5 
23.9945 1 P -172.5 -5.5 -10.5 
23.9982 1 P -176.5 -0.5 -11.5 
24.0019 1 P -180.5 -3.5 -12.5 
24.0056 1 P -181.5 -7.5 -16.5 
24.0093 1 P -186.5 2.5 -18.5 
24.013 1 P -185.5 5.5 -14.5 
24.0167 1 P -190.5 2.5 -15.5 
24.0204 1 P -193.5 -5.5 -16.5 
24.0241 1 P -200.5 -8.5 -12.5 
24.0278 1 P -199.5 -3.5 -8.5 
24.0315 1 P -192.5 0.5 -4.5 
24.0352 1 P -195.5 -8.5 -1.5 
24.0389 1 P -194.5 -7.5 2.5 
24.0426 1 P -195.5 -7.5 1.5 
24.0463 1 P -192.5 -7.5 -10.5 
24.05 1 P -192.5 -6.5 -9.5 
24.0537 1 P -187.5 -1.5 -7.5 
24.0574 1 P -184.5 0.5 -9.5 
24.0611 1 P -185.5 -1.5 -13.5 
24.0648 1 P -176.5 -8.5 -11.5 
24.0685 1 P -180.5 -7.5 -14.5 
24.0722 1 P -175.5 -6.5 -13.5 
24.0759 1 P -176.5 -9.5 -11.5 
24.0796 1 P -174.5 -4.5 -11.5 
24.0833 1 P -171.5 -4.5 -11.5 
24.087 1 P -173.5 -6.5 -10.5 
24.0907 1 P -171.5 -5.5 -15.5 
24.0944 1 P -169.5 -3.5 -19.5 
24.0981 1 P -171.5 -3.5 -18.5 
24.1018 1 P -172.5 -1.5 -9.5 
24.1055 1 P -175.5 -5.5 -10.5 
24.1092 1 P -171.5 -9.5 -12.5 
24.1129 1 P -173.5 -6.5 -12.5 
24.1166 1 P -167.5 -10.5 -11.5 
24.1203 1 P -167.5 -9.5 -4.5 
24.124 1 P -163.5 -11.5 -0.5 
24.1277 1 P -173.5 -14.5 -3.5 
24.1314 1 P -172.5 -12.5 -7.5 
24.1351 1 P -169.5 -17.5 -6.5 
24.1388 1 P -163.5 -16.5 -8.5 
24.1425 1 P -166.5 -13.5 -9.5 
24.1462 1 P -172.5 -12.5 -11.5 
24.1499 1 P -173.5 -13.5 -10.5 
24.1536 1 P -173.5 -8.5 -13.5 
24.1573 1 P -172.5 0.5 -16.5 
24.161 1 P -174.5 2.5 -15.5 
24.1647 1 P -174.5 -1.5 -15.5 
24.1684 1 P -170.5 2.5 -18.5 
24.1721 1 P -171.5 0.5 -16.5 
24.1758 1 P -172.5 9.5 -8.5 
24.1795 1 P -169.5 9.5 -11.5 
24.1832 1 P -172.5 10.5 -14.5 
24.1869 1 P -164.5 8.5 -15.5 
24.1906 1 P -163.5 7.5 -8.5 
24.1943 1 P -160.5 7.5 -2.5 
24.198 1 P -157.5 4.5 0.5 
24.2017 1 P -164.5 -4.5 -1.5 
24.2054 1 P -159.5 -4.5 -3.5 
24.2091 1 P -159.5 -8.5 -5.5 
24.2128 1 P -163.5 -8.5 0.5 
24.2165 1 P -165.5 -11.5 1.5 
24.2202 1 P -166.5 -9.5 -0.5 
24.2239 1 P -165.5 -16.5 1.5 
24.2276 1 P -168.5 -11.5 1.5 
24.2313 1 P -163.5 -15.5 3.5 
24.235 1 P -162.5 -9.5 2.5 
24.2387 1 P -163.5 -11.5 -1.5 
24.2424 1 P -153.5 -13.5 -0.5 
24.2461 1 P -145.5 -9.5 -0.5 
24.2498 1 P -144.5 -15.5 -1.5 
24.2535 1 P -141.5 -17.5 7.5 
24.2572 1 P -139.5 -17.5 2.5 
24.2609 1 P -138.5 -12.5 0.5 
24.2646 1 P -134.5 -18.5 -1.5 
24.2683 1 P -139.5 -16.5 -3.5 
24.272 1 P -145.5 -9.5 -0.5 
24.2757 1 P -147.5 -7.5 0.5 
24.2794 1 P -143.5 -8.5 4.5 
24.2831 1 P -143.5 -12.5 8.5 
24.2868 1 P -136.5 -14.5 7.5 
24.2905 1 P -131.5 -19.5 0.5 
24.2942 1 P -129.5 -16.5 3.5 
24.2979 1 P -125.5 -18.5 -0.5 
24.3016 1 P -121.5 -19.5 0.5 
24.3053 1 P -118.5 -12.5 -1.5 
24.309 1 P -119.5 -11.5 5.5 
24.3127 1 P -116.5 -18.5 5.5 
24.3164 1 P -110.5 -17.5 5.5 
24.3201 1 P -108.5 -18.5 2.5 
24.3238 1 P -103.5 -18.5 -4.5 
24.3275 1 P -99.5 -14.5 -2.5 
24.3312 1 P -112.5 -15.5 -3.5 
24.3349 1 P -115.5 -17.5 -3.5 
24.3386 1 P -113.5 -19.5 -1.5 
24.3423 1 P -113.5 -17.5 -4.5 
24.346 1 P -104.5 -16.5 0.5 
24.3497 1 P -111.5 -16.5 4.5 
24.3534 1 P -107.5 -11.5 1.5 
24.3571 1 P -107.5 -18.5 3.5 
24.3608 1 P -91.5 -13.5 0.5 
24.3645 1 P -84.5 -19.5 0.5 
24.3682 1 P -86.5 -17.5 4.5 
24.3719 1 P -81.5 -15.5 6.5 
24.3756 1 P -83.5 -13.5 7.5 
24.3793 1 P -75.5 -14.5 2.5 
24.383 1 P -75.5 -12.5 6.5 
24.3867 1 P -76.5 -12.5 3.5 
24.3904 1 P -79.5 -16.5 1.5 
24.3941 1 P -75.5 -19.5 2.5 
24.3978 1 P -70.5 -18.5 4.5 
24.4015 1 P -70.5 -11.5 5.5 
24.4052 1 P -57.5 -6.5 0.5 
24.4089 1 P -55.5 -5.5 -0.5 
24.4126 1 P -66.5 -11.5 3.5 
24.4163 1 P -70.5 -19.5 -0.5 
24.42 1 P -73.5 -18.5 2.5 
24.4237 1 P -78.5 -15.5 4.5 
24.4274 1 P -68.5 -19.5 -0.5 
24.4311 1 P -63.5 -17.5 -1.5 
24.4348 1 P -62.5 -7.5 4.5 
24.4385 1 P -63.5 -2.5 5.5 
24.4422 1 P -66.5 4.5 7.5 
24.4459 1 P -64.5 -4.5 7.5 
24.4496 1 P -65.5 -3.5 6.5 
24.4533 1 P -69.5 -3.5 9.5 
24.457 1 P -64.5 -4.5 9.5 
24.4607 1 P -74.5 -6.5 8.5 
24.4644 1 P -67.5 -11.5 7.5 
24.4681 1 P -68.5 -6.5 9.5 
24.4718 1 P -73.5 -4.5 10.5 
24.4755 1 P -74.5 -8.5 11.5 
24.4792 1 P -68.5 -12.5 15.5 
24.4829 1 P -65.5 -7.5 11.5 
24.4866 1 P -61.5 -5.5 12.5 
24.4903 1 P -63.5 -7.5 18.5 
24.494 1 P -61.5 -6.5 16.5 
24.4977 1 P -65.5 -9.5 17.5 
24.5014 1 P -67.5 -11.5 13.5 
24.5051 1 P -62.5 -14.5 11.5 
24.5088 1 P -65.5 -10.5 13.5 
24.5125 1 P -65.5 -8.5 12.5 
24.5162 1 P -62.5 -13.5 5.5 
24.5199 1 P -63.5 -16.5 3.5 
24.5236 1 P -57.5 -12.5 6.5 
24.5273 1 P -57.5 -8.5 7.5 
24.531 1 P -55.5 -12.5 8.5 
24.5347 1 P -57.5 -9.5 6.5 
24.5384 1 P -58.5 0.5 8.5 
24.5421 1 P -54.5 -0.5 12.5 
24.5458 1 P -55.5 -2.5 12.5 
24.5495 1 P -52.5 -2.5 19.5 
24.5532 1 P -54.5 1.5 18.5 
24.5569 1 P -55.5 7.5 17.5 
24.5606 1 P -52.5 5.5 14.5 
24.5643 1 P -54.5 5.5 17.5 
24.568 1 P -49.5 2.5 17.5 
24.5717 1 P -49.5 1.5 18.5 
24.5754 1 P -44.5 0.5 19.5 
24.5791 1 P -47.5 -3.5 17.5 
24.5828 1 P -49.5 2.5 13.5 
24.5865 1 P -46.5 3.5 13.5 
24.5902 1 P -46.5 4.5 15.5 
24.5939 1 P -48.5 7.5 13.5 
24.5976 1 P -49.5 9.5 13.5 
24.6013 1 P -53.5 8.5 9.5 
24.605 1 P -49.5 8.5 11.5 
24.6087 1 P -50.5 11.5 15.5 
24.6124 1 P -52.5 7.5 14.5 
24.6161 1 P -41.5 6.5 17.5 
24.6198 1 P -38.5 4.5 14.5 
24.6235 1 P -30.5 3.5 19.5 
24.6272 1 P -27.5 4.5 14.5 
24.6309 1 P -20.5 0.5 8.5 
24.6346 1 P -19.5 -1.5 7.5 
24.6383 1 P -18.5 -8.5 8.5 
24.642 1 P -24.5 -7.5 18.5 
24.6457 1 P -28.5 -9.5 17.5 
24.6494 1 P -21.5 -8.5 15.5 
24.6531 1 P -22.5 -6.5 17.5 
24.6568 1 P -26.5 -5.5 17.5 
24.6605 1 P -24.5 -4.5 18.5 
24.6642 1 P -21.5 -10.5 14.5 
24.6679 1 P -20.5 -11.5 15.5 
24.6716 1 P -25.5 -11.5 9.5 
24.6753 1 P -25.5 -17.5 6.5 
24.679 1 P -28.5 -12.5 7.5 
24.6827 1 P -25.5 -17.5 4.5 
24.6864 1 P -27.5 -13.5 6.5 
24.6901 1 P -33.5 -9.5 8.5 
24.6938 1 P -32.5 -3.5 5.5 
24.6975 1 P -30.5 -4.5 12.5 
24.7012 1 P -32.5 -4.5 13.5 
24.7049 1 P -39.5 -3.5 17.5 
24.7086 1 P -35.5 -8.5 13.5 
24.7123 1 P -37.5 -15.5 11.5 
24.716 1 P -43.5 -13.5 10.5 
24.7197 1 P -39.5 -10.5 16.5 
24.7234 1 P -33.5 -6.5 17.5 
24.7271 1 P -25.5 -6.5 16.5 
24.7308 1 P -32.5 -6.5 16.5 
24.7345 1 P -26.5 -1.5 12.5 
24.7382 1 P -23.5 -7.5 9.5 
24.7419 1 P -27.5 -7.5 5.5 
24.7456 1 P -31.5 -12.5 1.5 
24.7493 1 P -33.5 -13.5 8.5 
24.753 1 P -41.5 -9.5 2.5 
24.7567 1 P -41.5 -13.5 -2.5 
24.7604 1 P -40.5 -13.5 -1.5 
24.7641 1 P -38.5 -12.5 0.5 
24.7678 1 P -32.5 -16.5 -10.5 
24.7715 1 P -23.5 -13.5 -7.5 
24.7752 1 P -25.5 -15.5 -11.5 
24.7789 1 P -23.5 -14.5 -12.5 
24.7826 1 P -19.5 -9.5 -12.5 
24.7863 1 P -17.5 -12.5 -10.5 
24.79 1 P -18.5 -12.5 -4.5 
24.7937 1 P -26.5 -15.5 -7.5 
24.7974 1 P -25.5 -11.5 -10.5 
24.8011 1 P -18.5 -9.5 -3.5 
24.8048 1 P -21.5 -1.5 -4.5 
24.8085 1 P -18.5 6.5 -6.5 
24.8122 1 P -22.5 9.5 -3.5 
24.8159 1 P -22.5 10.5 0.5 
24.8196 1 P -21.5 6.5 2.5 
24.8233 1 P -23.5 2.5 -0.5 
24.827 1 P -26.5 1.5 3.5 
24.8307 1 P -28.5 0.5 6.5 
24.8344 1 P -27.5 -1.5 5.5 
24.8381 1 P -19.5 -4.5 7.5 
24.8418 1 P -25.5 -2.5 11.5 
24.8455 1 P -25.5 6.5 11.5 
24.8492 1 P -25.5 14.5 13.5 
24.8529 1 P -22.5 9.5 7.5 
24.8566 1 P -30.5 11.5 6.5 
24.8603 1 P -42.5 16.5 6.5 
24.864 1 P -45.5 14.5 5.5 
24.8677 1 P -48.5 16.5 4.5 
24.8714 1 P -50.5 15.5 6.5 
24.8751 1 P -49.5 19.5 2.5 
24.8788 1 P -44.5 17.5 0.5 
24.8825 1 P -46.5 8.5 -2.5 
24.8862 1 P -46.5 12.5 -6.5 
24.8899 1 P -47.5 9.5 -11.5 
24.8936 1 P -42.5 11.5 -12.5 
24.8973 1 P -49.5 10.5 -15.5 
24.901 1 P -54.5 5.5 -11.5 
24.9047 1 P -54.5 5.5 -12.5 
24.9084 1 P -54.5 2.5 -15.5 
24.9121 1 P -52.5 3.5 -19.5 
24.9158 1 P -51.5 -6.5 -13.5 
24.9195 1 P -55.5 -9.5 -7.5 
24.9232 1 P -56.5 -8.5 -16.5 
24.9269 1 P -53.5 -7.5 -18.5 
24.9306 1 P -53.5 -1.5 -14.5 
24.9343 1 P -47.5 -3.5 -14.5 
24.938 1 P -49.5 -5.5 -14.5 
24.9417 1 P -57.5 -3.5 -14.5 
24.9454 1 P -61.5 -2.5 -13.5 
24.9491 1 P -61.5 -1.5 -12.5 
24.9528 1 P -63.5 -1.5 -15.5 
24.9565 1 P -66.5 0.5 -17.5 
24.9602 1 P -68.5 -1.5 -11.5 
24.9639 1 P -71.5 -8.5 -11.5 
24.9676 1 P -71.5 -7.5 -10.5 
24.9713 1 P -71.5 -9.5 -12.5 
24.975 1 P -74.5 -13.5 -12.5 
24.9787 1 P -73.5 -8.5 -12.5 
24.9824 1 P -74.5 -9.5 -16.5 
24.9861 1 P -72.5 -7.5 -17.5 
24.9898 1 P -69.5 -14.5 -11.5 
24.9935 1 P -65.5 -3.5 -16.5 
24.9972 1 P -67.5 -4.5 -14.5 
25.0009 1 P -74.5 -3.5 -11.5 
25.0046 1 P -74.5 -9.5 -13.5 
25.0083 1 P -75.5 -4.5 -13.5 
25.012 1 P -74.5 -5.5 -12.5 
25.0157 1 P -71.5 -4.5 -12.5 
25.0194 1 P -72.5 -3.5 -11.5 
25.0231 1 P -73.5 2.5 -14.5 
25.0268 1 P -73.5 -0.5 -14.5 
25.0305 1 P -73.5 -4.5 -15.5 
25.0342 1 P -69.5 -2.5 -17.5 
25.0379 1 P -72.5 -5.5 -18.5 
25.0416 1 P -80.5 -2.5 -17.5 
25.0453 1 P -81.5 -5.5 -16.5 
25.049 1 P -82.5 -7.5 -16.5 
25.0527 1 P -81.5 -0.5 -18.5 
25.0564 1 P -85.5 0.5 -17.5 
25.0601 1 P -79.5 -0.5 -8.5 
25.0638 1 P -85.5 2.5 -8.5 
25.0675 1 P -83.5 -3.5 -16.5 
25.0712 1 P -84.5 -2.5 -10.5 
25.0749 1 P -80.5 -1.5 -17.5 
25.0786 1 P -90.5 -1.5 -19.5 
25.0823 1 P -89.5 3.5 -17.5 
25.086 1 P -93.5 0.5 -18.5 
25.0897 1 P -96.5 -4.5 -14.5 
25.0934 1 P -101.5 0.5 -9.5 
25.0971 1 P -98.5 -3.5 -8.5 
25.1008 1 P -96.5 -5.5 -7.5 
25.1045 1 P -100.5 -2.5 -7.5 
25.1082 1 P -103.5 0.5 -3.5 
25.1119 1 P -101.5 2.5 -2.5 
25.1156 1 P -112.5 4.5 -14.5 
25.1193 1 P -107.5 0.5 -17.5 
25.123 1 P -107.5 -0.5 -16.5 
25.1267 1 P -110.5 -0.5 -17.5 
25.1304 1 P -112.5 -0.5 -15.5 
25.1341 1 P -109.5 -1.5 -9.5 
25.1378 1 P -112.5 -2.5 -3.5 
25.1415 1 P -113.5 8.5 -7.5 
25.1452 1 P -116.5 9.5 -4.5 
25.1489 1 P -118.5 2.5 -9.5 
25.1526 1 P -119.5 -2.5 -1.5 
25.1563 1 P -118.5 -2.5 -3.5 
25.16 1 P -115.5 -1.5 -12.5 
25.1637 1 P -123.5 4.5 -15.5 
25.1674 1 P -120.5 4.5 -16.5 
25.1711 1 P -117.5 3.5 -19.5 
25.1748 1 P -127.5 -3.5 -19.5 
25.1785 1 P -130.5 -2.5 -18.5 
25.1822 1 P -130.5 -0.5 -15.5 
25.1859 1 P -129.5 -1.5 -14.5 
25.1896 1 P -130.5 -2.5 -15.5 
25.1933 1 P -130.5 1.5 -16.5 
25.197 1 P -135.5 4.5 -15.5 
25.2007 1 P -133.5 3.5 -9.5 
25.2044 1 P -124.5 2.5 -9.5 
25.2081 1 P -133.5 0.5 -4.5 
25.2118 1 P -138.5 -0.5 -9.5 
25.2155 1 P -134.5 -1.5 -9.5 
25.2192 1 P -127.5 -4.5 -1.5 
25.2229 1 P -127.5 2.5 5.5 
25.2266 1 P -137.5 1.5 12.5 
25.2303 1 P -144.5 7.5 11.5 
25.234 1 P -144.5 0.5 8.5 
25.2377 1 P -143.5 7.5 2.5 
25.2414 1 P -136.5 13.5 0.5 
25.2451 1 P -136.5 9.5 -8.5 
25.2488 1 P -138.5 11.5 -15.5 
25.2525 1 P -135.5 13.5 -13.5 
25.2562 1 P -146.5 9.5 -14.5 
25.2599 1 P -149.5 10.5 -9.5 
25.2636 1 P -146.5 8.5 -7.5 
25.2673 1 P -154.5 3.5 -2.5 
25.271 1 P -157.5 8.5 -0.5 
25.2747 1 P -157.5 11.5 6.5 
25.2784 1 P -160.5 8.5 3.5 
25.2821 1 P -164.5 -1.5 1.5 
25.2858 1 P -160.5 -7.5 5.5 
25.2895 1 P -148.5 -8.5 3.5 
25.2932 1 P -148.5 -16.5 -2.5 
25.2969 1 P -151.5 -17.5 1.5 
25.3006 1 P -147.5 -13.5 -2.5 
25.3043 1 P -142.5 -14.5 1.5 
25.308 1 P -143.5 -14.5 -2.5 
25.3117 1 P -137.5 -11.5 -7.5 
25.3154 1 P -139.5 -6.5 -3.5 
25.3191 1 P -134.5 -9.5 -4.5 
25.3228 1 P -131.5 -4.5 -0.5 
25.3265 1 P -139.5 -3.5 -5.5 
25.3302 1 P -142.5 -3.5 -3.5 
25.3339 1 P -146.5 3.5 -2.5 
25.3376 1 P -146.5 5.5 0.5 
25.3413 1 P -153.5 10.5 -4.5 
25.345 1 P -153.5 14.5 1.5 
25.3487 1 P -152.5 15.5 -11.5 
25.3524 1 P -155.5 13.5 -6.5 
25.3561 1 P -149.5 11.5 -4.5 
25.3598 1 P -150.5 2.5 0.5 
25.3635 1 P -154.5 8.5 1.5 
25.3672 1 P -154.5 6.5 8.5 
25.3709 1 P -155.5 4.5 4.5 
25.3746 1 P -160.5 5.5 5.5 
25.3783 1 P -167.5 8.5 4.5 
25.382 1 P -177.5 7.5 3.5 
25.3857 1 P -178.5 6.5 2.5 
25.3894 1 P -182.5 6.5 -4.5 
25.3931 1 P -184.5 9.5 6.5 
25.3968 1 P -182.5 12.5 5.5 
25.4005 1 P -179.5 14.5 9.5 
25.4042 1 P -182.5 13.5 1.5 
25.4079 1 P -187.5 18.5 0.5 
25.4116 1 P -191.5 13.5 -0.5 
25.4153 1 P -188.5 13.5 -3.5 
25.419 1 P -189.5 8.5 -5.5 
25.4227 1 P -189.5 7.5 -4.5 
25.4264 1 P -189.5 6.5 -10.5 
25.4301 1 P -194.5 5.5 -5.5 
25.4338 1 P -202.5 6.5 -1.5 
25.4375 1 P -199.5 14.5 -5.5 
25.4412 1 P -203.5 16.5 -3.5 
25.4449 1 P -199.5 15.5 0.5 
25.4486 1 P -201.5 19.5 -0.5 
25.4523 1 P -194.5 12.5 -3.5 
25.456 1 P -195.5 16.5 -3.5 
25.4597 1 P -197.5 8.5 -12.5 
25.4634 1 P -200.5 12.5 -13.5 
25.4671 1 P -208.5 13.5 -11.5 
25.4708 1 P -211.5 6.5 -12.5 
25.4745 1 P -213.5 6.5 -17.5 
25.4782 1 P -212.5 -2.5 -14.5 
25.4819 1 P -211.5 1.5 -12.5 
25.4856 1 P -212.5 5.5 -17.5 
25.4893 1 P -209.5 0.5 -18.5 
25.493 1 P -210.5 4.5 -15.5 
25.4967 1 P -206.5 6.5 -8.5 
25.5004 1 P -201.5 8.5 -6.5 
25.5041 1 P -197.5 9.5 -3.5 
25.5078 1 P -192.5 7.5 -5.5 
25.5115 1 P -198.5 7.5 -1.5 
25.5152 1 P -192.5 8.5 4.5 
25.5189 1 P -191.5 8.5 -0.5 
25.5226 1 P -194.5 11.5 -1.5 
25.5263 1 P -194.5 11.5 2.5 
25.53 1 P -192.5 9.5 0.5 
25.5337 1 P -188.5 18.5 -2.5 
25.5374 1 P -191.5 14.5 -1.5 
25.5411 1 P -193.5 18.5 -3.5 
25.5448 1 P -186.5 19.5 -1.5 
25.5485 1 P -187.5 16.5 -3.5 
25.5522 1 P -188.5 17.5 -4.5 
25.5559 1 P -182.5 17.5 -9.5 
25.5596 1 P -180.5 18.5 -2.5 
25.5633 1 P -174.5 18.5 -6.5 
25.567 1 P -175.5 17.5 -6.5 
25.5707 1 P -177.5 17.5 -8.5 
25.5744 1 P -181.5 11.5 -8.5 
25.5781 1 P -176.5 7.5 -5.5 
25.5818 1 P -174.5 14.5 -12.5 
25.5855 1 P -179.5 11.5 -11.5 
25.5892 1 P -175.5 10.5 -15.5 
25.5929 1 P -172.5 10.5 -14.5 
25.5966 1 P -174.5 8.5 -9.5 
25.6003 1 P -173.5 6.5 -7.5 
25.604 1 P -175.5 3.5 -5.5 
25.6077 1 P -170.5 2.5 -7.5 
25.6114 1 P -171.5 -2.5 -3.5 
25.6151 1 P -172.5 -2.5 -12.5 
25.6188 1 P -174.5 9.5 -6.5 
25.6225 1 P -185.5 15.5 -9.5 
25.6262 1 P -181.5 8.5 -3.5 
25.6299 1 P -178.5 9.5 -2.5 
25.6336 1 P -182.5 4.5 -0.5 
25.6373 1 P -180.5 6.5 3.5 
25.641 1 P -185.5 10.5 -0.5 
25.6447 1 P -194.5 19.5 -0.5 
25.6484 1 P -198.5 9.5 -2.5 
25.6521 1 P -199.5 13.5 -7.5 
25.6558 1 P -201.5 14.5 -6.5 
25.6595 1 P -200.5 17.5 -4.5 
25.6632 1 P -195.5 18.5 -6.5 
25.6669 1 P -195.5 15.5 -6.5 
25.6706 1 P -200.5 14.5 -7.5 
25.6743 1 P -198.5 15.5 -8.5 
25.678 1 P -195.5 13.5 6.5 
25.6817 1 P -191.5 10.5 7.5 
25.6854 1 P -193.5 19.5 3.5 
25.6891 1 P -195.5 14.5 -0.5 
25.6928 1 P -189.5 6.5 2.5 
25.6965 1 P -192.5 1.5 1.5 
25.7002 1 P -187.5 -3.5 -2.5 
25.7039 1 P -192.5 -4.5 3.5 
25.7076 1 P -195.5 -7.5 -4.5 
25.7113 1 P -196.5 -3.5 -5.5 
25.715 1 P -191.5 -7.5 -10.5 
25.7187 1 P -197.5 -7.5 -8.5 
25.7224 1 P -202.5 -9.5 -8.5 
25.7261 1 P -203.5 -9.5 -8.5 
25.7298 1 P -201.5 -11.5 -12.5 
25.7335 1 P -202.5 -9.5 -14.5 
25.7372 1 P -202.5 -14.5 -8.5 
25.7409 1 P -199.5 -10.5 -10.5 
25.7446 1 P -205.5 -11.5 -7.5 
25.7483 1 P -192.5 -15.5 -3.5 
25.752 1 P -203.5 -18.5 -2.5 
25.7557 1 P -211.5 -18.5 -7.5 
25.7594 1 P -209.5 -15.5 -5.5 
25.7631 1 P -213.5 -8.5 -8.5 
25.7668 1 P -216.5 -9.5 -8.5 
25.7705 1 P -219.5 -4.5 -12.5 
25.7742 1 P -224.5 -4.5 -13.5 
25.7779 1 P -215.5 -0.5 -18.5 
25.7816 1 P -214.5 3.5 -18.5 
25.7853 1 P -209.5 2.5 -19.5 
25.789 1 P -207.5 -0.5 -13.5 
25.7927 1 P -204.5 1.5 -10.5 
25.7964 1 P -196.5 -3.5 -10.5 
25.8001 1 P -195.5 -10.5 -5.5 
25.8038 1 P -197.5 -10.5 2.5 
25.8075 1 P -199.5 -17.5 6.5 
25.8112 1 P -198.5 -17.5 -5.5 
25.8149 1 P -204.5 -17.5 -2.5 
25.8186 1 P -207.5 -13.5 5.5 
25.8223 1 P -201.5 -7.5 11.5 
25.826 1 P -207.5 -2.5 12.5 
25.8297 1 P -209.5 -3.5 12.5 
25.8334 1 P -212.5 1.5 16.5 
25.8371 1 P -215.5 1.5 17.5 
25.8408 1 P -214.5 2.5 19.5 
25.8445 1 P -211.5 1.5 17.5 
25.8482 1 P -209.5 1.5 12.5 
25.8519 1 P -205.5 3.5 8.5 
25.8556 1 P -209.5 2.5 10.5 
25.8593 1 P -208.5 2.5 1.5 
25.863 1 P -214.5 1.5 4.5 
25.8667 1 P -217.5 -1.5 10.5 
25.8704 1 P -210.5 -0.5 17.5 
25.8741 1 P -213.5 3.5 19.5 
25.8778 1 P -220.5 5.5 13.5 
25.8815 1 P -217.5 8.5 12.5 
25.8852 1 P -215.5 6.5 7.5 
25.8889 1 P -214.5 1.5 16.5 
25.8926 1 P -211.5 -2.5 14.5 
25.8963 1 P -207.5 0.5 18.5 
25.9 1 P -208.5 -0.5 17.5 
25.9037 1 P -212.5 -7.5 16.5 
25.9074 1 P -210.5 -13.5 12.5 
25.9111 1 P -215.5 -12.5 6.5 
25.9148 1 P -219.5 -6.5 2.5 
25.9185 1 P -214.5 -7.5 -0.5 
25.9222 1 P -213.5 -11.5 6.5 
25.9259 1 P -222.5 -12.5 7.5 
25.9296 1 P -213.5 -11.5 -0.5 
25.9333 1 P -220.5 -17.5 -3.5 
25.937 1 P -228.5 -18.5 -3.5 
25.9407 1 P -228.5 -14.5 -5.5 
25.9444 1 P -222.5 -5.5 -2.5 
25.9481 1 P -216.5 -8.5 -1.5 
25.9518 1 P -220.5 -7.5 -3.5 
25.9555 1 P -214.5 -12.5 -10.5 
25.9592 1 P -227.5 -12.5 -10.5 
25.9629 1 P -228.5 -15.5 -8.5 
25.9666 1 P -230.5 -15.5 -10.5 
25.9703 1 P -228.5 -17.5 -6.5 
25.974 1 P -232.5 -19.5 -3.5 
25.9777 1 P -235.5 -18.5 0.5 
25.9814 1 P -235.5 -17.5 -1.5 
25.9851 1 P -236.5 -17.5 -5.5 
25.9888 1 P -238.5 -17.5 -2.5 
25.9925 1 P -239.5 -18.5 -0.5 
25.9962 1 P -236.5 -13.5 -5.5 
25.9999 1 P -239.5 -11.5 -5.5 
26.0036 1 P -238.5 -18.5 -6.5 
26.0073 1 P -241.5 -15.5 -5.5 
26.011 1 P -240.5 -19.5 -3.5 
26.0147 1 P -244.5 -18.5 -3.5 
26.0184 1 P -249.5 -16.5 -1.5 
26.0221 1 P -257.5 -17.5 -0.5 
26.0258 1 P -255.5 -15.5 -2.5 
26.0295 1 P -256.5 -18.5 1.5 
26.0332 1 P -252.5 -15.5 11.5 
26.0369 1 P -250.5 -14.5 12.5 
26.0406 1 P -258.5 -11.5 11.5 
26.0443 1 P -256.5 -13.5 5.5 
26.048 1 P -254.5 -8.5 3.5 
26.0517 1 P -246.5 -5.5 2.5 
26.0554 1 P -250.5 5.5 5.5 
26.0591 1 P -248.5 3.5 4.5 
26.0628 1 P -243.5 11.5 -3.5 
26.0665 1 P -242.5 1.5 -6.5 
26.0702 1 P -237.5 0.5 -7.5 
26.0739 1 P -244.5 -3.5 -5.5 
26.0776 1 P -239.5 -6.5 3.5 
26.0813 1 P -243.5 -3.5 0.5 
26.085 1 P -243.5 5.5 -1.5 
26.0887 1 P -243.5 2.5 -3.5 
26.0924 1 P -245.5 -0.5 -0.5 
26.0961 1 P -246.5 -2.5 2.5 
26.0998 1 P -243.5 3.5 -5.5 
26.1035 1 P -236.5 -2.5 -5.5 
26.1072 1 P -239.5 -3.5 -16.5 
26.1109 1 P -239.5 0.5 -8.5 
26.1146 1 P -233.5 -7.5 -6.5 
26.1183 1 P -247.5 -2.5 4.5 
26.122 1 P -251.5 -2.5 -1.5 
26.1257 1 P -246.5 -0.5 -9.5 
26.1294 1 P -254.5 1.5 -4.5 
26.1331 1 P -254.5 -1.5 0.5 
26.1368 1 P -257.5 -3.5 3.5 
26.1405 1 P -257.5 -5.5 4.5 
26.1442 1 P -264.5 -3.5 -4.5 
26.1479 1 P -263.5 -4.5 -14.5 
26.1516 1 P -263.5 -5.5 -11.5 
26.1553 1 P -264.5 0.5 -14.5 
26.159 1 P -262.5 2.5 -15.5 
26.1627 1 P -259.5 4.5 -16.5 
26.1664 1 P -261.5 11.5 -15.5 
26.1701 1 P -268.5 13.5 -9.5 
26.1738 1 P -277.5 9.5 -3.5 
26.1775 1 P -275.5 9.5 -5.5 
26.1812 1 P -275.5 14.5 -4.5 
26.1849 1 P -277.5 13.5 -2.5 
26.1886 1 P -274.5 16.5 -1.5 
26.1923 1 P -277.5 19.5 -2.5 
26.196 1 P -278.5 19.5 1.5 
26.1997 1 P -281.5 16.5 -2.5 
26.2034 1 P -276.5 14.5 -4.5 
26.2071 1 P -268.5 15.5 -4.5 
26.2108 1 P -275.5 17.5 -0.5 
26.2145 1 P -265.5 18.5 -3.5 
26.2182 1 P -271.5 18.5 -3.5 
26.2219 1 P -270.5 12.5 -7.5 
26.2256 1 P -268.5 12.5 -2.5 
26.2293 1 P -274.5 12.5 -0.5 
26.233 1 P -273.5 13.5 -2.5 
26.2367 1 P -271.5 12.5 4.5 
26.2404 1 P -272.5 12.5 6.5 
26.2441 1 P -275.5 12.5 13.5 
26.2478 1 P -267.5 13.5 11.5 
26.2515 1 P -264.5 11.5 4.5 
26.2552 1 P -258.5 15.5 -0.5 
26.2589 1 P -251.5 10.5 -3.5 
26.2626 1 P -249.5 9.5 -9.5 
26.2663 1 P -245.5 15.5 -12.5 
26.27 1 P -252.5 14.5 -8.5 
26.2737 1 P -251.5 13.5 -9.5 
26.2774 1 P -247.5 15.5 -11.5 
26.2811 1 P -256.5 12.5 -14.5 
26.2848 1 P -259.5 14.5 -13.5 
26.2885 1 P -258.5 11.5 -11.5 
26.2922 1 P -261.5 7.5 -10.5 
26.2959 1 P -253.5 12.5 -9.5 
26.2996 1 P -252.5 10.5 -11.5 
26.3033 1 P -260.5 10.5 -10.5 
26.307 1 P -254.5 12.5 -14.5 
26.3107 1 P -250.5 11.5 -12.5 
26.3144 1 P -253.5 13.5 -14.5 
26.3181 1 P -256.5 6.5 -14.5 
26.3218 1 P -253.5 0.5 -14.5 
26.3255 1 P -248.5 -2.5 -16.5 
26.3292 1 P -248.5 0.5 -15.5 
26.3329 1 P -244.5 -7.5 -10.5 
26.3366 1 P -240.5 -4.5 -14.5 
26.3403 1 P -243.5 -2.5 -14.5 
26.344 1 P -245.5 -0.5 -14.5 
26.3477 1 P -243.5 3.5 -7.5 
26.3514 1 P -238.5 -2.5 -6.5 
26.3551 1 P -239.5 -5.5 -8.5 
26.3588 1 P -240.5 -15.5 -6.5 
26.3625 1 P -234.5 -7.5 -1.5 
26.3662 1 P -229.5 -12.5 1.5 
26.3699 1 P -223.5 -15.5 -1.5 
26.3736 1 P -222.5 -11.5 -0.5 
26.3773 1 P -226.5 -8.5 0.5 
26.381 1 P -214.5 -12.5 -14.5 
26.3847 1 P -213.5 -14.5 -13.5 
26.3884 1 P -209.5 -13.5 -12.5 
26.3921 1 P -213.5 -14.5 -11.5 
26.3958 1 P -212.5 -16.5 -10.5 
26.3995 1 P -221.5 -8.5 -6.5 
26.4032 1 P -225.5 -10.5 -2.5 
26.4069 1 P -228.5 -13.5 -2.5 
26.4106 1 P -224.5 -3.5 0.5 
26.4143 1 P -222.5 9.5 1.5 
26.418 1 P -219.5 12.5 5.5 
26.4217 1 P -223.5 15.5 7.5 
26.4254 1 P -223.5 8.5 9.5 
26.4291 1 P -223.5 8.5 10.5 
26.4328 1 P -223.5 3.5 2.5 
26.4365 1 P -222.5 0.5 0.5 
26.4402 1 P -221.5 -2.5 -4.5 
26.4439 1 P -218.5 -4.5 -1.5 
26.4476 1 P -220.5 -1.5 -0.5 
26.4513 1 P -223.5 -6.5 0.5 
26.455 1 P -224.5 -1.5 5.5 
26.4587 1 P -224.5 -3.5 -5.5 
26.4624 1 P -222.5 -7.5 -4.5 
26.4661 1 P -221.5 -10.5 -6.5 
26.4698 1 P -227.5 -8.5 -9.5 
26.4735 1 P -230.5 -1.5 -13.5 
26.4772 1 P -225.5 2.5 -10.5 
26.4809 1 P -221.5 6.5 -9.5 
26.4846 1 P -225.5 10.5 -0.5 
26.4883 1 P -227.5 11.5 4.5 
26.492 1 P -227.5 9.5 4.5 
26.4957 1 P -230.5 5.5 3.5 
26.4994 1 P -226.5 15.5 2.5 
26.5031 1 P -223.5 14.5 4.5 
26.5068 1 P -222.5 15.5 7.5 
26.5105 1 P -220.5 15.5 10.5 
26.5142 1 P -217.5 4.5 12.5 
26.5179 1 P -219.5 5.5 18.5 
26.5216 1 P -215.5 7.5 14.5 
26.5253 1 P -217.5 9.5 8.5 
26.529 1 P -214.5 2.5 8.5 
26.5327 1 P -212.5 5.5 13.5 
26.5364 1 P -212.5 3.5 11.5 
26.5401 1 P -218.5 -3.5 10.5 
26.5438 1 P -211.5 0.5 13.5 
26.5475 1 P -210.5 7.5 14.5 
26.5512 1 P -212.5 11.5 11.5 
26.5549 1 P -215.5 11.5 10.5 
26.5586 1 P -212.5 13.5 13.5 
26.5623 1 P -213.5 1.5 12.5 
26.566 1 P -209.5 -3.5 10.5 
26.5697 1 P -209.5 -1.5 12.5 
26.5734 1 P -210.5 1.5 8.5 
26.5771 1 P -217.5 -0.5 11.5 
26.5808 1 P -215.5 -2.5 10.5 
26.5845 1 P -214.5 -5.5 2.5 
26.5882 1 P -218.5 -4.5 -3.5 
26.5919 1 P -212.5 0.5 -0.5 
26.5956 1 P -214.5 1.5 -0.5 
26.5993 1 P -224.5 11.5 6.5 
26.603 1 P -222.5 11.5 14.5 
26.6067 1 P -222.5 3.5 12.5 
26.6104 1 P -229.5 3.5 13.5 
26.6141 1 P -231.5 12.5 12.5 
26.6178 1 P -230.5 8.5 15.5 
26.6215 1 P -226.5 4.5 5.5 
26.6252 1 P -229.5 1.5 4.5 
26.6289 1 P -221.5 1.5 9.5 
26.6326 1 P -225.5 9.5 1.5 
26.6363 1 P -219.5 14.5 3.5 
26.64 1 P -222.5 8.5 -2.5 
26.6437 1 P -220.5 2.5 -0.5 
26.6474 1 P -223.5 6.5 3.5 
26.6511 1 P -228.5 5.5 5.5 
26.6548 1 P -226.5 -0.5 8.5 
26.6585 1 P -225.5 1.5 14.5 
26.6622 1 P -225.5 -0.5 16.5 
26.6659 1 P -223.5 3.5 15.5 
26.6696 1 P -223.5 5.5 15.5 
26.6733 1 P -229.5 8.5 17.5 
26.677 1 P -230.5 9.5 9.5 
26.6807 1 P -233.5 5.5 4.5 
26.6844 1 P -238.5 2.5 0.5 
26.6881 1 P -241.5 -1.5 1.5 
26.6918 1 P -236.5 -11.5 -0.5 
26.6955 1 P -233.5 -10.5 -2.5 
26.6992 1 P -232.5 -15.5 0.5 
26.7029 1 P -236.5 -12.5 -1.5 
26.7066 1 P -237.5 -18.5 1.5 
26.7103 1 P -237.5 -18.5 -3.5 
26.714 1 P -232.5 -14.5 -8.5 
26.7177 1 P -229.5 -14.5 -3.5 
26.7214 1 P -226.5 -16.5 -6.5 
26.7251 1 P -228.5 -15.5 -5.5 
26.7288 1 P -226.5 -16.5 0.5 
26.7325 1 P -226.5 -18.5 -7.5 
26.7362 1 P -221.5 -18.5 -6.5 
26.7399 1 P -217.5 -13.5 -0.5 
26.7436 1 P -214.5 -10.5 -2.5 
26.7473 1 P -215.5 -8.5 -2.5 
26.751 1 P -215.5 -5.5 -2.5 
26.7547 1 P -212.5 -6.5 -3.5 
26.7584 1 P -222.5 -7.5 -5.5 
26.7621 1 P -220.5 -8.5 -4.5 
26.7658 1 P -212.5 -12.5 -1.5 
26.7695 1 P -213.5 -17.5 -2.5 
26.7732 1 P -218.5 -12.5 -15.5 
26.7769 1 P -206.5 -6.5 -17.5 
26.7806 1 P -202.5 -9.5 -10.5 
26.7843 1 P -197.5 -10.5 -10.5 
26.788 1 P -198.5 -13.5 -11.5 
26.7917 1 P -203.5 -14.5 -9.5 
26.7954 1 P -200.5 -9.5 -8.5 
26.7991 1 P -201.5 -16.5 -7.5 
26.8028 1 P -207.5 -12.5 -5.5 
26.8065 1 P -207.5 -11.5 -7.5 
26.8102 1 P -207.5 -16.5 -7.5 
26.8139 1 P -199.5 -17.5 -6.5 
26.8176 1 P -199.5 -15.5 -7.5 
26.8213 1 P -196.5 -15.5 -11.5 
26.825 1 P -196.5 -14.5 -9.5 
26.8287 1 P -202.5 -14.5 -11.5 
26.8324 1 P -201.5 -13.5 -9.5 
26.8361 1 P -193.5 -12.5 -9.5 
26.8398 1 P -198.5 -11.5 -13.5 
26.8435 1 P -199.5 -7.5 -8.5 
26.8472 1 P -204.5 -8.5 -13.5 
26.8509 1 P -210.5 -1.5 -19.5 
26.8546 1 P -214.5 3.5 -16.5 
26.8583 1 P -215.5 5.5 -11.5 
26.862 1 P -215.5 3.5 -15.5 
26.8657 1 P -211.5 4.5 -17.5 
26.8694 1 P -219.5 4.5 -15.5 
26.8731 1 P -218.5 2.5 -19.5 
26.8768 1 P -218.5 2.5 -19.5 
26.8805 1 P -214.5 1.5 -16.5 
26.8842 1 P -209.5 -3.5 -15.5 
26.8879 1 P -209.5 1.5 -13.5 
26.8916 1 P -212.5 -0.5 -5.5 
26.8953 1 P -209.5 5.5 -5.5 
26.899 1 P -207.5 4.5 -7.5 
26.9027 1 P -207.5 1.5 -7.5 
26.9064 1 P -208.5 0.5 -2.5 
26.9101 1 P -208.5 5.5 -0.5 
26.9138 1 P -212.5 -2.5 1.5 
26.9175 1 P -215.5 1.5 0.5 
26.9212 1 P -221.5 -0.5 7.5 
26.9249 1 P -219.5 -0.5 6.5 
26.9286 1 P -217.5 -1.5 3.5 
26.9323 1 P -220.5 -6.5 0.5 
26.936 1 P -223.5 -4.5 2.5 
26.9397 1 P -221.5 -1.5 -2.5 
26.9434 1 P -219.5 -1.5 -1.5 
26.9471 1 P -215.5 -11.5 -3.5 
26.9508 1 P -214.5 -9.5 -7.5 
26.9545 1 P -212.5 -10.5 -13.5 
26.9582 1 P -219.5 -9.5 -14.5 
26.9619 1 P -222.5 -4.5 -16.5 
26.9656 1 P -220.5 -0.5 -13.5 
26.9693 1 P -221.5 -2.5 -11.5 
26.973 1 P -221.5 -9.5 -14.5 
26.9767 1 P -213.5 -13.5 -9.5 
26.9804 1 P -215.5 -14.5 -12.5 
26.9841 1 P -206.5 -14.5 -12.5 
26.9878 1 P -207.5 -8.5 -8.5 
26.9915 1 P -204.5 -8.5 -8.5 
26.9952 1 P -209.5 -15.5 -11.5 
26.9989 1 P -207.5 -15.5 -4.5 
27.0026 1 P -202.5 -16.5 0.5 
27.0063 1 P -205.5 -13.5 -1.5 
27.01 1 P -198.5 -4.5 4.5 
27.0137 1 P -196.5 2.5 8.5 
27.0174 1 P -180.5 0.5 4.5 
27.0211 1 P -181.5 0.5 -0.5 
27.0248 1 P -173.5 -3.5 5.5 
27.0285 1 P -171.5 1.5 4.5 
27.0322 1 P -169.5 0.5 2.5 
27.0359 1 P -165.5 -1.5 -2.5 
27.0396 1 P -170.5 -11.5 -9.5 
27.0433 1 P -175.5 -3.5 -14.5 
27.047 1 P -178.5 -2.5 -19.5 
27.0507 1 P -179.5 4.5 -18.5 
27.0544 1 P -183.5 4.5 -12.5 
27.0581 1 P -188.5 6.5 -8.5 
27.0618 1 P -190.5 4.5 -11.5 
27.0655 1 P -189.5 8.5 -11.5 
27.0692 1 P -191.5 5.5 -11.5 
27.0729 1 P -186.5 5.5 -7.5 
27.0766 1 P -191.5 1.5 -6.5 
27.0803 1 P -194.5 -1.5 -5.5 
27.084 1 P -196.5 -3.5 -8.5 
27.0877 1 P -198.5 -10.5 -11.5 
27.0914 1 P -197.5 0.5 -14.5 
27.0951 1 P -201.5 -4.5 -18.5 
27.0988 1 P -192.5 -10.5 -14.5 
27.1025 1 P -189.5 -5.5 -15.5 
27.1062 1 P -194.5 -9.5 -10.5 
27.1099 1 P -188.5 -11.5 -15.5 
27.1136 1 P -182.5 -12.5 -12.5 
27.1173 1 P -182.5 -9.5 -9.5 
27.121 1 P -184.5 -10.5 -14.5 
27.1247 1 P -179.5 -11.5 -13.5 
27.1284 1 P -172.5 -12.5 -15.5 
27.1321 1 P -170.5 -12.5 -11.5 
27.1358 1 P -169.5 -4.5 -9.5 
27.1395 1 P -167.5 -2.5 -5.5 
27.1432 1 P -166.5 4.5 -1.5 
27.1469 1 P -173.5 7.5 0.5 
27.1506 1 P -169.5 1.5 -6.5 
27.1543 1 P -165.5 -2.5 -4.5 
27.158 1 P -169.5 -9.5 -2.5 
27.1617 1 P -173.5 -12.5 5.5 
27.1654 1 P -173.5 -16.5 8.5 
27.1691 1 P -173.5 -13.5 9.5 
27.1728 1 P -169.5 -14.5 11.5 
27.1765 1 P -172.5 -13.5 14.5 
27.1802 1 P -176.5 -13.5 14.5 
27.1839 1 P -183.5 -6.5 17.5 
27.1876 1 P -181.5 -1.5 17.5 
27.1913 1 P -180.5 -2.5 15.5 
27.195 1 P -184.5 -5.5 17.5 
27.1987 1 P -187.5 4.5 8.5 
27.2024 1 P -187.5 4.5 4.5 
27.2061 1 P -186.5 1.5 7.5 
27.2098 1 P -188.5 -0.5 9.5 
27.2135 1 P -187.5 -1.5 3.5 
27.2172 1 P -188.5 -4.5 0.5 
27.2209 1 P -194.5 0.5 3.5 
27.2246 1 P -194.5 -1.5 -1.5 
27.2283 1 P -199.5 -4.5 6.5 
27.232 1 P -199.5 -6.5 2.5 
27.2357 1 P -200.5 -8.5 6.5 
27.2394 1 P -196.5 -4.5 3.5 
27.2431 1 P -199.5 -7.5 4.5 
27.2468 1 P -203.5 -12.5 9.5 
27.2505 1 P -200.5 -14.5 13.5 
27.2542 1 P -203.5 -12.5 11.5 
27.2579 1 P -198.5 -16.5 8.5 
27.2616 1 P -203.5 -14.5 7.5 
27.2653 1 P -200.5 -18.5 7.5 
27.269 1 P -201.5 -9.5 6.5 
27.2727 1 P -206.5 -7.5 1.5 
27.2764 1 P -209.5 -3.5 8.5 
27.2801 1 P -203.5 -3.5 15.5 
27.2838 1 P -202.5 -6.5 18.5 
27.2875 1 P -201.5 -4.5 13.5 
27.2912 1 P -203.5 1.5 15.5 
27.2949 1 P -201.5 0.5 15.5 
27.2986 1 P -201.5 3.5 17.5 
27.3023 1 P -194.5 0.5 16.5 
27.306 1 P -195.5 6.5 18.5 
27.3097 1 P -195.5 6.5 7.5 
27.3134 1 P -191.5 3.5 12.5 
27.3171 1 P -197.5 7.5 13.5 
27.3208 1 P -194.5 0.5 15.5 
27.3245 1 P -190.5 -3.5 18.5 
27.3282 1 P -192.5 -1.5 15.5 
27.3319 1 P -191.5 -4.5 18.5 
27.3356 1 P -188.5 -7.5 13.5 
27.3393 1 P -186.5 -6.5 14.5 
27.343 1 P -182.5 -6.5 14.5 
27.3467 1 P -179.5 0.5 12.5 
27.3504 1 P -174.5 11.5 11.5 
27.3541 1 P -172.5 14.5 11.5 
27.3578 1 P -172.5 1.5 12.5 
27.3615 1 P -178.5 -5.5 9.5 
27.3652 1 P -180.5 -9.5 8.5 
27.3689 1 P -189.5 -4.5 9.5 
27.3726 1 P -183.5 -6.5 12.5 
27.3763 1 P -186.5 -7.5 10.5 
27.38 1 P -188.5 -6.5 10.5 
27.3837 1 P -193.5 -7.5 11.5 
27.3874 1 P -190.5 -6.5 9.5 
27.3911 1 P -191.5 3.5 11.5 
27.3948 1 P -190.5 2.5 -0.5 
27.3985 1 P -186.5 2.5 0.5 
27.4022 1 P -183.5 4.5 -2.5 
27.4059 1 P -179.5 1.5 0.5 
27.4096 1 P -181.5 1.5 5.5 
27.4133 1 P -178.5 1.5 11.5 
27.417 1 P -183.5 -0.5 13.5 
27.4207 1 P -180.5 -2.5 12.5 
27.4244 1 P -190.5 8.5 15.5 
27.4281 1 P -194.5 9.5 14.5 
27.4318 1 P -196.5 8.5 11.5 
27.4355 1 P -197.5 13.5 10.5 
27.4392 1 P -201.5 11.5 9.5 
27.4429 1 P -198.5 9.5 8.5 
27.4466 1 P -200.5 13.5 11.5 
27.4503 1 P -201.5 11.5 11.5 
27.454 1 P -202.5 14.5 11.5 
27.4577 1 P -206.5 13.5 7.5 
27.4614 1 P -212.5 14.5 9.5 
27.4651 1 P -208.5 15.5 11.5 
27.4688 1 P -213.5 12.5 5.5 
27.4725 1 P -209.5 9.5 14.5 
27.4762 1 P -210.5 12.5 13.5 
27.4799 1 P -213.5 14.5 10.5 
27.4836 1 P -205.5 15.5 4.5 
27.4873 1 P -201.5 14.5 1.5 
27.491 1 P -198.5 17.5 2.5 
27.4947 1 P -199.5 14.5 3.5 
27.4984 1 P -199.5 12.5 11.5 
27.5021 1 P -202.5 17.5 8.5 
27.5058 1 P -197.5 12.5 4.5 
27.5095 1 P -204.5 18.5 3.5 
27.5132 1 P -209.5 12.5 -2.5 
27.5169 1 P -212.5 9.5 -7.5 
27.5206 1 P -210.5 15.5 -12.5 
27.5243 1 P -211.5 13.5 -7.5 
27.528 1 P -198.5 10.5 -7.5 
27.5317 1 P -193.5 12.5 -2.5 
27.5354 1 P -193.5 16.5 -1.5 
27.5391 1 P -191.5 18.5 -5.5 
27.5428 1 P -183.5 14.5 -6.5 
27.5465 1 P -176.5 10.5 -13.5 
27.5502 1 P -172.5 10.5 -8.5 
27.5539 1 P -182.5 13.5 -9.5 
27.5576 1 P -183.5 11.5 -8.5 
27.5613 1 P -184.5 13.5 -3.5 
27.565 1 P -184.5 13.5 0.5 
27.5687 1 P -181.5 9.5 -1.5 
27.5724 1 P -187.5 12.5 -8.5 
27.5761 1 P -189.5 11.5 -15.5 
27.5798 1 P -192.5 18.5 -7.5 
27.5835 1 P -192.5 12.5 -3.5 
27.5872 1 P -189.5 10.5 -0.5 
27.5909 1 P -184.5 12.5 -3.5 
27.5946 1 P -183.5 16.5 -7.5 
27.5983 1 P -180.5 17.5 -4.5 
27.602 1 P -178.5 13.5 -0.5 
27.6057 1 P -177.5 17.5 -1.5 
27.6094 1 P -176.5 15.5 -9.5 
27.6131 1 P -175.5 16.5 -8.5 
27.6168 1 P -172.5 15.5 -10.5 
27.6205 1 P -170.5 15.5 -10.5 
27.6242 1 P -176.5 18.5 -2.5 
27.6279 1 P -177.5 14.5 -9.5 
27.6316 1 P -172.5 11.5 -10.5 
27.6353 1 P -174.5 13.5 -13.5 
27.639 1 P -177.5 12.5 -11.5 
27.6427 1 P -182.5 11.5 -15.5 
27.6464 1 P -175.5 14.5 -12.5 
27.6501 1 P -180.5 14.5 -11.5 
27.6538 1 P -186.5 12.5 -7.5 
27.6575 1 P -180.5 10.5 -3.5 
27.6612 1 P -183.5 6.5 -11.5 
27.6649 1 P -181.5 11.5 -5.5 
27.6686 1 P -181.5 9.5 -5.5 
27.6723 1 P -174.5 9.5 -7.5 
27.676 1 P -176.5 6.5 -3.5 
27.6797 1 P -175.5 8.5 -6.5 
27.6834 1 P -168.5 4.5 -6.5 
27.6871 1 P -173.5 -2.5 -6.5 
27.6908 1 P -178.5 -0.5 -8.5 
27.6945 1 P -180.5 5.5 -8.5 
27.6982 1 P -180.5 6.5 -8.5 
27.7019 1 P -179.5 9.5 -7.5 
27.7056 1 P -180.5 13.5 0.5 
27.7093 1 P -180.5 12.5 -6.5 
27.713 1 P -181.5 12.5 -8.5 
27.7167 1 P -183.5 10.5 -5.5 
27.7204 1 P -179.5 10.5 -8.5 
27.7241 1 P -173.5 8.5 -10.5 
27.7278 1 P -170.5 10.5 -15.5 
27.7315 1 P -163.5 9.5 -13.5 
27.7352 1 P -161.5 8.5 -16.5 
27.7389 1 P -164.5 8.5 -11.5 
27.7426 1 P -161.5 9.5 -15.5 
27.7463 1 P -160.5 11.5 -11.5 
27.75 1 P -155.5 6.5 -9.5 
27.7537 1 P -150.5 8.5 -9.5 
27.7574 1 P -150.5 5.5 -6.5 
27.7611 1 P -146.5 9.5 -12.5 
27.7648 1 P -140.5 13.5 -9.5 
27.7685 1 P -147.5 15.5 3.5 
27.7722 1 P -149.5 17.5 5.5 
27.7759 1 P -150.5 8.5 0.5 
27.7796 1 P -148.5 12.5 5.5 
27.7833 1 P -149.5 9.5 12.5 
27.787 1 P -153.5 9.5 9.5 
27.7907 1 P -155.5 3.5 13.5 
27.7944 1 P -163.5 -2.5 8.5 
27.7981 1 P -169.5 -3.5 7.5 
27.8018 1 P -171.5 -7.5 4.5 
27.8055 1 P -170.5 -4.5 6.5 
27.8092 1 P -163.5 -5.5 3.5 
27.8129 1 P -161.5 -9.5 -2.5 
27.8166 1 P -160.5 -4.5 -1.5 
27.8203 1 P -163.5 -9.5 -5.5 
27.824 1 P -158.5 -7.5 -2.5 
27.8277 1 P -155.5 -10.5 2.5 
27.8314 1 P -150.5 -9.5 -1.5 
27.8351 1 P -159.5 -8.5 5.5 
27.8388 1 P -154.5 -11.5 15.5 
27.8425 1 P -155.5 -12.5 6.5 
27.8462 1 P -158.5 -15.5 7.5 
27.8499 1 P -161.5 -17.5 4.5 
27.8536 1 P -161.5 -18.5 7.5 
27.8573 1 P -155.5 -17.5 9.5 
27.861 1 P -155.5 -14.5 3.5 
27.8647 1 P -152.5 -18.5 4.5 
27.8684 1 P -146.5 -15.5 2.5 
27.8721 1 P -147.5 -18.5 2.5 
27.8758 1 P -147.5 -18.5 -1.5 
27.8795 1 P -143.5 -16.5 -7.5 
27.8832 1 P -149.5 -15.5 -1.5 
27.8869 1 P -150.5 -19.5 -1.5 
27.8906 1 P -150.5 -18.5 2.5 
27.8943 1 P -150.5 -18.5 -4.5 
27.898 1 P -140.5 -15.5 -0.5 
27.9017 1 P -138.5 -15.5 -1.5 
27.9054 1 P -135.5 -12.5 -4.5 
27.9091 1 P -131.5 -8.5 5.5 
27.9128 1 P -131.5 -2.5 8.5 
27.9165 1 P -131.5 2.5 9.5 
27.9202 1 P -130.5 3.5 9.5 
27.9239 1 P -125.5 4.5 2.5 
27.9276 1 P -124.5 0.5 5.5 
27.9313 1 P -129.5 -1.5 2.5 
27.935 1 P -127.5 -2.5 6.5 
27.9387 1 P -130.5 -1.5 4.5 
27.9424 1 P -133.5 -0.5 11.5 
27.9461 1 P -129.5 0.5 19.5 
27.9498 1 P -130.5 3.5 19.5 
27.9535 1 P -125.5 -1.5 19.5 
27.9572 1 P -128.5 2.5 17.5 
27.9609 1 P -132.5 3.5 19.5 
27.9646 1 P -132.5 8.5 15.5 
27.9683 1 P -135.5 3.5 14.5 
27.972 1 P -138.5 1.5 12.5 
27.9757 1 P -133.5 -2.5 14.5 
27.9794 1 P -133.5 6.5 15.5 
27.9831 1 P -135.5 -1.5 15.5 
27.9868 1 P -131.5 -1.5 19.5 
27.9905 1 P -129.5 -4.5 15.5 
27.9942 1 P -131.5 -4.5 18.5 
27.9979 1 P -129.5 -3.5 19.5 
28.0016 1 P -128.5 -5.5 18.5 
28.0053 1 P -121.5 -3.5 16.5 
28.009 1 P -126.5 -3.5 11.5 
28.0127 1 P -120.5 -7.5 11.5 
28.0164 1 P -123.5 -13.5 13.5 
28.0201 1 P -122.5 -13.5 8.5 
28.0238 1 P -125.5 -14.5 3.5 
28.0275 1 P -118.5 -18.5 4.5 
28.0312 1 P -123.5 -14.5 5.5 
28.0349 1 P -117.5 -15.5 8.5 
28.0386 1 P -119.5 -17.5 7.5 
28.0423 1 P -120.5 -12.5 7.5 
28.046 1 P -118.5 -13.5 14.5 
28.0497 1 P -118.5 -9.5 15.5 
28.0534 1 P -115.5 -6.5 18.5 
28.0571 1 P -117.5 -2.5 14.5 
28.0608 1 P -122.5 -6.5 18.5 
28.0645 1 P -125.5 -3.5 19.5 
28.0682 1 P -130.5 -3.5 18.5 
28.0719 1 P -134.5 -7.5 18.5 
28.0756 1 P -132.5 -2.5 16.5 
28.0793 1 P -128.5 -0.5 19.5 
28.083 1 P -136.5 2.5 17.5 
28.0867 1 P -135.5 -3.5 13.5 
28.0904 1 P -139.5 0.5 16.5 
28.0941 1 P -144.5 2.5 17.5 
28.0978 1 P -145.5 5.5 17.5 
28.1015 1 P -151.5 4.5 17.5 
28.1052 1 P -150.5 6.5 13.5 
28.1089 1 P -149.5 4.5 9.5 
28.1126 1 P -145.5 4.5 4.5 
28.1163 1 P -143.5 2.5 4.5 
28.12 1 P -137.5 2.5 4.5 
28.1237 1 P -137.5 4.5 12.5 
28.1274 1 P -138.5 3.5 9.5 
28.1311 1 P -137.5 6.5 5.5 
28.1348 1 P -130.5 -0.5 3.5 
28.1385 1 P -131.5 -0.5 7.5 
28.1422 1 P -129.5 -6.5 6.5 
28.1459 1 P -137.5 1.5 4.5 
28.1496 1 P -139.5 -3.5 5.5 
28.1533 1 P -140.5 5.5 7.5 
28.157 1 P -142.5 1.5 5.5 
28.1607 1 P -145.5 0.5 -2.5 
28.1644 1 P -148.5 3.5 2.5 
28.1681 1 P -151.5 5.5 -2.5 
28.1718 1 P -147.5 12.5 -5.5 
28.1755 1 P -147.5 8.5 -8.5 
28.1792 1 P -149.5 5.5 1.5 
28.1829 1 P -150.5 2.5 -0.5 
28.1866 1 P -150.5 1.5 0.5 
28.1903 1 P -145.5 0.5 -2.5 
28.194 1 P -141.5 2.5 -1.5 
28.1977 1 P -149.5 5.5 0.5 
28.2014 1 P -155.5 9.5 -8.5 
28.2051 1 P -146.5 -0.5 -7.5 
28.2088 1 P -143.5 0.5 -5.5 
28.2125 1 P -144.5 -4.5 -7.5 
28.2162 1 P -145.5 -2.5 -15.5 
28.2199 1 P -140.5 -4.5 -14.5 
28.2236 1 P -135.5 -10.5 -13.5 
28.2273 1 P -134.5 -11.5 -11.5 
28.231 1 P -128.5 -8.5 -10.5 
28.2347 1 P -130.5 -7.5 -9.5 
28.2384 1 P -134.5 -9.5 -11.5 
28.2421 1 P -131.5 -9.5 -10.5 
28.2458 1 P -130.5 -9.5 -14.5 
28.2495 1 P -131.5 -8.5 -13.5 
28.2532 1 P -124.5 -8.5 -16.5 
28.2569 1 P -127.5 -0.5 -14.5 
28.2606 1 P -130.5 -0.5 -10.5 
28.2643 1 P -130.5 0.5 -12.5 
28.268 1 P -126.5 8.5 -14.5 
28.2717 1 P -126.5 5.5 -15.5 
28.2754 1 P -125.5 5.5 -10.5 
28.2791 1 P -126.5 4.5 -10.5 
28.2828 1 P -131.5 2.5 -13.5 
28.2865 1 P -133.5 3.5 -14.5 
28.2902 1 P -133.5 6.5 -10.5 
28.2939 1 P -132.5 13.5 -5.5 
28.2976 1 P -133.5 15.5 -6.5 
28.3013 1 P -134.5 14.5 -9.5 
28.305 1 P -125.5 14.5 -4.5 
28.3087 1 P -128.5 12.5 -6.5 
28.3124 1 P -124.5 16.5 1.5 
28.3161 1 P -128.5 18.5 1.5 
28.3198 1 P -129.5 16.5 -1.5 
28.3235 1 P -131.5 18.5 1.5 
28.3272 1 P -129.5 16.5 -3.5 
28.3309 1 P -128.5 15.5 -3.5 
28.3346 1 P -135.5 12.5 -8.5 
28.3383 1 P -142.5 15.5 -6.5 
28.342 1 P -146.5 14.5 -3.5 
28.3457 1 P -150.5 14.5 -7.5 
28.3494 1 P -153.5 8.5 -5.5 
28.3531 1 P -145.5 9.5 -4.5 
28.3568 1 P -147.5 8.5 -1.5 
28.3605 1 P -143.5 5.5 -2.5 
28.3642 1 P -140.5 -0.5 -1.5 
28.3679 1 P -139.5 -7.5 6.5 
28.3716 1 P -141.5 -11.5 12.5 
28.3753 1 P -145.5 -9.5 16.5 
28.379 1 P -147.5 -1.5 11.5 
28.3827 1 P -145.5 7.5 18.5 
28.3864 1 P -142.5 7.5 17.5 
28.3901 1 P -147.5 9.5 11.5 
28.3938 1 P -148.5 3.5 6.5 
28.3975 1 P -149.5 8.5 4.5 
28.4012 1 P -152.5 10.5 0.5 
28.4049 1 P -156.5 8.5 -5.5 
28.4086 1 P -156.5 10.5 -9.5 
28.4123 1 P -156.5 11.5 -13.5 
28.416 1 P -160.5 10.5 -13.5 
28.4197 1 P -163.5 11.5 -14.5 
28.4234 1 P -164.5 14.5 -12.5 
28.4271 1 P -165.5 15.5 -10.5 
28.4308 1 P -164.5 9.5 -8.5 
28.4345 1 P -164.5 11.5 -11.5 
28.4382 1 P -170.5 16.5 -9.5 
28.4419 1 P -174.5 13.5 -7.5 
28.4456 1 P -178.5 12.5 -8.5 
28.4493 1 P -183.5 8.5 -5.5 
28.453 1 P -191.5 15.5 -2.5 
28.4567 1 P -196.5 8.5 -3.5 
28.4604 1 P -195.5 13.5 -8.5 
28.4641 1 P -195.5 6.5 -14.5 
28.4678 1 P -192.5 8.5 -15.5 
28.4715 1 P -189.5 8.5 -15.5 
28.4752 1 P -191.5 1.5 -10.5 
28.4789 1 P -188.5 -1.5 -8.5 
28.4826 1 P -190.5 2.5 -13.5 
28.4863 1 P -197.5 1.5 -13.5 
28.49 1 P -205.5 -1.5 -7.5 
28.4937 1 P -203.5 -2.5 -4.5 
28.4974 1 P -206.5 -2.5 3.5 
28.5011 1 P -209.5 -10.5 -4.5 
28.5048 1 P -207.5 -9.5 -4.5 
28.5085 1 P -210.5 -9.5 -7.5 
28.5122 1 P -211.5 -0.5 -12.5 
28.5159 1 P -212.5 1.5 -15.5 
28.5196 1 P -210.5 1.5 -19.5 
28.5233 1 P -210.5 1.5 -14.5 
28.527 1 P -217.5 -3.5 -16.5 
28.5307 1 P -218.5 1.5 -16.5 
28.5344 1 P -224.5 -3.5 -8.5 
28.5381 1 P -220.5 -8.5 -11.5 
28.5418 1 P -220.5 -8.5 -13.5 
28.5455 1 P -222.5 -8.5 -15.5 
28.5492 1 P -219.5 -2.5 -17.5 
28.5529 1 P -216.5 -1.5 -11.5 
28.5566 1 P -224.5 9.5 -12.5 
28.5603 1 P -220.5 6.5 -15.5 
28.564 1 P -217.5 0.5 -19.5 
28.5677 1 P -217.5 2.5 -17.5 
28.5714 1 P -220.5 -7.5 -11.5 
28.5751 1 P -223.5 0.5 -17.5 
28.5788 1 P -223.5 5.5 -15.5 
28.5825 1 P -223.5 3.5 -9.5 
28.5862 1 P -226.5 9.5 -14.5 
28.5899 1 P -232.5 9.5 -17.5 
28.5936 1 P -229.5 6.5 -18.5 
28.5973 1 P -229.5 -2.5 -18.5 
28.601 1 P -228.5 -5.5 -18.5 
28.6047 1 P -232.5 -0.5 -10.5 
28.6084 1 P -234.5 1.5 -12.5 
28.6121 1 P -233.5 6.5 -4.5 
28.6158 1 P -230.5 9.5 -4.5 
28.6195 1 P -226.5 10.5 -3.5 
28.6232 1 P -225.5 7.5 -7.5 
28.6269 1 P -228.5 5.5 -2.5 
28.6306 1 P -226.5 3.5 -0.5 
28.6343 1 P -226.5 -0.5 3.5 
28.638 1 P -229.5 1.5 0.5 
28.6417 1 P -236.5 5.5 4.5 
28.6454 1 P -233.5 -0.5 3.5 
28.6491 1 P -233.5 -3.5 4.5 
28.6528 1 P -229.5 -7.5 0.5 
28.6565 1 P -229.5 -6.5 0.5 
28.6602 1 P -231.5 -8.5 6.5 
28.6639 1 P -225.5 -4.5 3.5 
28.6676 1 P -222.5 -7.5 9.5 
28.6713 1 P -221.5 -5.5 11.5 
28.675 1 P -222.5 -5.5 17.5 
28.6787 1 P -228.5 -7.5 10.5 
28.6824 1 P -229.5 -4.5 4.5 
28.6861 1 P -231.5 -3.5 3.5 
28.6898 1 P -227.5 -9.5 4.5 
28.6935 1 P -238.5 -15.5 8.5 
28.6972 1 P -237.5 -17.5 9.5 
28.7009 1 P -238.5 -9.5 11.5 
28.7046 1 P -240.5 -8.5 3.5 
28.7083 1 P -238.5 -9.5 5.5 
28.712 1 P -238.5 -16.5 4.5 
28.7157 1 P -241.5 -18.5 5.5 
28.7194 1 P -240.5 -15.5 2.5 
28.7231 1 P -240.5 -17.5 2.5 
28.7268 1 P -233.5 -19.5 2.5 
28.7305 1 P -229.5 -18.5 -1.5 
28.7342 1 P -235.5 -16.5 -6.5 
28.7379 1 P -236.5 -14.5 -4.5 
28.7416 1 P -234.5 -14.5 -6.5 
28.7453 1 P -237.5 -15.5 -10.5 
28.749 1 P -237.5 -17.5 -9.5 
28.7527 1 P -240.5 -13.5 -10.5 
28.7564 1 P -240.5 -12.5 -14.5 
28.7601 1 P -243.5 -10.5 -15.5 
28.7638 1 P -241.5 -6.5 -13.5 
28.7675 1 P -244.5 -5.5 -10.5 
28.7712 1 P -245.5 -4.5 -8.5 
28.7749 1 P -248.5 -4.5 -5.5 
28.7786 1 P -252.5 -5.5 -0.5 
28.7823 1 P -256.5 -2.5 0.5 
28.786 1 P -251.5 -3.5 -2.5 
28.7897 1 P -255.5 -5.5 -7.5 
28.7934 1 P -248.5 -4.5 -4.5 
28.7971 1 P -250.5 -1.5 -1.5 
28.8008 1 P -261.5 0.5 -1.5 
28.8045 1 P -262.5 1.5 -6.5 
28.8082 1 P -256.5 3.5 -1.5 
28.8119 1 P -253.5 4.5 -7.5 
28.8156 1 P -245.5 3.5 -4.5 
28.8193 1 P -236.5 2.5 0.5 
28.823 1 P -233.5 -0.5 -2.5 
28.8267 1 P -233.5 -2.5 -3.5 
28.8304 1 P -227.5 -7.5 0.5 
28.8341 1 P -224.5 -8.5 -1.5 
28.8378 1 P -221.5 -6.5 -0.5 
28.8415 1 P -231.5 -3.5 1.5 
28.8452 1 P -232.5 -5.5 -1.5 
28.8489 1 P -233.5 -6.5 3.5 
28.8526 1 P -240.5 -5.5 -2.5 
28.8563 1 P -239.5 -1.5 -1.5 
28.86 1 P -235.5 -3.5 -3.5 
28.8637 1 P -235.5 -6.5 0.5 
28.8674 1 P -240.5 1.5 4.5 
28.8711 1 P -238.5 0.5 -4.5 
28.8748 1 P -243.5 -4.5 -5.5 
28.8785 1 P -236.5 -8.5 -5.5 
28.8822 1 P -240.5 -7.5 -7.5 
28.8859 1 P -239.5 -9.5 -2.5 
28.8896 1 P -244.5 -11.5 4.5 
28.8933 1 P -244.5 -17.5 9.5 
28.897 1 P -247.5 -13.5 10.5 
28.9007 1 P -255.5 -15.5 5.5 
28.9044 1 P -258.5 -7.5 2.5 
28.9081 1 P -261.5 -6.5 7.5 
28.9118 1 P -269.5 -10.5 4.5 
28.9155 1 P -269.5 -9.5 -5.5 
28.9192 1 P -274.5 -12.5 -8.5 
28.9229 1 P -268.5 -11.5 -11.5 
28.9266 1 P -264.5 -6.5 -10.5 
28.9303 1 P -262.5 -6.5 -11.5 
28.934 1 P -266.5 -3.5 -13.5 
28.9377 1 P -274.5 0.5 -12.5 
28.9414 1 P -278.5 5.5 -16.5 
28.9451 1 P -273.5 3.5 -12.5 
28.9488 1 P -270.5 9.5 -13.5 
28.9525 1 P -270.5 11.5 -14.5 
28.9562 1 P -275.5 8.5 -12.5 
28.9599 1 P -282.5 8.5 -13.5 
28.9636 1 P -287.5 8.5 -13.5 
28.9673 1 P -284.5 11.5 -9.5 
28.971 1 P -285.5 8.5 -14.5 
28.9747 1 P -284.5 6.5 -18.5 
28.9784 1 P -283.5 3.5 -15.5 
28.9821 1 P -285.5 3.5 -19.5 
28.9858 1 P -284.5 -2.5 -18.5 
28.9895 1 P -283.5 -3.5 -16.5 
28.9932 1 P -285.5 -5.5 -15.5 
28.9969 1 P -284.5 -6.5 -10.5 
29.0006 1 P -286.5 -5.5 -8.5 
29.0043 1 P -283.5 -5.5 -5.5 
29.008 1 P -282.5 -8.5 -7.5 
29.0117 1 P -282.5 -12.5 -11.5 
29.0154 1 P -280.5 -13.5 -9.5 
29.0191 1 P -287.5 -9.5 -12.5 
29.0228 1 P -288.5 -6.5 -5.5 
29.0265 1 P -289.5 -3.5 -17.5 
29.0302 1 P -288.5 7.5 -8.5 
29.0339 1 P -293.5 2.5 -12.5 
29.0376 1 P -297.5 1.5 -14.5 
29.0413 1 P -300.5 9.5 -5.5 
29.045 1 P -290.5 6.5 -8.5 
29.0487 1 P -290.5 0.5 -7.5 
29.0524 1 P -288.5 -3.5 0.5 
29.0561 1 P -294.5 -6.5 -0.5 
29.0598 1 P -294.5 -7.5 -2.5 
29.0635 1 P -298.5 -2.5 -11.5 
29.0672 1 P -294.5 -7.5 -17.5 
29.0709 1 P -293.5 -8.5 -17.5 
29.0746 1 P -295.5 -6.5 -16.5 
29.0783 1 P -293.5 -8.5 -6.5 
29.082 1 P -290.5 -9.5 -8.5 
29.0857 1 P -289.5 -14.5 -9.5 
29.0894 1 P -290.5 -17.5 -6.5 
29.0931 1 P -282.5 -11.5 -15.5 
29.0968 1 P -275.5 -6.5 -12.5 
29.1005 1 P -268.5 -0.5 -13.5 
29.1042 1 P -266.5 5.5 -16.5 
29.1079 1 P -268.5 6.5 -14.5 
29.1116 1 P -273.5 7.5 -14.5 
29.1153 1 P -270.5 7.5 -15.5 
29.119 1 P -267.5 4.5 -15.5 
29.1227 1 P -264.5 -1.5 -19.5 
29.1264 1 P -255.5 -5.5 -15.5 
29.1301 1 P -256.5 -5.5 -17.5 
29.1338 1 P -258.5 -8.5 -12.5 
29.1375 1 P -258.5 -12.5 -10.5 
29.1412 1 P -262.5 -5.5 -17.5 
29.1449 1 P -262.5 -12.5 -13.5 
29.1486 1 P -261.5 -11.5 -13.5 
29.1523 1 P -263.5 -4.5 -6.5 
29.156 1 P -262.5 -7.5 -9.5 
29.1597 1 P -264.5 -3.5 -6.5 
29.1634 1 P -265.5 0.5 -2.5 
29.1671 1 P -264.5 2.5 -7.5 
29.1708 1 P -263.5 5.5 -2.5 
29.1745 1 P -263.5 8.5 -1.5 
29.1782 1 P -263.5 14.5 0.5 
29.1819 1 P -257.5 17.5 -3.5 
29.1856 1 P -256.5 17.5 -5.5 
29.1893 1 P -261.5 15.5 -3.5 
29.193 1 P -269.5 18.5 0.5 
29.1967 1 P -274.5 15.5 -8.5 
29.2004 1 P -275.5 11.5 -8.5 
29.2041 1 P -282.5 7.5 -6.5 
29.2078 1 P -281.5 0.5 -17.5 
29.2115 1 P -279.5 1.5 -12.5 
29.2152 1 P -286.5 -0.5 -14.5 
29.2189 1 P -284.5 -10.5 -15.5 
29.2226 1 P -291.5 -8.5 -8.5 
29.2263 1 P -281.5 -2.5 -8.5 
29.23 1 P -280.5 -0.5 -6.5 
29.2337 1 P -285.5 6.5 -8.5 
29.2374 1 P -289.5 3.5 -9.5 
29.2411 1 P -288.5 8.5 -13.5 
29.2448 1 P -288.5 10.5 -10.5 
29.2485 1 P -289.5 10.5 -16.5 
29.2522 1 P -300.5 10.5 -12.5 
29.2559 1 P -296.5 2.5 -17.5 
29.2596 1 P -288.5 -0.5 -17.5 
29.2633 1 P -272.5 -1.5 -15.5 
29.267 1 P -262.5 -6.5 -16.5 
29.2707 1 P -264.5 -9.5 -16.5 
29.2744 1 P -272.5 -4.5 -12.5 
29.2781 1 P -271.5 -7.5 -14.5 
29.2818 1 P -272.5 -9.5 -11.5 
29.2855 1 P -272.5 -12.5 -14.5 
29.2892 1 P -274.5 -8.5 -15.5 
29.2929 1 P -276.5 -9.5 -12.5 
29.2966 1 P -285.5 -8.5 -10.5 
29.3003 1 P -287.5 -7.5 -11.5 
29.304 1 P -285.5 -9.5 -13.5 
29.3077 1 P -284.5 -14.5 -13.5 
29.3114 1 P -284.5 -10.5 -14.5 
29.3151 1 P -295.5 -13.5 -13.5 
29.3188 1 P -297.5 -7.5 -12.5 
29.3225 1 P -302.5 0.5 -10.5 
29.3262 1 P -299.5 6.5 -14.5 
29.3299 1 P -290.5 2.5 -15.5 
29.3336 1 P -294.5 1.5 -13.5 
29.3373 1 P -287.5 6.5 -14.5 
29.341 1 P -286.5 0.5 -18.5 
29.3447 1 P -286.5 -2.5 -18.5 
29.3484 1 P -293.5 -1.5 -18.5 
29.3521 1 P -297.5 4.5 -18.5 
29.3558 1 P -303.5 -3.5 -18.5 
29.3595 1 P -304.5 2.5 -14.5 
29.3632 1 P -303.5 3.5 -15.5 
29.3669 1 P -301.5 3.5 -17.5 
29.3706 1 P -295.5 -0.5 -17.5 
29.3743 1 P -298.5 -2.5 -13.5 
29.378 1 P -297.5 -6.5 -15.5 
29.3817 1 P -302.5 -12.5 -13.5 
29.3854 1 P -305.5 -9.5 -13.5 
29.3891 1 P -309.5 -4.5 -17.5 
29.3928 1 P -304.5 1.5 -17.5 
29.3965 1 P -301.5 6.5 -14.5 
29.4002 1 P -298.5 3.5 -18.5 
29.4039 1 P -297.5 -3.5 -19.5 
29.4076 1 P -300.5 -1.5 -16.5 
29.4113 1 P -306.5 -4.5 -17.5 
29.415 1 P -310.5 -7.5 -17.5 
29.4187 1 P -311.5 -8.5 -15.5 
29.4224 1 P -316.5 -8.5 -16.5 
29.4261 1 P -313.5 -10.5 -14.5 
29.4298 1 P -310.5 -8.5 -13.5 
29.4335 1 P -309.5 -9.5 -12.5 
29.4372 1 P -309.5 -9.5 -15.5 
29.4409 1 P -313.5 -13.5 -13.5 
29.4446 1 P -309.5 -14.5 -9.5 
29.4483 1 P -311.5 -13.5 -12.5 
29.452 1 P -307.5 -11.5 -13.5 
29.4557 1 P -302.5 -9.5 -6.5 
29.4594 1 P -294.5 -10.5 -2.5 
29.4631 1 P -289.5 -10.5 3.5 
29.4668 1 P -287.5 -13.5 2.5 
29.4705 1 P -286.5 -16.5 6.5 
29.4742 1 P -287.5 -17.5 8.5 
29.4779 1 P -287.5 -19.5 3.5 
29.4816 1 P -287.5 -17.5 4.5 
29.4853 1 P -291.5 -14.5 2.5 
29.489 1 P -298.5 -17.5 -3.5 
29.4927 1 P -295.5 -17.5 -6.5 
29.4964 1 P -295.5 -16.5 -8.5 
29.5001 1 P -299.5 -17.5 -6.5 
29.5038 1 P -295.5 -15.5 -1.5 
29.5075 1 P -288.5 -13.5 -0.5 
29.5112 1 P -289.5 -10.5 2.5 
29.5149 1 P -292.5 -18.5 5.5 
29.5186 1 P -291.5 -16.5 10.5 
29.5223 1 P -296.5 -9.5 12.5 
29.526 1 P -297.5 -11.5 12.5 
29.5297 1 P -300.5 -6.5 12.5 
29.5334 1 P -301.5 -8.5 16.5 
29.5371 1 P -304.5 -10.5 14.5 
29.5408 1 P -298.5 -9.5 16.5 
29.5445 1 P -291.5 -9.5 11.5 
29.5482 1 P -298.5 -16.5 7.5 
29.5519 1 P -305.5 -15.5 12.5 
29.5556 1 P -305.5 -7.5 10.5 
29.5593 1 P -307.5 -6.5 8.5 
29.563 1 P -309.5 -3.5 15.5 
29.5667 1 P -299.5 -5.5 12.5 
29.5704 1 P -297.5 -5.5 6.5 
29.5741 1 P -298.5 -5.5 9.5 
29.5778 1 P -304.5 1.5 13.5 
29.5815 1 P -310.5 -0.5 15.5 
29.5852 1 P -313.5 -5.5 14.5 
29.5889 1 P -315.5 -7.5 13.5 
29.5926 1 P -316.5 -5.5 11.5 
29.5963 1 P -313.5 -3.5 9.5 
29.6 1 P -309.5 -10.5 6.5 
29.6037 1 P -309.5 -12.5 2.5 
29.6074 1 P -307.5 -7.5 0.5 
29.6111 1 P -306.5 -6.5 3.5 
29.6148 1 P -309.5 -7.5 11.5 
29.6185 1 P -309.5 -6.5 12.5 
29.6222 1 P -314.5 -2.5 18.5 
29.6259 1 P -312.5 1.5 17.5 
29.6296 1 P -318.5 7.5 18.5 
29.6333 1 P -315.5 6.5 17.5 
29.637 1 P -309.5 4.5 17.5 
29.6407 1 P -306.5 1.5 19.5 
29.6444 1 P -306.5 -2.5 18.5 
29.6481 1 P -300.5 -3.5 19.5 
29.6518 1 P -303.5 -3.5 17.5 
29.6555 1 P -299.5 -8.5 11.5 
29.6592 1 P -298.5 -6.5 16.5 
29.6629 1 P -293.5 -2.5 17.5 
29.6666 1 P -295.5 -5.5 16.5 
29.6703 1 P -292.5 -4.5 18.5 
29.674 1 P -285.5 -4.5 14.5 
29.6777 1 P -285.5 -8.5 13.5 
29.6814 1 P -280.5 -1.5 17.5 
29.6851 1 P -281.5 5.5 16.5 
29.6888 1 P -284.5 1.5 17.5 
29.6925 1 P -285.5 3.5 14.5 
29.6962 1 P -275.5 4.5 7.5 
29.6999 1 P -275.5 11.5 4.5 
29.7036 1 P -278.5 12.5 4.5 
29.7073 1 P -276.5 10.5 7.5 
29.711 1 P -274.5 5.5 2.5 
29.7147 1 P -277.5 6.5 0.5 
29.7184 1 P -274.5 6.5 5.5 
29.7221 1 P -281.5 1.5 5.5 
29.7258 1 P -284.5 -0.5 7.5 
29.7295 1 P -284.5 -6.5 5.5 
29.7332 1 P -277.5 -10.5 2.5 
29.7369 1 P -276.5 -8.5 9.5 
29.7406 1 P -284.5 -1.5 9.5 
29.7443 1 P -278.5 3.5 6.5 
29.748 1 P -279.5 2.5 4.5 
29.7517 1 P -278.5 1.5 1.5 
29.7554 1 P -275.5 2.5 11.5 
29.7591 1 P -281.5 4.5 12.5 
29.7628 1 P -278.5 1.5 12.5 
29.7665 1 P -282.5 1.5 12.5 
29.7702 1 P -285.5 9.5 9.5 
29.7739 1 P -288.5 6.5 15.5 
29.7776 1 P -286.5 3.5 15.5 
29.7813 1 P -289.5 3.5 14.5 
29.785 1 P -287.5 2.5 19.5 
29.7887 1 P -294.5 -0.5 14.5 
29.7924 1 P -295.5 -0.5 8.5 
29.7961 1 P -299.5 8.5 7.5 
29.7998 1 P -304.5 10.5 8.5 
29.8035 1 P -303.5 10.5 8.5 
29.8072 1 P -309.5 5.5 8.5 
29.8109 1 P -308.5 2.5 4.5 
29.8146 1 P -313.5 6.5 5.5 
29.8183 1 P -308.5 -2.5 11.5 
29.822 1 P -312.5 0.5 5.5 
29.8257 1 P -312.5 -3.5 -1.5 
29.8294 1 P -311.5 -7.5 8.5 
29.8331 1 P -315.5 1.5 9.5 
29.8368 1 P -309.5 -0.5 7.5 
29.8405 1 P -311.5 -5.5 6.5 
29.8442 1 P -306.5 -6.5 7.5 
29.8479 1 P -307.5 -11.5 15.5 
29.8516 1 P -306.5 -12.5 14.5 
29.8553 1 P -305.5 -15.5 12.5 
29.859 1 P -300.5 -15.5 9.5 
29.8627 1 P -296.5 -18.5 5.5 
29.8664 1 P -299.5 -15.5 3.5 
29.8701 1 P -297.5 -17.5 2.5 
29.8738 1 P -295.5 -14.5 6.5 
29.8775 1 P -294.5 -12.5 1.5 
29.8812 1 P -295.5 -8.5 -2.5 
29.8849 1 P -302.5 -4.5 3.5 
29.8886 1 P -308.5 -7.5 -0.5 
29.8923 1 P -310.5 -7.5 -7.5 
29.896 1 P -307.5 -10.5 -2.5 
29.8997 1 P -311.5 -7.5 -3.5 
29.9034 1 P -315.5 -2.5 -3.5 
29.9071 1 P -313.5 -3.5 1.5 
29.9108 1 P -314.5 -3.5 2.5 
29.9145 1 P -324.5 -0.5 11.5 
29.9182 1 P -335.5 -3.5 -1.5 
29.9219 1 P -323.5 -2.5 3.5 
29.9256 1 P -318.5 -1.5 3.5 
29.9293 1 P -318.5 -0.5 7.5 
29.933 1 P -321.5 3.5 7.5 
29.9367 1 P -316.5 2.5 6.5 
29.9404 1 P -313.5 1.5 5.5 
29.9441 1 P -315.5 3.5 6.5 
29.9478 1 P -314.5 2.5 5.5 
29.9515 1 P -315.5 -2.5 10.5 
29.9552 1 P -322.5 1.5 4.5 
29.9589 1 P -314.5 3.5 0.5 
29.9626 1 P -312.5 0.5 -1.5 
29.9663 1 P -310.5 6.5 -2.5 
29.97 1 P -308.5 7.5 2.5 
29.9737 1 P -309.5 0.5 2.5 
29.9774 1 P -303.5 -0.5 3.5 
29.9811 1 P -300.5 3.5 2.5 
29.9848 1 P -300.5 1.5 4.5 
29.9885 1 P -303.5 -8.5 -0.5 
29.9922 1 P -304.5 -8.5 -0.5 
29.9959 1 P -313.5 -3.5 1.5 
29.9996 1 P -311.5 -4.5 0.5 
30.0033 1 P -310.5 -2.5 4.5 
30.007 1 P -311.5 -5.5 2.5 
30.0107 1 P -306.5 -10.5 4.5 
30.0144 1 P -308.5 -11.5 2.5 
30.0181 1 P -305.5 -6.5 5.5 
30.0218 1 P -307.5 -4.5 7.5 
30.0255 1 P -308.5 -10.5 8.5 
30.0292 1 P -308.5 -9.5 4.5 
30.0329 1 P -298.5 -13.5 5.5 
30.0366 1 P -299.5 -10.5 6.5 
30.0403 1 P -298.5 -10.5 12.5 
30.044 1 P -293.5 -10.5 14.5 
30.0477 1 P -288.5 -10.5 11.5 
30.0514 1 P -288.5 -1.5 8.5 
30.0551 1 P -289.5 1.5 18.5 
30.0588 1 P -292.5 -4.5 16.5 
30.0625 1 P -293.5 -6.5 17.5 
30.0662 1 P -289.5 -2.5 17.5 
30.0699 1 P -298.5 -2.5 16.5 
30.0736 1 P -303.5 -7.5 17.5 
30.0773 1 P -293.5 -9.5 17.5 
30.081 1 P -295.5 -11.5 15.5 
30.0847 1 P -297.5 2.5 18.5 
30.0884 1 P -295.5 2.5 17.5 
30.0921 1 P -300.5 7.5 15.5 
30.0958 1 P -297.5 5.5 18.5 
30.0995 1 P -299.5 7.5 17.5 
30.1032 1 P -299.5 2.5 17.5 
30.1069 1 P -288.5 6.5 13.5 
30.1106 1 P -292.5 4.5 16.5 
30.1143 1 P -293.5 9.5 12.5 
30.118 1 P -289.5 11.5 10.5 
30.1217 1 P -290.5 11.5 2.5 
30.1254 1 P -291.5 15.5 -8.5 
30.1291 1 P -298.5 19.5 -1.5 
30.1328 1 P -299.5 16.5 -2.5 
30.1365 1 P -297.5 15.5 -8.5 
30.1402 1 P -297.5 14.5 -12.5 
30.1439 1 P -295.5 15.5 -8.5 
30.1476 1 P -293.5 11.5 -9.5 
30.1513 1 P -293.5 0.5 -9.5 
30.155 1 P -289.5 3.5 -5.5 
30.1587 1 P -288.5 10.5 -12.5 
30.1624 1 P -301.5 10.5 -13.5 
30.1661 1 P -301.5 9.5 -10.5 
30.1698 1 P -300.5 15.5 -7.5 
30.1735 1 P -300.5 15.5 -9.5 
30.1772 1 P -300.5 13.5 -10.5 
30.1809 1 P -293.5 17.5 -7.5 
30.1846 1 P -296.5 17.5 -4.5 
30.1883 1 P -297.5 16.5 -2.5 
30.192 1 P -285.5 11.5 -5.5 
30.1957 1 P -288.5 9.5 -4.5 
30.1994 1 P -289.5 7.5 -6.5 
30.2031 1 P -286.5 7.5 -6.5 
30.2068 1 P -285.5 7.5 -6.5 
30.2105 1 P -282.5 7.5 4.5 
30.2142 1 P -274.5 3.5 9.5 
30.2179 1 P -276.5 1.5 12.5 
30.2216 1 P -278.5 6.5 9.5 
30.2253 1 P -280.5 10.5 9.5 
30.229 1 P -278.5 12.5 7.5 
30.2327 1 P -279.5 12.5 11.5 
30.2364 1 P -284.5 16.5 10.5 
30.2401 1 P -285.5 18.5 6.5 
30.2438 1 P -281.5 18.5 1.5 
30.2475 1 P -277.5 14.5 -4.5 
30.2512 1 P -285.5 17.5 2.5 
30.2549 1 P -287.5 14.5 5.5 
30.2586 1 P -287.5 18.5 2.5 
30.2623 1 P -284.5 15.5 3.5 
30.266 1 P -283.5 9.5 -0.5 
30.2697 1 P -282.5 9.5 -6.5 
30.2734 1 P -281.5 8.5 -9.5 
30.2771 1 P -275.5 12.5 -13.5 
30.2808 1 P -277.5 4.5 -17.5 
30.2845 1 P -272.5 0.5 -15.5 
30.2882 1 P -270.5 4.5 -18.5 
30.2919 1 P -273.5 6.5 -18.5 
30.2956 1 P -273.5 2.5 -16.5 
30.2993 1 P -276.5 2.5 -17.5 
30.303 1 P -276.5 -0.5 -17.5 
30.3067 1 P -275.5 -8.5 -15.5 
30.3104 1 P -276.5 -7.5 -15.5 
30.3141 1 P -281.5 -10.5 -15.5 
30.3178 1 P -279.5 -6.5 -14.5 
30.3215 1 P -279.5 -8.5 -6.5 
30.3252 1 P -282.5 -12.5 -9.5 
30.3289 1 P -277.5 -17.5 -8.5 
30.3326 1 P -281.5 -13.5 -13.5 
30.3363 1 P -276.5 -14.5 -7.5 
30.34 1 P -280.5 -16.5 -9.5 
30.3437 1 P -275.5 -13.5 -7.5 
30.3474 1 P -277.5 -10.5 -11.5 
30.3511 1 P -282.5 -9.5 -12.5 
30.3548 1 P -290.5 -8.5 -11.5 
30.3585 1 P -284.5 -8.5 -7.5 
30.3622 1 P -287.5 -5.5 -0.5 
30.3659 1 P -284.5 -3.5 -5.5 
30.3696 1 P -288.5 0.5 -3.5 
30.3733 1 P -285.5 -1.5 -7.5 
30.377 1 P -288.5 -0.5 -3.5 
30.3807 1 P -290.5 5.5 0.5 
30.3844 1 P -289.5 4.5 8.5 
30.3881 1 P -284.5 2.5 11.5 
30.3918 1 P -287.5 4.5 12.5 
30.3955 1 P -283.5 9.5 7.5 
30.3992 1 P -279.5 12.5 2.5 
30.4029 1 P -275.5 18.5 -2.5 
30.4066 1 P -275.5 16.5 -6.5 
30.4103 1 P -275.5 13.5 -2.5 
30.414 1 P -275.5 9.5 -5.5 
30.4177 1 P -267.5 3.5 -10.5 
30.4214 1 P -270.5 1.5 -16.5 
30.4251 1 P -268.5 6.5 -15.5 
30.4288 1 P -269.5 4.5 -10.5 
30.4325 1 P -254.5 16.5 -10.5 
30.4362 1 P -256.5 15.5 -12.5 
30.4399 1 P -259.5 17.5 -8.5 
30.4436 1 P -260.5 18.5 -5.5 
30.4473 1 P -257.5 16.5 -7.5 
30.451 1 P -257.5 12.5 -10.5 
30.4547 1 P -252.5 7.5 -12.5 
30.4584 1 P -252.5 1.5 -18.5 
30.4621 1 P -254.5 3.5 -17.5 
30.4658 1 P -251.5 5.5 -12.5 
30.4695 1 P -250.5 10.5 -11.5 
30.4732 1 P -251.5 11.5 -6.5 
30.4769 1 P -250.5 17.5 -7.5 
30.4806 1 P -257.5 13.5 -11.5 
30.4843 1 P -260.5 13.5 -7.5 
30.488 1 P -256.5 16.5 -9.5 
30.4917 1 P -257.5 8.5 -14.5 
30.4954 1 P -253.5 12.5 -13.5 
30.4991 1 P -256.5 10.5 -14.5 
30.5028 1 P -271.5 4.5 -16.5 
30.5065 1 P -272.5 -3.5 -12.5 
30.5102 1 P -273.5 0.5 -9.5 
30.5139 1 P -270.5 0.5 -16.5 
30.5176 1 P -267.5 -0.5 -17.5 
30.5213 1 P -269.5 -2.5 -15.5 
30.525 1 P -268.5 -7.5 -15.5 
30.5287 1 P -268.5 -9.5 -17.5 
30.5324 1 P -268.5 -5.5 -16.5 
30.5361 1 P -277.5 -8.5 -16.5 
30.5398 1 P -275.5 -11.5 -9.5 
30.5435 1 P -281.5 -4.5 -13.5 
30.5472 1 P -281.5 -1.5 -10.5 
30.5509 1 P -287.5 -5.5 -8.5 
30.5546 1 P -289.5 -11.5 -10.5 
30.5583 1 P -278.5 -12.5 -4.5 
30.562 1 P -273.5 -12.5 -1.5 
30.5657 1 P -280.5 -10.5 0.5 
30.5694 1 P -279.5 -14.5 2.5 
30.5731 1 P -276.5 -6.5 6.5 
30.5768 1 P -278.5 0.5 9.5 
30.5805 1 P -273.5 2.5 5.5 
30.5842 1 P -279.5 -2.5 2.5 
30.5879 1 P -277.5 2.5 0.5 
30.5916 1 P -282.5 4.5 -7.5 
30.5953 1 P -284.5 4.5 -2.5 
30.599 1 P -280.5 5.5 -0.5 
30.6027 1 P -276.5 6.5 -0.5 
30.6064 1 P -277.5 9.5 8.5 
30.6101 1 P -283.5 6.5 5.5 
30.6138 1 P -278.5 7.5 9.5 
30.6175 1 P -281.5 17.5 8.5 
30.6212 1 P -269.5 17.5 8.5 
30.6249 1 P -269.5 15.5 6.5 
30.6286 1 P -267.5 14.5 1.5 
30.6323 1 P -266.5 18.5 2.5 
30.636 1 P -264.5 13.5 4.5 
30.6397 1 P -268.5 11.5 9.5 
30.6434 1 P -262.5 2.5 17.5 
30.6471 1 P -265.5 -7.5 18.5 
30.6508 1 P -265.5 -5.5 16.5 
30.6545 1 P -270.5 -0.5 17.5 
30.6582 1 P -271.5 1.5 10.5 
30.6619 1 P -267.5 7.5 9.5 
30.6656 1 P -269.5 11.5 9.5 
30.6693 1 P -272.5 8.5 5.5 
30.673 1 P -268.5 6.5 3.5 
30.6767 1 P -272.5 3.5 7.5 
30.6804 1 P -282.5 5.5 1.5 
30.6841 1 P -281.5 14.5 -1.5 
30.6878 1 P -280.5 12.5 -1.5 
30.6915 1 P -279.5 8.5 -0.5 
30.6952 1 P -273.5 8.5 -5.5 
30.6989 1 P -286.5 10.5 -1.5 
30.7026 1 P -287.5 13.5 2.5 
30.7063 1 P -291.5 13.5 4.5 
30.71 1 P -291.5 15.5 -0.5 
30.7137 1 P -299.5 9.5 2.5 
30.7174 1 P -292.5 12.5 3.5 
30.7211 1 P -285.5 15.5 -1.5 
30.7248 1 P -281.5 17.5 4.5 
30.7285 1 P -286.5 14.5 6.5 
30.7322 1 P -287.5 10.5 9.5 
30.7359 1 P -285.5 15.5 1.5 
30.7396 1 P -287.5 10.5 7.5 
30.7433 1 P -288.5 11.5 8.5 
30.747 1 P -286.5 8.5 9.5 
30.7507 1 P -289.5 11.5 9.5 
30.7544 1 P -289.5 12.5 6.5 
30.7581 1 P -297.5 11.5 4.5 
30.7618 1 P -291.5 14.5 4.5 
30.7655 1 P -298.5 9.5 2.5 
30.7692 1 P -301.5 9.5 4.5 
30.7729 1 P -297.5 10.5 5.5 
30.7766 1 P -295.5 9.5 2.5 
30.7803 1 P -294.5 15.5 3.5 
30.784 1 P -296.5 13.5 8.5 
30.7877 1 P -294.5 14.5 9.5 
30.7914 1 P -286.5 18.5 5.5 
30.7951 1 P -285.5 16.5 8.5 
30.7988 1 P -286.5 14.5 7.5 
30.8025 1 P -284.5 16.5 4.5 
30.8062 1 P -273.5 11.5 7.5 
30.8099 1 P -271.5 7.5 11.5 
30.8136 1 P -271.5 9.5 14.5 
30.8173 1 P -276.5 9.5 13.5 
30.821 1 P -272.5 9.5 14.5 
30.8247 1 P -276.5 8.5 12.5 
30.8284 1 P -271.5 7.5 18.5 
30.8321 1 P -274.5 6.5 16.5 
30.8358 1 P -272.5 11.5 14.5 
30.8395 1 P -278.5 7.5 14.5 
30.8432 1 P -288.5 10.5 12.5 
30.8469 1 P -289.5 10.5 5.5 
30.8506 1 P -293.5 9.5 1.5 
30.8543 1 P -280.5 9.5 -5.5 
30.858 1 P -271.5 2.5 -7.5 
30.8617 1 P -267.5 0.5 -11.5 
30.8654 1 P -272.5 -0.5 -11.5 
30.8691 1 P -272.5 -3.5 -15.5 
30.8728 1 P -270.5 -2.5 -17.5 
30.8765 1 P -279.5 -1.5 -18.5 
30.8802 1 P -275.5 -6.5 -17.5 
30.8839 1 P -273.5 3.5 -17.5 
30.8876 1 P -270.5 4.5 -16.5 
30.8913 1 P -274.5 11.5 -13.5 
30.895 1 P -282.5 18.5 -7.5 
30.8987 1 P -286.5 12.5 -3.5 
30.9024 1 P -279.5 13.5 2.5 
30.9061 1 P -282.5 9.5 6.5 
30.9098 1 P -288.5 10.5 5.5 
30.9135 1 P -284.5 6.5 8.5 
30.9172 1 P -284.5 6.5 8.5 
30.9209 1 P -287.5 1.5 0.5 
30.9246 1 P -285.5 5.5 4.5 
30.9283 1 P -273.5 9.5 4.5 
30.932 1 P -272.5 0.5 7.5 
30.9357 1 P -276.5 -0.5 6.5 
30.9394 1 P -275.5 -2.5 9.5 
30.9431 1 P -270.5 1.5 11.5 
30.9468 1 P -267.5 1.5 8.5 
30.9505 1 P -270.5 -3.5 4.5 
30.9542 1 P -271.5 -2.5 6.5 
30.9579 1 P -275.5 -12.5 0.5 
30.9616 1 P -276.5 -14.5 9.5 
30.9653 1 P -280.5 -16.5 9.5 
30.969 1 P -283.5 -14.5 11.5 
30.9727 1 P -287.5 -12.5 8.5 
30.9764 1 P -281.5 -9.5 14.5 
30.9801 1 P -280.5 -10.5 11.5 
30.9838 1 P -277.5 -12.5 5.5 
30.9875 1 P -281.5 -5.5 8.5 
30.9912 1 P -284.5 0.5 4.5 
30.9949 1 P -287.5 2.5 8.5 
30.9986 1 P -285.5 2.5 1.5 
31.0023 1 P -289.5 4.5 5.5 
31.006 1 P -286.5 8.5 9.5 
31.0097 1 P -292.5 6.5 11.5 
31.0134 1 P -294.5 4.5 16.5 
31.0171 1 P -288.5 3.5 19.5 
31.0208 1 P -290.5 2.5 18.5 
31.0245 1 P -289.5 -1.5 19.5 
31.0282 1 P -291.5 -2.5 14.5 
31.0319 1 P -292.5 -1.5 19.5 
31.0356 1 P -292.5 -5.5 16.5 
31.0393 1 P -296.5 -5.5 18.5 
31.043 1 P -300.5 -5.5 13.5 
31.0467 1 P -308.5 -3.5 18.5 
31.0504 1 P -315.5 -11.5 12.5 
31.0541 1 P -318.5 -13.5 4.5 
31.0578 1 P -314.5 -10.5 9.5 
31.0615 1 P -319.5 -9.5 12.5 
31.0652 1 P -321.5 -10.5 13.5 
31.0689 1 P -324.5 -7.5 11.5 
31.0726 1 P -325.5 -12.5 11.5 
31.0763 1 P -330.5 -10.5 6.5 
31.08 1 P -327.5 -11.5 2.5 
31.0837 1 P -327.5 -16.5 4.5 
31.0874 1 P -329.5 -14.5 0.5 
31.0911 1 P -326.5 -9.5 1.5 
31.0948 1 P -333.5 -10.5 2.5 
31.0985 1 P -333.5 -11.5 10.5 
31.1022 1 P -335.5 -7.5 6.5 
31.1059 1 P -337.5 -10.5 1.5 
31.1096 1 P -339.5 -12.5 6.5 
31.1133 1 P -336.5 -16.5 3.5 
31.117 1 P -336.5 -13.5 2.5 
31.1207 1 P -338.5 -13.5 2.5 
31.1244 1 P -335.5 -14.5 2.5 
31.1281 1 P -340.5 -11.5 -0.5 
31.1318 1 P -339.5 -10.5 6.5 
31.1355 1 P -342.5 -7.5 11.5 
31.1392 1 P -348.5 -8.5 15.5 
31.1429 1 P -347.5 -3.5 14.5 
31.1466 1 P -347.5 -8.5 8.5 
31.1503 1 P -346.5 -8.5 8.5 
31.154 1 P -342.5 -8.5 6.5 
31.1577 1 P -336.5 -6.5 14.5 
31.1614 1 P -336.5 -7.5 12.5 
31.1651 1 P -344.5 -5.5 18.5 
31.1688 1 P -340.5 -3.5 19.5 
31.1725 1 P -338.5 -2.5 19.5 
31.1762 1 P -340.5 -5.5 18.5 
31.1799 1 P -340.5 -10.5 16.5 
31.1836 1 P -336.5 -7.5 15.5 
31.1873 1 P -338.5 -12.5 15.5 
31.191 1 P -336.5 -9.5 14.5 
31.1947 1 P -342.5 -11.5 14.5 
31.1984 1 P -347.5 -7.5 6.5 
31.2021 1 P -344.5 -14.5 13.5 
31.2058 1 P -347.5 -18.5 6.5 
31.2095 1 P -335.5 -12.5 12.5 
31.2132 1 P -337.5 -18.5 7.5 
31.2169 1 P -340.5 -11.5 11.5 
31.2206 1 P -339.5 -4.5 10.5 
31.2243 1 P -335.5 -10.5 10.5 
31.228 1 P -345.5 -6.5 13.5 
31.2317 1 P -344.5 -5.5 8.5 
31.2354 1 P -345.5 -9.5 8.5 
31.2391 1 P -346.5 -14.5 1.5 
31.2428 1 P -346.5 -11.5 1.5 
31.2465 1 P -345.5 -4.5 1.5 
31.2502 1 P -349.5 -9.5 -4.5 
31.2539 1 P -353.5 -6.5 0.5 
31.2576 1 P -349.5 -4.5 -2.5 
31.2613 1 P -356.5 -12.5 -8.5 
31.265 1 P -358.5 -13.5 -6.5 
31.2687 1 P -359.5 -12.5 -7.5 
31.2724 1 P -364.5 -16.5 -8.5 
31.2761 1 P -360.5 -16.5 -10.5 
31.2798 1 P -364.5 -17.5 -1.5 
31.2835 1 P -372.5 -14.5 4.5 
31.2872 1 P -372.5 -17.5 2.5 
31.2909 1 P -374.5 -18.5 1.5 
31.2946 1 P -377.5 -17.5 6.5 
31.2983 1 P -381.5 -10.5 9.5 
31.302 1 P -374.5 -14.5 5.5 
31.3057 1 P -378.5 -10.5 -1.5 
31.3094 1 P -379.5 -12.5 -11.5 
31.3131 1 P -381.5 -12.5 -9.5 
31.3168 1 P -389.5 -8.5 -17.5 
31.3205 1 P -397.5 -10.5 -16.5 
31.3242 1 P -397.5 -11.5 -11.5 
31.3279 1 P -395.5 -8.5 -16.5 
31.3316 1 P -402.5 -3.5 -11.5 
31.3353 1 P -402.5 0.5 -6.5 
31.339 1 P -399.5 4.5 -8.5 
31.3427 1 P -401.5 7.5 -8.5 
31.3464 1 P -404.5 9.5 -8.5 
31.3501 1 P -398.5 10.5 -15.5 
31.3538 1 P -395.5 10.5 -5.5 
31.3575 1 P -395.5 8.5 1.5 
31.3612 1 P -397.5 9.5 7.5 
31.3649 1 P -401.5 12.5 6.5 
31.3686 1 P -395.5 4.5 10.5 
31.3723 1 P -401.5 -0.5 13.5 
31.376 1 P -406.5 -2.5 5.5 
31.3797 1 P -412.5 -2.5 7.5 
31.3834 1 P -414.5 -0.5 8.5 
31.3871 1 P -409.5 4.5 6.5 
31.3908 1 P -411.5 3.5 2.5 
31.3945 1 P -410.5 4.5 2.5 
31.3982 1 P -412.5 5.5 6.5 
31.4019 1 P -416.5 8.5 5.5 
31.4056 1 P -419.5 11.5 15.5 
31.4093 1 P -419.5 5.5 14.5 
31.413 1 P -419.5 -0.5 12.5 
31.4167 1 P -415.5 -1.5 10.5 
31.4204 1 P -412.5 -5.5 9.5 
31.4241 1 P -410.5 1.5 9.5 
31.4278 1 P -413.5 1.5 8.5 
31.4315 1 P -411.5 3.5 3.5 
31.4352 1 P -413.5 14.5 6.5 
31.4389 1 P -412.5 14.5 7.5 
31.4426 1 P -416.5 16.5 3.5 
31.4463 1 P -417.5 14.5 -0.5 
31.45 1 P -416.5 18.5 2.5 
31.4537 1 P -408.5 19.5 1.5 
31.4574 1 P -409.5 19.5 -2.5 
31.4611 1 P -411.5 14.5 -10.5 
31.4648 1 P -407.5 16.5 -8.5 
31.4685 1 P -403.5 16.5 -2.5 
31.4722 1 P -398.5 18.5 -4.5 
31.4759 1 P -394.5 14.5 -6.5 
31.4796 1 P -390.5 5.5 -6.5 
31.4833 1 P -387.5 12.5 3.5 
31.487 1 P -390.5 12.5 10.5 
31.4907 1 P -391.5 16.5 9.5 
31.4944 1 P -390.5 15.5 9.5 
31.4981 1 P -389.5 17.5 9.5 
31.5018 1 P -385.5 10.5 7.5 
31.5055 1 P -388.5 7.5 10.5 
31.5092 1 P -382.5 7.5 11.5 
31.5129 1 P -389.5 7.5 15.5 
31.5166 1 P -385.5 6.5 11.5 
31.5203 1 P -386.5 5.5 17.5 
31.524 1 P -386.5 3.5 19.5 
31.5277 1 P -390.5 -1.5 12.5 
31.5314 1 P -391.5 2.5 3.5 
31.5351 1 P -389.5 -0.5 2.5 
31.5388 1 P -392.5 -4.5 0.5 
31.5425 1 P -400.5 -3.5 -0.5 
31.5462 1 P -395.5 -5.5 -2.5 
31.5499 1 P -391.5 -9.5 -0.5 
31.5536 1 P -395.5 -7.5 -0.5 
31.5573 1 P -395.5 -7.5 -1.5 
31.561 1 P -393.5 -3.5 -2.5 
31.5647 1 P -391.5 1.5 -1.5 
31.5684 1 P -389.5 1.5 -1.5 
31.5721 1 P -392.5 -2.5 -10.5 
31.5758 1 P -398.5 -5.5 -12.5 
31.5795 1 P -395.5 -13.5 -14.5 
31.5832 1 P -392.5 -11.5 -6.5 
31.5869 1 P -388.5 -12.5 -15.5 
31.5906 1 P -393.5 -9.5 -17.5 
31.5943 1 P -398.5 -0.5 -19.5 
31.598 1 P -395.5 5.5 -12.5 
31.6017 1 P -388.5 0.5 -8.5 
31.6054 1 P -387.5 -1.5 -2.5 
31.6091 1 P -387.5 -10.5 3.5 
31.6128 1 P -385.5 -14.5 3.5 
31.6165 1 P -381.5 -19.5 -1.5 
31.6202 1 P -378.5 -16.5 -10.5 
31.6239 1 P -377.5 -16.5 -10.5 
31.6276 1 P -377.5 -13.5 -9.5 
31.6313 1 P -371.5 -15.5 -6.5 
31.635 1 P -372.5 -13.5 -9.5 
31.6387 1 P -374.5 -12.5 -6.5 
31.6424 1 P -369.5 -13.5 -11.5 
31.6461 1 P -371.5 -14.5 -11.5 
31.6498 1 P -371.5 -15.5 -12.5 
31.6535 1 P -373.5 -11.5 -15.5 
31.6572 1 P -372.5 -13.5 -12.5 
31.6609 1 P -374.5 -17.5 -5.5 
31.6646 1 P -375.5 -14.5 -7.5 
31.6683 1 P -375.5 -14.5 -11.5 
31.672 1 P -368.5 -15.5 -10.5 
31.6757 1 P -364.5 -11.5 0.5 
31.6794 1 P -369.5 -7.5 4.5 
31.6831 1 P -375.5 -2.5 9.5 
31.6868 1 P -376.5 -9.5 14.5 
31.6905 1 P -378.5 -8.5 15.5 
31.6942 1 P -370.5 -7.5 14.5 
31.6979 1 P -368.5 -7.5 14.5 
31.7016 1 P -372.5 -7.5 16.5 
31.7053 1 P -378.5 -2.5 19.5 
31.709 1 P -382.5 -3.5 19.5 
31.7127 1 P -381.5 -0.5 18.5 
31.7164 1 P -379.5 1.5 16.5 
31.7201 1 P -377.5 7.5 18.5 
31.7238 1 P -371.5 7.5 17.5 
31.7275 1 P -376.5 10.5 10.5 
31.7312 1 P -376.5 11.5 10.5 
31.7349 1 P -380.5 11.5 9.5 
31.7386 1 P -380.5 5.5 4.5 
31.7423 1 P -384.5 6.5 1.5 
31.746 1 P -380.5 4.5 -1.5 
31.7497 1 P -377.5 0.5 -0.5 
31.7534 1 P -379.5 -2.5 0.5 
31.7571 1 P -374.5 -0.5 -2.5 
31.7608 1 P -370.5 -5.5 -10.5 
31.7645 1 P -372.5 -8.5 -10.5 
31.7682 1 P -376.5 -6.5 -7.5 
31.7719 1 P -373.5 -7.5 -8.5 
31.7756 1 P -371.5 -5.5 -4.5 
31.7793 1 P -367.5 -1.5 0.5 
31.783 1 P -366.5 1.5 2.5 
31.7867 1 P -365.5 5.5 -3.5 
31.7904 1 P -362.5 -0.5 -2.5 
31.7941 1 P -367.5 -0.5 1.5 
31.7978 1 P -365.5 -4.5 -1.5 
31.8015 1 P -369.5 -9.5 -7.5 
31.8052 1 P -367.5 -2.5 -1.5 
31.8089 1 P -363.5 -2.5 1.5 
31.8126 1 P -354.5 -6.5 1.5 
31.8163 1 P -357.5 -8.5 -0.5 
31.82 1 P -359.5 -5.5 -5.5 
31.8237 1 P -358.5 -5.5 -9.5 
31.8274 1 P -358.5 -4.5 -8.5 
31.8311 1 P -353.5 -3.5 -8.5 
31.8348 1 P -352.5 -3.5 -4.5 
31.8385 1 P -353.5 -4.5 -7.5 
31.8422 1 P -354.5 -2.5 -5.5 
31.8459 1 P -352.5 -1.5 -0.5 
31.8496 1 P -351.5 -8.5 -5.5 
31.8533 1 P -351.5 -10.5 -3.5 
31.857 1 P -354.5 -11.5 -0.5 
31.8607 1 P -351.5 -6.5 -0.5 
31.8644 1 P -351.5 -7.5 1.5 
31.8681 1 P -348.5 -4.5 5.5 
31.8718 1 P -336.5 -7.5 8.5 
31.8755 1 P -333.5 -5.5 13.5 
31.8792 1 P -332.5 -8.5 14.5 
31.8829 1 P -336.5 -15.5 8.5 
31.8866 1 P -330.5 -14.5 12.5 
31.8903 1 P -332.5 -13.5 12.5 
31.894 1 P -334.5 -9.5 16.5 
31.8977 1 P -330.5 -6.5 14.5 
31.9014 1 P -330.5 -1.5 15.5 
31.9051 1 P -320.5 4.5 12.5 
31.9088 1 P -322.5 8.5 17.5 
31.9125 1 P -318.5 8.5 13.5 
31.9162 1 P -322.5 10.5 8.5 
31.9199 1 P -322.5 3.5 1.5 
31.9236 1 P -327.5 -0.5 -1.5 
31.9273 1 P -335.5 -1.5 2.5 
31.931 1 P -328.5 -3.5 9.5 
31.9347 1 P -324.5 -7.5 10.5 
31.9384 1 P -320.5 -13.5 11.5 
31.9421 1 P -317.5 -6.5 16.5 
31.9458 1 P -317.5 -2.5 10.5 
31.9495 1 P -321.5 7.5 15.5 
31.9532 1 P -319.5 1.5 13.5 
31.9569 1 P -318.5 1.5 9.5 
31.9606 1 P -310.5 -7.5 1.5 
31.9643 1 P -306.5 -5.5 5.5 
31.968 1 P -307.5 -11.5 9.5 
31.9717 1 P -307.5 -4.5 8.5 
31.9754 1 P -310.5 -2.5 10.5 
31.9791 1 P -321.5 -0.5 9.5 
31.9828 1 P -321.5 2.5 17.5 
31.9865 1 P -318.5 -0.5 18.5 
31.9902 1 P -316.5 -5.5 18.5 
31.9939 1 P -319.5 -10.5 16.5 
31.9976 1 P -320.5 -9.5 11.5 
32.0013 1 P -318.5 -4.5 14.5 
32.005 1 P -322.5 3.5 17.5 
32.0087 1 P -321.5 3.5 13.5 
32.0124 1 P -315.5 -1.5 17.5 
32.0161 1 P -314.5 -7.5 15.5 
32.0198 1 P -314.5 -15.5 11.5 
32.0235 1 P -318.5 -14.5 5.5 
32.0272 1 P -322.5 -9.5 0.5 
32.0309 1 P -315.5 -18.5 5.5 
32.0346 1 P -324.5 -15.5 -1.5 
32.0383 1 P -324.5 -16.5 -0.5 
32.042 1 P -323.5 -18.5 0.5 
32.0457 1 P -326.5 -16.5 4.5 
32.0494 1 P -324.5 -19.5 0.5 
32.0531 1 P -322.5 -17.5 -4.5 
32.0568 1 P -328.5 -18.5 -4.5 
32.0605 1 P -330.5 -13.5 -2.5 
32.0642 1 P -335.5 -2.5 -5.5 
32.0679 1 P -337.5 -4.5 -7.5 
32.0716 1 P -338.5 -3.5 -11.5 
32.0753 1 P -343.5 -5.5 -15.5 
32.079 1 P -341.5 0.5 -19.5 
32.0827 1 P -339.5 -0.5 -18.5 
32.0864 1 P -340.5 4.5 -10.5 
32.0901 1 P -334.5 6.5 -9.5 
32.0938 1 P -332.5 6.5 -4.5 
32.0975 1 P -328.5 2.5 -2.5 
32.1012 1 P -324.5 3.5 -6.5 
32.1049 1 P -322.5 -2.5 -6.5 
32.1086 1 P -315.5 -12.5 -11.5 
32.1123 1 P -314.5 -16.5 -9.5 
32.116 1 P -315.5 -15.5 -12.5 
32.1197 1 P -311.5 -13.5 -6.5 
32.1234 1 P -307.5 -9.5 -1.5 
32.1271 1 P -309.5 -9.5 6.5 
32.1308 1 P -312.5 -9.5 5.5 
32.1345 1 P -311.5 -5.5 8.5 
32.1382 1 P -320.5 2.5 9.5 
32.1419 1 P -324.5 0.5 6.5 
32.1456 1 P -322.5 4.5 4.5 
32.1493 1 P -319.5 4.5 4.5 
32.153 1 P -317.5 -0.5 2.5 
32.1567 1 P -319.5 4.5 4.5 
32.1604 1 P -318.5 1.5 14.5 
32.1641 1 P -321.5 -7.5 15.5 
32.1678 1 P -322.5 -8.5 10.5 
32.1715 1 P -329.5 -8.5 4.5 
32.1752 1 P -327.5 -14.5 1.5 
32.1789 1 P -335.5 -18.5 1.5 
32.1826 1 P -332.5 -16.5 5.5 
32.1863 1 P -331.5 -12.5 12.5 
32.19 1 P -328.5 -15.5 10.5 
32.1937 1 P -314.5 -16.5 4.5 
32.1974 1 P -315.5 -19.5 1.5 
32.2011 1 P -313.5 -16.5 -3.5 
32.2048 1 P -314.5 -19.5 -0.5 
32.2085 1 P -316.5 -18.5 -7.5 
32.2122 1 P -322.5 -16.5 -9.5 
32.2159 1 P -322.5 -8.5 -11.5 
32.2196 1 P -318.5 -12.5 -13.5 
32.2233 1 P -317.5 -11.5 -14.5 
32.227 1 P -324.5 -12.5 -11.5 
32.2307 1 P -323.5 -6.5 -15.5 
32.2344 1 P -322.5 -2.5 -14.5 
32.2381 1 P -324.5 -3.5 -15.5 
32.2418 1 P -331.5 -7.5 -18.5 
32.2455 1 P -336.5 -10.5 -16.5 
32.2492 1 P -340.5 -7.5 -12.5 
32.2529 1 P -343.5 -3.5 -14.5 
32.2566 1 P -348.5 -12.5 -15.5 
32.2603 1 P -346.5 -9.5 -10.5 
32.264 1 P -349.5 -3.5 -16.5 
32.2677 1 P -341.5 2.5 -17.5 
32.2714 1 P -339.5 5.5 -12.5 
32.2751 1 P -336.5 7.5 -15.5 
32.2788 1 P -336.5 2.5 -15.5 
32.2825 1 P -337.5 10.5 -11.5 
32.2862 1 P -349.5 9.5 -9.5 
32.2899 1 P -349.5 5.5 -2.5 
32.2936 1 P -353.5 0.5 0.5 
32.2973 1 P -347.5 -5.5 -2.5 
32.301 1 P -347.5 -3.5 -2.5 
32.3047 1 P -349.5 -1.5 -1.5 
32.3084 1 P -350.5 -0.5 -1.5 
32.3121 1 P -356.5 0.5 -1.5 
32.3158 1 P -357.5 -3.5 1.5 
32.3195 1 P -357.5 -6.5 0.5 
32.3232 1 P -356.5 -2.5 -2.5 
32.3269 1 P -351.5 -1.5 5.5 
32.3306 1 P -351.5 -3.5 9.5 
32.3343 1 P -352.5 -2.5 10.5 
32.338 1 P -353.5 -8.5 8.5 
32.3417 1 P -353.5 -2.5 11.5 
32.3454 1 P -346.5 -1.5 12.5 
32.3491 1 P -342.5 -5.5 12.5 
32.3528 1 P -344.5 2.5 13.5 
32.3565 1 P -343.5 4.5 18.5 
32.3602 1 P -340.5 1.5 14.5 
32.3639 1 P -335.5 2.5 16.5 
32.3676 1 P -336.5 3.5 19.5 
32.3713 1 P -339.5 2.5 15.5 
32.375 1 P -344.5 10.5 12.5 
32.3787 1 P -344.5 10.5 13.5 
32.3824 1 P -347.5 8.5 9.5 
32.3861 1 P -336.5 11.5 14.5 
32.3898 1 P -337.5 13.5 14.5 
32.3935 1 P -347.5 6.5 10.5 
32.3972 1 P -346.5 8.5 11.5 
32.4009 1 P -344.5 7.5 14.5 
32.4046 1 P -349.5 9.5 16.5 
32.4083 1 P -349.5 7.5 14.5 
32.412 1 P -356.5 6.5 10.5 
32.4157 1 P -358.5 2.5 14.5 
32.4194 1 P -356.5 5.5 15.5 
32.4231 1 P -357.5 4.5 12.5 
32.4268 1 P -360.5 6.5 15.5 
32.4305 1 P -363.5 7.5 17.5 
32.4342 1 P -359.5 5.5 16.5 
32.4379 1 P -359.5 10.5 15.5 
32.4416 1 P -364.5 7.5 12.5 
32.4453 1 P -367.5 9.5 13.5 
32.449 1 P -363.5 13.5 14.5 
32.4527 1 P -366.5 12.5 10.5 
32.4564 1 P -370.5 11.5 15.5 
32.4601 1 P -371.5 10.5 15.5 
32.4638 1 P -370.5 3.5 7.5 
32.4675 1 P -372.5 1.5 0.5 
32.4712 1 P -372.5 6.5 0.5 
32.4749 1 P -376.5 -0.5 4.5 
32.4786 1 P -372.5 3.5 10.5 
32.4823 1 P -379.5 2.5 5.5 
32.486 1 P -364.5 1.5 1.5 
32.4897 1 P -358.5 0.5 2.5 
32.4934 1 P -355.5 6.5 8.5 
32.4971 1 P -356.5 5.5 11.5 
32.5008 1 P -353.5 0.5 11.5 
32.5045 1 P -353.5 -4.5 13.5 
32.5082 1 P -351.5 -0.5 15.5 
32.5119 1 P -351.5 -0.5 14.5 
32.5156 1 P -352.5 3.5 17.5 
32.5193 1 P -353.5 5.5 14.5 
32.523 1 P -351.5 4.5 11.5 
32.5267 1 P -353.5 6.5 10.5 
32.5304 1 P -357.5 3.5 10.5 
32.5341 1 P -358.5 8.5 8.5 
32.5378 1 P -358.5 5.5 11.5 
32.5415 1 P -362.5 6.5 3.5 
32.5452 1 P -359.5 -0.5 6.5 
32.5489 1 P -362.5 1.5 10.5 
32.5526 1 P -363.5 1.5 14.5 
32.5563 1 P -362.5 2.5 17.5 
32.56 1 P -361.5 0.5 12.5 
32.5637 1 P -362.5 3.5 11.5 
32.5674 1 P -360.5 -1.5 13.5 
32.5711 1 P -359.5 -0.5 14.5 
32.5748 1 P -357.5 -9.5 17.5 
32.5785 1 P -355.5 -4.5 9.5 
32.5822 1 P -353.5 -2.5 8.5 
32.5859 1 P -352.5 4.5 16.5 
32.5896 1 P -348.5 0.5 12.5 
32.5933 1 P -354.5 2.5 10.5 
32.597 1 P -338.5 -0.5 5.5 
32.6007 1 P -337.5 -3.5 5.5 
32.6044 1 P -335.5 0.5 10.5 
32.6081 1 P -337.5 -0.5 4.5 
32.6118 1 P -342.5 0.5 -6.5 
32.6155 1 P -343.5 -2.5 -12.5 
32.6192 1 P -348.5 -4.5 -14.5 
32.6229 1 P -344.5 -6.5 -14.5 
32.6266 1 P -350.5 -10.5 -11.5 
32.6303 1 P -353.5 -4.5 -0.5 
32.634 1 P -347.5 -8.5 3.5 
32.6377 1 P -349.5 -15.5 8.5 
32.6414 1 P -350.5 -14.5 9.5 
32.6451 1 P -350.5 -11.5 11.5 
32.6488 1 P -346.5 -11.5 13.5 
32.6525 1 P -349.5 -12.5 14.5 
32.6562 1 P -347.5 -9.5 13.5 
32.6599 1 P -344.5 -13.5 14.5 
32.6636 1 P -346.5 -13.5 14.5 
32.6673 1 P -349.5 -10.5 7.5 
32.671 1 P -352.5 -12.5 6.5 
32.6747 1 P -351.5 -11.5 11.5 
32.6784 1 P -350.5 -16.5 9.5 
32.6821 1 P -357.5 -14.5 10.5 
32.6858 1 P -353.5 -9.5 10.5 
32.6895 1 P -357.5 -16.5 2.5 
32.6932 1 P -360.5 -16.5 -4.5 
32.6969 1 P -361.5 -14.5 -9.5 
32.7006 1 P -366.5 -8.5 -12.5 
32.7043 1 P -361.5 -5.5 -13.5 
32.708 1 P -363.5 -12.5 -13.5 
32.7117 1 P -359.5 -2.5 -16.5 
32.7154 1 P -359.5 -1.5 -13.5 
32.7191 1 P -364.5 -7.5 -13.5 
32.7228 1 P -362.5 -1.5 -17.5 
32.7265 1 P -365.5 1.5 -4.5 
32.7302 1 P -362.5 -4.5 -6.5 
32.7339 1 P -358.5 -2.5 -5.5 
32.7376 1 P -354.5 -4.5 -4.5 
32.7413 1 P -356.5 -10.5 -9.5 
32.745 1 P -361.5 -13.5 -11.5 
32.7487 1 P -364.5 -5.5 -14.5 
32.7524 1 P -356.5 1.5 -3.5 
32.7561 1 P -356.5 6.5 3.5 
32.7598 1 P -358.5 15.5 -4.5 
32.7635 1 P -357.5 18.5 -4.5 
32.7672 1 P -364.5 14.5 -11.5 
32.7709 1 P -360.5 11.5 -10.5 
32.7746 1 P -349.5 13.5 -14.5 
32.7783 1 P -347.5 13.5 -13.5 
32.782 1 P -346.5 11.5 -13.5 
32.7857 1 P -353.5 1.5 -16.5 
32.7894 1 P -351.5 3.5 -14.5 
32.7931 1 P -352.5 5.5 -18.5 
32.7968 1 P -350.5 1.5 -18.5 
32.8005 1 P -348.5 -0.5 -17.5 
32.8042 1 P -347.5 1.5 -19.5 
32.8079 1 P -348.5 0.5 -16.5 
32.8116 1 P -348.5 2.5 -18.5 
32.8153 1 P -347.5 -5.5 -18.5 
32.819 1 P -348.5 -10.5 -16.5 
32.8227 1 P -343.5 -3.5 -15.5 
32.8264 1 P -339.5 -1.5 -9.5 
32.8301 1 P -342.5 0.5 -12.5 
32.8338 1 P -346.5 -4.5 -18.5 
32.8375 1 P -348.5 -7.5 -14.5 
32.8412 1 P -349.5 -5.5 -10.5 
32.8449 1 P -344.5 -6.5 -17.5 
32.8486 1 P -341.5 -1.5 -17.5 
32.8523 1 P -343.5 4.5 -17.5 
32.856 1 P -347.5 7.5 -17.5 
32.8597 1 P -355.5 12.5 -12.5 
32.8634 1 P -350.5 9.5 -12.5 
32.8671 1 P -348.5 14.5 -10.5 
32.8708 1 P -351.5 4.5 -9.5 
32.8745 1 P -352.5 -0.5 -11.5 
32.8782 1 P -350.5 -2.5 -11.5 
32.8819 1 P -355.5 -1.5 -9.5 
32.8856 1 P -354.5 -9.5 -10.5 
32.8893 1 P -360.5 -6.5 -18.5 
32.893 1 P -365.5 -8.5 -13.5 
32.8967 1 P -369.5 -10.5 -12.5 
32.9004 1 P -369.5 -13.5 -8.5 
32.9041 1 P -372.5 -10.5 -2.5 
32.9078 1 P -377.5 -5.5 -4.5 
32.9115 1 P -374.5 -1.5 -5.5 
32.9152 1 P -376.5 -6.5 0.5 
32.9189 1 P -379.5 -4.5 -1.5 
32.9226 1 P -387.5 -6.5 -1.5 
32.9263 1 P -387.5 -7.5 2.5 
32.93 1 P -389.5 -5.5 -2.5 
32.9337 1 P -389.5 -7.5 8.5 
32.9374 1 P -397.5 -11.5 13.5 
32.9411 1 P -394.5 -10.5 14.5 
32.9448 1 P -398.5 -4.5 5.5 
32.9485 1 P -396.5 -6.5 1.5 
32.9522 1 P -395.5 -7.5 9.5 
32.9559 1 P -401.5 -9.5 10.5 
32.9596 1 P -398.5 -6.5 17.5 
32.9633 1 P -403.5 -10.5 13.5 
32.967 1 P -405.5 -7.5 13.5 
32.9707 1 P -403.5 -10.5 14.5 
32.9744 1 P -407.5 -9.5 13.5 
32.9781 1 P -408.5 -3.5 12.5 
32.9818 1 P -411.5 0.5 9.5 
32.9855 1 P -412.5 -2.5 5.5 
32.9892 1 P -405.5 1.5 -1.5 
32.9929 1 P -414.5 6.5 -7.5 
32.9966 1 P -409.5 4.5 -2.5 
33.0003 1 P -409.5 6.5 6.5 
33.004 1 P -407.5 8.5 1.5 
33.0077 1 P -404.5 7.5 -3.5 
33.0114 1 P -404.5 18.5 -1.5 
33.0151 1 P -413.5 18.5 2.5 
33.0188 1 P -419.5 18.5 7.5 
33.0225 1 P -425.5 14.5 1.5 
33.0262 1 P -417.5 13.5 6.5 
33.0299 1 P -420.5 7.5 4.5 
33.0336 1 P -422.5 9.5 5.5 
33.0373 1 P -418.5 9.5 1.5 
33.041 1 P -416.5 9.5 0.5 
33.0447 1 P -415.5 9.5 -6.5 
33.0484 1 P -413.5 15.5 -8.5 
33.0521 1 P -413.5 17.5 0.5 
33.0558 1 P -407.5 14.5 -3.5 
33.0595 1 P -408.5 15.5 -0.5 
33.0632 1 P -412.5 9.5 -1.5 
33.0669 1 P -416.5 10.5 -4.5 
33.0706 1 P -418.5 11.5 -2.5 
33.0743 1 P -421.5 9.5 -6.5 
33.078 1 P -422.5 16.5 2.5 
33.0817 1 P -424.5 13.5 3.5 
33.0854 1 P -425.5 14.5 6.5 
33.0891 1 P -426.5 15.5 2.5 
33.0928 1 P -438.5 17.5 -2.5 
33.0965 1 P -437.5 18.5 2.5 
33.1002 1 P -436.5 14.5 3.5 
33.1039 1 P -443.5 11.5 8.5 
33.1076 1 P -441.5 -0.5 7.5 
33.1113 1 P -440.5 -0.5 2.5 
33.115 1 P -440.5 -0.5 -5.5 
33.1187 1 P -442.5 3.5 -5.5 
33.1224 1 P -441.5 2.5 -3.5 
33.1261 1 P -441.5 1.5 -3.5 
33.1298 1 P -445.5 3.5 -3.5 
33.1335 1 P -438.5 5.5 -5.5 
33.1372 1 P -437.5 5.5 0.5 
33.1409 1 P -435.5 7.5 4.5 
33.1446 1 P -425.5 3.5 3.5 
33.1483 1 P -423.5 4.5 5.5 
33.152 1 P -428.5 7.5 4.5 
33.1557 1 P -432.5 10.5 11.5 
33.1594 1 P -429.5 4.5 11.5 
33.1631 1 P -432.5 1.5 7.5 
33.1668 1 P -428.5 1.5 11.5 
33.1705 1 P -428.5 7.5 12.5 
33.1742 1 P -425.5 12.5 9.5 
33.1779 1 P -425.5 15.5 5.5 
33.1816 1 P -426.5 17.5 1.5 
33.1853 1 P -431.5 17.5 2.5 
33.189 1 P -435.5 18.5 1.5 
33.1927 1 P -435.5 15.5 1.5 
33.1964 1 P -435.5 10.5 3.5 
33.2001 1 P -435.5 15.5 3.5 
33.2038 1 P -434.5 10.5 0.5 
33.2075 1 P -433.5 17.5 -3.5 
33.2112 1 P -436.5 9.5 -11.5 
33.2149 1 P -445.5 3.5 -12.5 
33.2186 1 P -444.5 4.5 -17.5 
33.2223 1 P -440.5 5.5 -15.5 
33.226 1 P -439.5 5.5 -17.5 
33.2297 1 P -439.5 4.5 -17.5 
33.2334 1 P -442.5 3.5 -17.5 
33.2371 1 P -429.5 1.5 -18.5 
33.2408 1 P -432.5 0.5 -9.5 
33.2445 1 P -435.5 -0.5 -12.5 
33.2482 1 P -431.5 -5.5 -18.5 
33.2519 1 P -435.5 -9.5 -14.5 
33.2556 1 P -438.5 -8.5 -13.5 
33.2593 1 P -443.5 -8.5 -8.5 
33.263 1 P -447.5 -4.5 -8.5 
33.2667 1 P -437.5 -2.5 -7.5 
33.2704 1 P -439.5 -5.5 -1.5 
33.2741 1 P -435.5 -11.5 -8.5 
33.2778 1 P -436.5 -14.5 -11.5 
33.2815 1 P -438.5 -5.5 -11.5 
33.2852 1 P -442.5 -3.5 -14.5 
33.2889 1 P -443.5 -3.5 -19.5 
33.2926 1 P -443.5 7.5 -17.5 
33.2963 1 P -438.5 6.5 -15.5 
33.3 1 P -439.5 13.5 -4.5 
33.3037 1 P -440.5 15.5 -8.5 
33.3074 1 P -445.5 12.5 -9.5 
33.3111 1 P -437.5 0.5 -8.5 
33.3148 1 P -441.5 1.5 -7.5 
33.3185 1 P -439.5 -1.5 -0.5 
33.3222 1 P -442.5 -11.5 -5.5 
33.3259 1 P -442.5 -12.5 -7.5 
33.3296 1 P -443.5 -6.5 -7.5 
33.3333 1 P -436.5 -8.5 -4.5 
33.337 1 P -433.5 -9.5 -8.5 
33.3407 1 P -433.5 -13.5 -7.5 
33.3444 1 P -437.5 -10.5 -6.5 
33.3481 1 P -443.5 -14.5 -2.5 
33.3518 1 P -432.5 -15.5 -4.5 
33.3555 1 P -441.5 -15.5 -7.5 
33.3592 1 P -438.5 -17.5 -5.5 
33.3629 1 P -443.5 -17.5 -3.5 
33.3666 1 P -451.5 -13.5 -1.5 
33.3703 1 P -457.5 -13.5 7.5 
33.374 1 P -457.5 -13.5 10.5 
33.3777 1 P -461.5 -11.5 12.5 
33.3814 1 P -464.5 -16.5 10.5 
33.3851 1 P -470.5 -14.5 6.5 
33.3888 1 P -472.5 -16.5 10.5 
33.3925 1 P -475.5 -6.5 9.5 
33.3962 1 P -481.5 -6.5 2.5 
33.3999 1 P -483.5 -5.5 2.5 
33.4036 1 P -475.5 -4.5 7.5 
33.4073 1 P -473.5 -3.5 4.5 
33.411 1 P -468.5 4.5 10.5 
33.4147 1 P -467.5 6.5 11.5 
33.4184 1 P -471.5 6.5 14.5 
33.4221 1 P -469.5 9.5 11.5 
33.4258 1 P -466.5 -1.5 14.5 
33.4295 1 P -464.5 0.5 14.5 
33.4332 1 P -467.5 -4.5 15.5 
33.4369 1 P -466.5 -0.5 12.5 
33.4406 1 P -453.5 -5.5 12.5 
33.4443 1 P -441.5 -6.5 6.5 
33.448 1 P -437.5 -9.5 11.5 
33.4517 1 P -447.5 -12.5 12.5 
33.4554 1 P -443.5 -11.5 12.5 
33.4591 1 P -443.5 -17.5 9.5 
33.4628 1 P -441.5 -8.5 12.5 
33.4665 1 P -439.5 -10.5 13.5 
33.4702 1 P -438.5 -11.5 1.5 
33.4739 1 P -435.5 -8.5 1.5 
33.4776 1 P -438.5 -1.5 1.5 
33.4813 1 P -444.5 -12.5 7.5 
33.485 1 P -447.5 -11.5 -6.5 
33.4887 1 P -448.5 -9.5 0.5 
33.4924 1 P -450.5 -16.5 2.5 
33.4961 1 P -449.5 -4.5 -5.5 
33.4998 1 P -450.5 -5.5 -9.5 
33.5035 1 P -454.5 -2.5 -8.5 
33.5072 1 P -458.5 -1.5 -10.5 
33.5109 1 P -459.5 -6.5 -11.5 
33.5146 1 P -462.5 -12.5 -14.5 
33.5183 1 P -461.5 -7.5 -14.5 
33.522 1 P -461.5 -8.5 -9.5 
33.5257 1 P -461.5 -1.5 -11.5 
33.5294 1 P -472.5 -6.5 -4.5 
33.5331 1 P -463.5 -8.5 -5.5 
33.5368 1 P -461.5 -10.5 -7.5 
33.5405 1 P -468.5 -5.5 -3.5 
33.5442 1 P -469.5 -7.5 2.5 
33.5479 1 P -477.5 -5.5 3.5 
33.5516 1 P -477.5 -13.5 8.5 
33.5553 1 P -478.5 -16.5 5.5 
33.559 1 P -480.5 -12.5 8.5 
33.5627 1 P -488.5 -5.5 10.5 
33.5664 1 P -487.5 -0.5 11.5 
33.5701 1 P -487.5 -9.5 17.5 
33.5738 1 P -477.5 -4.5 16.5 
33.5775 1 P -471.5 4.5 17.5 
33.5812 1 P -474.5 2.5 19.5 
33.5849 1 P -474.5 6.5 18.5 
33.5886 1 P -483.5 7.5 11.5 
33.5923 1 P -483.5 8.5 13.5 
33.596 1 P -484.5 10.5 11.5 
33.5997 1 P -494.5 12.5 7.5 
33.6034 1 P -490.5 13.5 10.5 
33.6071 1 P -492.5 11.5 8.5 
33.6108 1 P -490.5 17.5 8.5 
33.6145 1 P -481.5 6.5 2.5 
33.6182 1 P -479.5 10.5 7.5 
33.6219 1 P -485.5 10.5 0.5 
33.6256 1 P -479.5 5.5 2.5 
33.6293 1 P -484.5 10.5 3.5 
33.633 1 P -483.5 5.5 -1.5 
33.6367 1 P -483.5 9.5 -1.5 
33.6404 1 P -480.5 13.5 -0.5 
33.6441 1 P -478.5 5.5 3.5 
33.6478 1 P -479.5 9.5 10.5 
33.6515 1 P -482.5 14.5 8.5 
33.6552 1 P -483.5 17.5 4.5 
33.6589 1 P -478.5 9.5 7.5 
33.6626 1 P -476.5 6.5 9.5 
33.6663 1 P -477.5 5.5 17.5 
33.67 1 P -472.5 9.5 16.5 
33.6737 1 P -475.5 9.5 12.5 
33.6774 1 P -472.5 11.5 2.5 
33.6811 1 P -468.5 12.5 5.5 
33.6848 1 P -464.5 1.5 1.5 
33.6885 1 P -459.5 8.5 -7.5 
33.6922 1 P -457.5 13.5 -10.5 
33.6959 1 P -457.5 13.5 -8.5 
33.6996 1 P -451.5 17.5 -7.5 
33.7033 1 P -447.5 10.5 -6.5 
33.707 1 P -446.5 9.5 -6.5 
33.7107 1 P -447.5 14.5 -2.5 
33.7144 1 P -452.5 10.5 -8.5 
33.7181 1 P -456.5 8.5 -10.5 
33.7218 1 P -450.5 4.5 6.5 
33.7255 1 P -452.5 2.5 2.5 
33.7292 1 P -449.5 -1.5 3.5 
33.7329 1 P -454.5 0.5 3.5 
33.7366 1 P -456.5 5.5 3.5 
33.7403 1 P -452.5 8.5 0.5 
33.744 1 P -449.5 5.5 7.5 
33.7477 1 P -445.5 13.5 4.5 
33.7514 1 P -433.5 13.5 5.5 
33.7551 1 P -438.5 13.5 2.5 
33.7588 1 P -437.5 4.5 9.5 
33.7625 1 P -432.5 5.5 7.5 
33.7662 1 P -430.5 -4.5 17.5 
33.7699 1 P -432.5 -4.5 16.5 
33.7736 1 P -439.5 -5.5 7.5 
33.7773 1 P -436.5 -6.5 17.5 
33.781 1 P -439.5 -6.5 15.5 
33.7847 1 P -441.5 -3.5 10.5 
33.7884 1 P -437.5 -9.5 2.5 
33.7921 1 P -436.5 -13.5 2.5 
33.7958 1 P -434.5 -16.5 0.5 
33.7995 1 P -433.5 -14.5 4.5 
33.8032 1 P -433.5 -15.5 4.5 
33.8069 1 P -428.5 -14.5 3.5 
33.8106 1 P -428.5 -19.5 -0.5 
33.8143 1 P -433.5 -15.5 -3.5 
33.818 1 P -426.5 -17.5 2.5 
33.8217 1 P -422.5 -10.5 2.5 
33.8254 1 P -424.5 -8.5 1.5 
33.8291 1 P -422.5 -8.5 -0.5 
33.8328 1 P -427.5 -5.5 3.5 
33.8365 1 P -429.5 -13.5 7.5 
33.8402 1 P -433.5 -14.5 11.5 
33.8439 1 P -436.5 -11.5 10.5 
33.8476 1 P -432.5 -3.5 13.5 
33.8513 1 P -432.5 -5.5 13.5 
33.855 1 P -434.5 -11.5 9.5 
33.8587 1 P -430.5 -14.5 4.5 
33.8624 1 P -429.5 -8.5 2.5 
33.8661 1 P -433.5 -7.5 -0.5 
33.8698 1 P -434.5 -9.5 -3.5 
33.8735 1 P -443.5 -11.5 -8.5 
33.8772 1 P -444.5 -0.5 -11.5 
33.8809 1 P -448.5 -3.5 -7.5 
33.8846 1 P -449.5 0.5 1.5 
33.8883 1 P -451.5 3.5 7.5 
33.892 1 P -450.5 -1.5 9.5 
33.8957 1 P -450.5 -2.5 6.5 
33.8994 1 P -446.5 -6.5 3.5 
33.9031 1 P -447.5 -10.5 0.5 
33.9068 1 P -449.5 -15.5 8.5 
33.9105 1 P -442.5 -14.5 9.5 
33.9142 1 P -441.5 -14.5 2.5 
33.9179 1 P -437.5 -16.5 4.5 
33.9216 1 P -438.5 -13.5 8.5 
33.9253 1 P -433.5 -12.5 4.5 
33.929 1 P -428.5 -16.5 5.5 
33.9327 1 P -425.5 -14.5 10.5 
33.9364 1 P -423.5 -17.5 9.5 
33.9401 1 P -418.5 -10.5 8.5 
33.9438 1 P -422.5 -4.5 11.5 
33.9475 1 P -422.5 -1.5 10.5 
33.9512 1 P -424.5 -1.5 9.5 
33.9549 1 P -420.5 3.5 7.5 
33.9586 1 P -421.5 -3.5 1.5 
33.9623 1 P -418.5 -2.5 2.5 
33.966 1 P -425.5 -5.5 1.5 
33.9697 1 P -427.5 1.5 3.5 
33.9734 1 P -420.5 -3.5 0.5 
33.9771 1 P -430.5 -2.5 3.5 
33.9808 1 P -433.5 -0.5 7.5 
33.9845 1 P -433.5 -7.5 6.5 
33.9882 1 P -430.5 -5.5 7.5 
33.9919 1 P -434.5 -8.5 8.5 
33.9956 1 P -427.5 -8.5 8.5 
33.9993 1 P -429.5 -14.5 12.5 
34.003 1 P -426.5 -13.5 11.5 
34.0067 1 P -435.5 -11.5 10.5 
34.0104 1 P -441.5 -10.5 8.5 
34.0141 1 P -437.5 -11.5 -4.5 
34.0178 1 P -434.5 -9.5 -4.5 
34.0215 1 P -437.5 -5.5 -3.5 
34.0252 1 P -435.5 -5.5 0.5 
34.0289 1 P -437.5 -4.5 1.5 
34.0326 1 P -440.5 -4.5 -0.5 
34.0363 1 P -435.5 -3.5 2.5 
34.04 1 P -429.5 6.5 0.5 
34.0437 1 P -428.5 6.5 -2.5 
34.0474 1 P -429.5 7.5 1.5 
34.0511 1 P -432.5 10.5 -0.5 
34.0548 1 P -432.5 15.5 1.5 
34.0585 1 P -437.5 17.5 -3.5 
34.0622 1 P -427.5 17.5 -9.5 
34.0659 1 P -429.5 13.5 -4.5 
34.0696 1 P -428.5 9.5 -13.5 
34.0733 1 P -435.5 15.5 -11.5 
34.077 1 P -435.5 17.5 -9.5 
34.0807 1 P -436.5 17.5 -4.5 
34.0844 1 P -436.5 17.5 -4.5 
34.0881 1 P -438.5 11.5 -1.5 
34.0918 1 P -438.5 10.5 0.5 
34.0955 1 P -435.5 13.5 -4.5 
34.0992 1 P -434.5 6.5 -2.5 
34.1029 1 P -430.5 8.5 -2.5 
34.1066 1 P -431.5 13.5 4.5 
34.1103 1 P -435.5 15.5 2.5 
34.114 1 P -444.5 12.5 1.5 
34.1177 1 P -443.5 15.5 -1.5 
34.1214 1 P -450.5 17.5 2.5 
34.1251 1 P -439.5 14.5 0.5 
34.1288 1 P -436.5 18.5 -3.5 
34.1325 1 P -431.5 16.5 -8.5 
34.1362 1 P -433.5 16.5 -10.5 
34.1399 1 P -438.5 12.5 -7.5 
34.1436 1 P -444.5 6.5 -5.5 
34.1473 1 P -451.5 1.5 -9.5 
34.151 1 P -452.5 -4.5 -4.5 
34.1547 1 P -453.5 8.5 -3.5 
34.1584 1 P -458.5 12.5 -4.5 
34.1621 1 P -455.5 13.5 -2.5 
34.1658 1 P -457.5 9.5 -9.5 
34.1695 1 P -455.5 13.5 -14.5 
34.1732 1 P -455.5 18.5 -6.5 
34.1769 1 P -449.5 13.5 -3.5 
34.1806 1 P -449.5 15.5 3.5 
34.1843 1 P -446.5 14.5 1.5 
34.188 1 P -448.5 16.5 3.5 
34.1917 1 P -450.5 12.5 8.5 
34.1954 1 P -447.5 14.5 12.5 
34.1991 1 P -452.5 8.5 13.5 
34.2028 1 P -456.5 2.5 11.5 
34.2065 1 P -457.5 7.5 13.5 
34.2102 1 P -453.5 12.5 11.5 
34.2139 1 P -449.5 14.5 9.5 
34.2176 1 P -450.5 11.5 13.5 
34.2213 1 P -445.5 -1.5 13.5 
34.225 1 P -445.5 -0.5 13.5 
34.2287 1 P -445.5 -2.5 9.5 
34.2324 1 P -448.5 -0.5 17.5 
34.2361 1 P -442.5 -1.5 18.5 
34.2398 1 P -433.5 -0.5 15.5 
34.2435 1 P -439.5 -4.5 15.5 
34.2472 1 P -446.5 -5.5 15.5 
34.2509 1 P -457.5 -8.5 12.5 
34.2546 1 P -459.5 -4.5 12.5 
34.2583 1 P -461.5 -3.5 13.5 
34.262 1 P -450.5 -8.5 16.5 
34.2657 1 P -458.5 -7.5 15.5 
34.2694 1 P -459.5 -6.5 5.5 
34.2731 1 P -459.5 -7.5 2.5 
34.2768 1 P -456.5 -4.5 3.5 
34.2805 1 P -457.5 -1.5 6.5 
34.2842 1 P -462.5 -0.5 5.5 
34.2879 1 P -466.5 -5.5 5.5 
34.2916 1 P -473.5 -4.5 3.5 
34.2953 1 P -473.5 -3.5 1.5 
34.299 1 P -473.5 -6.5 5.5 
34.3027 1 P -472.5 -3.5 4.5 
34.3064 1 P -473.5 2.5 12.5 
34.3101 1 P -471.5 -4.5 7.5 
34.3138 1 P -469.5 1.5 4.5 
34.3175 1 P -472.5 1.5 11.5 
34.3212 1 P -476.5 4.5 9.5 
34.3249 1 P -478.5 0.5 11.5 
34.3286 1 P -477.5 -2.5 15.5 
34.3323 1 P -472.5 -6.5 13.5 
34.336 1 P -483.5 -6.5 12.5 
34.3397 1 P -489.5 1.5 11.5 
34.3434 1 P -484.5 -0.5 8.5 
34.3471 1 P -481.5 -0.5 19.5 
34.3508 1 P -479.5 -2.5 18.5 
34.3545 1 P -488.5 -7.5 15.5 
34.3582 1 P -499.5 -9.5 11.5 
34.3619 1 P -503.5 -6.5 9.5 
34.3656 1 P -504.5 -5.5 5.5 
34.3693 1 P -508.5 -15.5 5.5 
34.373 1 P -507.5 -9.5 6.5 
34.3767 1 P -506.5 -6.5 14.5 
34.3804 1 P -503.5 -9.5 16.5 
34.3841 1 P -512.5 -4.5 4.5 
34.3878 1 P -514.5 -4.5 -3.5 
34.3915 1 P -514.5 -10.5 -7.5 
34.3952 1 P -512.5 -9.5 -1.5 
34.3989 1 P -502.5 -13.5 4.5 
34.4026 1 P -502.5 -13.5 11.5 
34.4063 1 P -503.5 -8.5 15.5 
34.41 1 P -504.5 -5.5 18.5 
34.4137 1 P -505.5 -2.5 15.5 
34.4174 1 P -503.5 -1.5 14.5 
34.4211 1 P -509.5 4.5 8.5 
34.4248 1 P -507.5 2.5 10.5 
34.4285 1 P -511.5 4.5 7.5 
34.4322 1 P -513.5 1.5 -3.5 
34.4359 1 P -515.5 3.5 3.5 
34.4396 1 P -512.5 1.5 8.5 
34.4433 1 P -508.5 0.5 9.5 
34.447 1 P -512.5 2.5 7.5 
34.4507 1 P -511.5 1.5 11.5 
34.4544 1 P -508.5 -3.5 6.5 
34.4581 1 P -506.5 -4.5 8.5 
34.4618 1 P -506.5 -8.5 15.5 
34.4655 1 P -507.5 -7.5 13.5 
34.4692 1 P -509.5 -6.5 15.5 
34.4729 1 P -502.5 -11.5 6.5 
34.4766 1 P -496.5 -12.5 15.5 
34.4803 1 P -492.5 -12.5 11.5 
34.484 1 P -493.5 -16.5 8.5 
34.4877 1 P -504.5 -11.5 14.5 
34.4914 1 P -501.5 -10.5 11.5 
34.4951 1 P -500.5 -11.5 4.5 
34.4988 1 P -500.5 -6.5 2.5 
34.5025 1 P -512.5 -10.5 7.5 
34.5062 1 P -509.5 -10.5 11.5 
34.5099 1 P -512.5 -8.5 7.5 
34.5136 1 P -515.5 -2.5 11.5 
34.5173 1 P -513.5 4.5 6.5 
34.521 1 P -506.5 5.5 4.5 
34.5247 1 P -506.5 5.5 5.5 
34.5284 1 P -507.5 6.5 5.5 
34.5321 1 P -502.5 12.5 1.5 
34.5358 1 P -500.5 3.5 -1.5 
34.5395 1 P -493.5 5.5 -1.5 
34.5432 1 P -503.5 7.5 -6.5 
34.5469 1 P -505.5 11.5 -7.5 
34.5506 1 P -505.5 12.5 -6.5 
34.5543 1 P -504.5 14.5 -12.5 
34.558 1 P -498.5 8.5 -9.5 
34.5617 1 P -496.5 12.5 -4.5 
34.5654 1 P -499.5 15.5 -6.5 
34.5691 1 P -497.5 15.5 -9.5 
34.5728 1 P -494.5 14.5 -8.5 
34.5765 1 P -494.5 15.5 -12.5 
34.5802 1 P -495.5 14.5 -10.5 
34.5839 1 P -498.5 13.5 -5.5 
34.5876 1 P -502.5 15.5 -7.5 
34.5913 1 P -503.5 14.5 -11.5 
34.595 1 P -507.5 11.5 -7.5 
34.5987 1 P -506.5 16.5 -8.5 
34.6024 1 P -508.5 16.5 -5.5 
34.6061 1 P -500.5 17.5 -2.5 
34.6098 1 P -504.5 15.5 -2.5 
34.6135 1 P -497.5 14.5 -13.5 
34.6172 1 P -496.5 9.5 -11.5 
34.6209 1 P -495.5 11.5 -7.5 
34.6246 1 P -489.5 11.5 -11.5 
34.6283 1 P -490.5 10.5 -6.5 
34.632 1 P -497.5 8.5 -8.5 
34.6357 1 P -498.5 8.5 -5.5 
34.6394 1 P -496.5 10.5 -4.5 
34.6431 1 P -501.5 3.5 2.5 
34.6468 1 P -501.5 -4.5 1.5 
34.6505 1 P -501.5 -0.5 -4.5 
34.6542 1 P -509.5 -5.5 -0.5 
34.6579 1 P -511.5 -6.5 -5.5 
34.6616 1 P -511.5 -5.5 -0.5 
34.6653 1 P -509.5 -9.5 1.5 
34.669 1 P -516.5 -9.5 0.5 
34.6727 1 P -517.5 -5.5 6.5 
34.6764 1 P -516.5 -2.5 9.5 
34.6801 1 P -512.5 -3.5 13.5 
34.6838 1 P -508.5 -3.5 13.5 
34.6875 1 P -502.5 0.5 14.5 
34.6912 1 P -498.5 -2.5 17.5 
34.6949 1 P -496.5 2.5 14.5 
34.6986 1 P -493.5 2.5 14.5 
34.7023 1 P -489.5 -3.5 13.5 
34.706 1 P -485.5 -8.5 7.5 
34.7097 1 P -486.5 -16.5 8.5 
34.7134 1 P -494.5 -17.5 8.5 
34.7171 1 P -488.5 -14.5 11.5 
34.7208 1 P -484.5 -14.5 8.5 
34.7245 1 P -491.5 -16.5 8.5 
34.7282 1 P -487.5 -19.5 1.5 
34.7319 1 P -480.5 -19.5 1.5 
34.7356 1 P -485.5 -18.5 -1.5 
34.7393 1 P -485.5 -17.5 0.5 
34.743 1 P -485.5 -17.5 9.5 
34.7467 1 P -487.5 -14.5 8.5 
34.7504 1 P -486.5 -10.5 6.5 
34.7541 1 P -483.5 -11.5 0.5 
34.7578 1 P -481.5 -5.5 4.5 
34.7615 1 P -485.5 4.5 0.5 
34.7652 1 P -485.5 1.5 -0.5 
34.7689 1 P -486.5 -5.5 0.5 
34.7726 1 P -482.5 1.5 -2.5 
34.7763 1 P -488.5 6.5 5.5 
34.78 1 P -481.5 5.5 7.5 
34.7837 1 P -475.5 -0.5 6.5 
34.7874 1 P -480.5 -3.5 10.5 
34.7911 1 P -479.5 -7.5 15.5 
34.7948 1 P -482.5 -6.5 10.5 
34.7985 1 P -487.5 -3.5 9.5 
34.8022 1 P -489.5 2.5 7.5 
34.8059 1 P -492.5 -0.5 12.5 
34.8096 1 P -492.5 -2.5 8.5 
34.8133 1 P -491.5 -0.5 2.5 
34.817 1 P -489.5 7.5 8.5 
34.8207 1 P -487.5 12.5 13.5 
34.8244 1 P -486.5 5.5 9.5 
34.8281 1 P -496.5 5.5 4.5 
34.8318 1 P -505.5 3.5 4.5 
34.8355 1 P -503.5 3.5 2.5 
34.8392 1 P -499.5 2.5 2.5 
34.8429 1 P -500.5 5.5 -3.5 
34.8466 1 P -504.5 7.5 -8.5 
34.8503 1 P -505.5 11.5 -13.5 
34.854 1 P -501.5 5.5 -11.5 
34.8577 1 P -508.5 7.5 -9.5 
34.8614 1 P -505.5 8.5 -14.5 
34.8651 1 P -508.5 9.5 -11.5 
34.8688 1 P -506.5 8.5 -6.5 
34.8725 1 P -503.5 5.5 -12.5 
34.8762 1 P -499.5 7.5 -0.5 
34.8799 1 P -507.5 11.5 -2.5 
34.8836 1 P -503.5 8.5 -10.5 
34.8873 1 P -506.5 9.5 -8.5 
34.891 1 P -503.5 13.5 1.5 
34.8947 1 P -503.5 11.5 1.5 
34.8984 1 P -498.5 17.5 5.5 
34.9021 1 P -503.5 17.5 -8.5 
34.9058 1 P -511.5 13.5 -7.5 
34.9095 1 P -513.5 9.5 -10.5 
34.9132 1 P -517.5 -0.5 -9.5 
34.9169 1 P -517.5 -3.5 -5.5 
34.9206 1 P -513.5 -4.5 -2.5 
34.9243 1 P -507.5 -8.5 -8.5 
34.928 1 P -508.5 -6.5 -3.5 
34.9317 1 P -517.5 -1.5 -6.5 
34.9354 1 P -514.5 -2.5 -8.5 
34.9391 1 P -513.5 -2.5 -9.5 
34.9428 1 P -509.5 -4.5 -14.5 
34.9465 1 P -508.5 -7.5 -15.5 
34.9502 1 P -511.5 -7.5 -11.5 
34.9539 1 P -509.5 -5.5 -3.5 
34.9576 1 P -506.5 0.5 8.5 
34.9613 1 P -506.5 2.5 5.5 
34.965 1 P -505.5 1.5 8.5 
34.9687 1 P -511.5 0.5 5.5 
34.9724 1 P -513.5 -0.5 9.5 
34.9761 1 P -513.5 5.5 13.5 
34.9798 1 P -508.5 1.5 7.5 
34.9835 1 P -516.5 0.5 3.5 
34.9872 1 P -516.5 6.5 1.5 
34.9909 1 P -518.5 6.5 3.5 
34.9946 1 P -516.5 3.5 2.5 
34.9983 1 P -517.5 1.5 2.5 
35.002 1 P -518.5 -0.5 3.5 
35.0057 1 P -515.5 -3.5 2.5 
35.0094 1 P -517.5 -4.5 0.5 
35.0131 1 P -515.5 -6.5 -0.5 
35.0168 1 P -515.5 -0.5 -0.5 
35.0205 1 P -513.5 -10.5 -4.5 
35.0242 1 P -514.5 -7.5 -7.5 
35.0279 1 P -516.5 -8.5 -4.5 
35.0316 1 P -514.5 -5.5 0.5 
35.0353 1 P -513.5 -10.5 5.5 
35.039 1 P -516.5 -8.5 1.5 
35.0427 1 P -506.5 -10.5 -0.5 
35.0464 1 P -505.5 -0.5 3.5 
35.0501 1 P -504.5 3.5 11.5 
35.0538 1 P -502.5 2.5 14.5 
35.0575 1 P -506.5 0.5 16.5 
35.0612 1 P -511.5 3.5 13.5 
35.0649 1 P -508.5 -2.5 17.5 
35.0686 1 P -505.5 -5.5 10.5 
35.0723 1 P -507.5 -6.5 15.5 
35.076 1 P -507.5 -9.5 14.5 
35.0797 1 P -509.5 -6.5 7.5 
35.0834 1 P -506.5 -4.5 3.5 
35.0871 1 P -514.5 -5.5 -0.5 
35.0908 1 P -510.5 8.5 -11.5 
35.0945 1 P -506.5 8.5 -14.5 
35.0982 1 P -506.5 1.5 -17.5 
35.1019 1 P -509.5 5.5 -11.5 
35.1056 1 P -509.5 9.5 -12.5 
35.1093 1 P -510.5 10.5 -7.5 
35.113 1 P -514.5 9.5 -0.5 
35.1167 1 P -517.5 8.5 -1.5 
35.1204 1 P -515.5 8.5 0.5 
35.1241 1 P -512.5 6.5 -1.5 
35.1278 1 P -510.5 9.5 2.5 
35.1315 1 P -508.5 11.5 2.5 
35.1352 1 P -507.5 14.5 2.5 
35.1389 1 P -507.5 13.5 10.5 
35.1426 1 P -505.5 11.5 6.5 
35.1463 1 P -505.5 9.5 2.5 
35.15 1 P -511.5 4.5 -2.5 
35.1537 1 P -513.5 1.5 2.5 
35.1574 1 P -516.5 -1.5 4.5 
35.1611 1 P -514.5 3.5 -2.5 
35.1648 1 P -518.5 5.5 0.5 
35.1685 1 P -515.5 8.5 2.5 
35.1722 1 P -516.5 9.5 -1.5 
35.1759 1 P -516.5 7.5 3.5 
35.1796 1 P -515.5 12.5 0.5 
35.1833 1 P -515.5 11.5 4.5 
35.187 1 P -509.5 9.5 3.5 
35.1907 1 P -512.5 9.5 9.5 
35.1944 1 P -513.5 12.5 4.5 
35.1981 1 P -512.5 9.5 6.5 
35.2018 1 P -514.5 11.5 6.5 
35.2055 1 P -506.5 16.5 8.5 
35.2092 1 P -501.5 12.5 13.5 
35.2129 1 P -499.5 9.5 14.5 
35.2166 1 P -501.5 10.5 15.5 
35.2203 1 P -500.5 10.5 9.5 
35.224 1 P -501.5 10.5 10.5 
35.2277 1 P -498.5 15.5 12.5 
35.2314 1 P -499.5 12.5 13.5 
35.2351 1 P -503.5 9.5 16.5 
35.2388 1 P -506.5 14.5 10.5 
35.2425 1 P -508.5 11.5 9.5 
35.2462 1 P -504.5 13.5 13.5 
35.2499 1 P -501.5 11.5 14.5 
35.2536 1 P -499.5 14.5 10.5 
35.2573 1 P -496.5 12.5 -1.5 
35.261 1 P -500.5 15.5 5.5 
35.2647 1 P -497.5 15.5 5.5 
35.2684 1 P -502.5 18.5 1.5 
35.2721 1 P -507.5 15.5 -3.5 
35.2758 1 P -503.5 18.5 -0.5 
35.2795 1 P -504.5 18.5 3.5 
35.2832 1 P -510.5 15.5 -0.5 
35.2869 1 P -502.5 12.5 -6.5 
35.2906 1 P -502.5 5.5 -10.5 
35.2943 1 P -509.5 2.5 -7.5 
35.298 1 P -508.5 3.5 -7.5 
35.3017 1 P -508.5 8.5 -12.5 
35.3054 1 P -510.5 8.5 -11.5 
35.3091 1 P -516.5 6.5 -7.5 
35.3128 1 P -511.5 7.5 0.5 
35.3165 1 P -513.5 7.5 2.5 
35.3202 1 P -514.5 8.5 1.5 
35.3239 1 P -512.5 8.5 0.5 
35.3276 1 P -508.5 11.5 -4.5 
35.3313 1 P -509.5 12.5 -1.5 
35.335 1 P -506.5 9.5 -6.5 
35.3387 1 P -506.5 2.5 -8.5 
35.3424 1 P -509.5 2.5 -11.5 
35.3461 1 P -503.5 3.5 -9.5 
35.3498 1 P -508.5 -1.5 -8.5 
35.3535 1 P -514.5 -6.5 -6.5 
35.3572 1 P -516.5 -7.5 1.5 
35.3609 1 P -517.5 -6.5 2.5 
35.3646 1 P -514.5 -5.5 10.5 
35.3683 1 P -513.5 -10.5 9.5 
35.372 1 P -509.5 -8.5 2.5 
35.3757 1 P -500.5 -7.5 -5.5 
35.3794 1 P -500.5 -11.5 -4.5 
35.3831 1 P -495.5 -9.5 -4.5 
35.3868 1 P -490.5 -4.5 1.5 
35.3905 1 P -498.5 -7.5 9.5 
35.3942 1 P -496.5 -6.5 11.5 
35.3979 1 P -486.5 -5.5 9.5 
35.4016 1 P -489.5 -5.5 10.5 
35.4053 1 P -478.5 -6.5 17.5 
35.409 1 P -474.5 -5.5 15.5 
35.4127 1 P -473.5 1.5 15.5 
35.4164 1 P -469.5 6.5 16.5 
35.4201 1 P -470.5 11.5 11.5 
35.4238 1 P -468.5 14.5 10.5 
35.4275 1 P -468.5 15.5 11.5 
35.4312 1 P -470.5 15.5 12.5 
35.4349 1 P -477.5 12.5 13.5 
35.4386 1 P -477.5 4.5 13.5 
35.4423 1 P -475.5 2.5 13.5 
35.446 1 P -468.5 2.5 13.5 
35.4497 1 P -468.5 7.5 16.5 
35.4534 1 P -458.5 2.5 11.5 
35.4571 1 P -448.5 5.5 9.5 
35.4608 1 P -444.5 4.5 4.5 
35.4645 1 P -444.5 13.5 -0.5 
35.4682 1 P -446.5 11.5 1.5 
35.4719 1 P -454.5 12.5 4.5 
35.4756 1 P -461.5 3.5 7.5 
35.4793 1 P -465.5 8.5 4.5 
35.483 1 P -469.5 7.5 0.5 
35.4867 1 P -464.5 2.5 4.5 
35.4904 1 P -464.5 -0.5 7.5 
35.4941 1 P -468.5 -7.5 8.5 
35.4978 1 P -469.5 -10.5 10.5 
35.5015 1 P -470.5 -8.5 9.5 
35.5052 1 P -467.5 -12.5 15.5 
35.5089 1 P -471.5 -8.5 14.5 
35.5126 1 P -471.5 -9.5 13.5 
35.5163 1 P -474.5 -9.5 10.5 
35.52 1 P -474.5 -12.5 15.5 
35.5237 1 P -482.5 -6.5 17.5 
35.5274 1 P -475.5 -1.5 13.5 
35.5311 1 P -471.5 -3.5 13.5 
35.5348 1 P -472.5 -1.5 3.5 
35.5385 1 P -473.5 -3.5 14.5 
35.5422 1 P -471.5 -0.5 14.5 
35.5459 1 P -467.5 -0.5 19.5 
35.5496 1 P -462.5 -7.5 13.5 
35.5533 1 P -460.5 2.5 17.5 
35.557 1 P -461.5 -4.5 18.5 
35.5607 1 P -458.5 -9.5 12.5 
35.5644 1 P -454.5 -14.5 9.5 
35.5681 1 P -458.5 -14.5 10.5 
35.5718 1 P -464.5 -13.5 14.5 
35.5755 1 P -463.5 -3.5 14.5 
35.5792 1 P -463.5 -10.5 6.5 
35.5829 1 P -453.5 -13.5 0.5 
35.5866 1 P -455.5 -9.5 0.5 
35.5903 1 P -463.5 -8.5 -1.5 
35.594 1 P -467.5 -9.5 2.5 
35.5977 1 P -463.5 -13.5 -3.5 
35.6014 1 P -471.5 -14.5 -7.5 
35.6051 1 P -469.5 -9.5 -3.5 
35.6088 1 P -478.5 -13.5 -5.5 
35.6125 1 P -481.5 -14.5 -8.5 
35.6162 1 P -479.5 -17.5 -6.5 
35.6199 1 P -470.5 -15.5 -5.5 
35.6236 1 P -469.5 -15.5 0.5 
35.6273 1 P -472.5 -11.5 0.5 
35.631 1 P -473.5 -16.5 0.5 
35.6347 1 P -470.5 -17.5 3.5 
35.6384 1 P -467.5 -17.5 8.5 
35.6421 1 P -466.5 -11.5 6.5 
35.6458 1 P -465.5 -11.5 2.5 
35.6495 1 P -466.5 -9.5 5.5 
35.6532 1 P -463.5 -10.5 -3.5 
35.6569 1 P -459.5 -8.5 -4.5 
35.6606 1 P -456.5 -11.5 2.5 
35.6643 1 P -463.5 -6.5 4.5 
35.668 1 P -463.5 -2.5 10.5 
35.6717 1 P -460.5 2.5 8.5 
35.6754 1 P -463.5 0.5 6.5 
35.6791 1 P -466.5 2.5 6.5 
35.6828 1 P -463.5 1.5 5.5 
35.6865 1 P -465.5 1.5 5.5 
35.6902 1 P -465.5 -4.5 11.5 
35.6939 1 P -461.5 -3.5 15.5 
35.6976 1 P -455.5 0.5 12.5 
35.7013 1 P -456.5 2.5 10.5 
35.705 1 P -453.5 5.5 6.5 
35.7087 1 P -450.5 1.5 -2.5 
35.7124 1 P -450.5 7.5 -2.5 
35.7161 1 P -453.5 5.5 -0.5 
35.7198 1 P -445.5 -4.5 0.5 
35.7235 1 P -435.5 -2.5 0.5 
35.7272 1 P -428.5 4.5 -0.5 
35.7309 1 P -422.5 0.5 -1.5 
35.7346 1 P -431.5 -5.5 0.5 
35.7383 1 P -436.5 -5.5 -4.5 
35.742 1 P -429.5 2.5 -4.5 
35.7457 1 P -418.5 -5.5 2.5 
35.7494 1 P -421.5 -7.5 0.5 
35.7531 1 P -418.5 -9.5 1.5 
35.7568 1 P -420.5 -10.5 0.5 
35.7605 1 P -421.5 -8.5 -0.5 
35.7642 1 P -417.5 -9.5 2.5 
35.7679 1 P -422.5 -12.5 1.5 
35.7716 1 P -426.5 -13.5 4.5 
35.7753 1 P -424.5 -10.5 4.5 
35.779 1 P -430.5 -7.5 0.5 
35.7827 1 P -431.5 4.5 -6.5 
35.7864 1 P -434.5 5.5 -8.5 
35.7901 1 P -433.5 -1.5 -4.5 
35.7938 1 P -438.5 2.5 -10.5 
35.7975 1 P -438.5 9.5 -13.5 
35.8012 1 P -437.5 7.5 -8.5 
35.8049 1 P -437.5 9.5 -7.5 
35.8086 1 P -435.5 9.5 -16.5 
35.8123 1 P -427.5 4.5 -15.5 
35.816 1 P -423.5 4.5 -16.5 
35.8197 1 P -423.5 2.5 -15.5 
35.8234 1 P -417.5 -3.5 -11.5 
35.8271 1 P -416.5 -6.5 -14.5 
35.8308 1 P -416.5 -8.5 -11.5 
35.8345 1 P -415.5 -4.5 -10.5 
35.8382 1 P -411.5 -2.5 -5.5 
35.8419 1 P -409.5 3.5 -3.5 
35.8456 1 P -409.5 1.5 -4.5 
35.8493 1 P -412.5 2.5 5.5 
35.853 1 P -408.5 3.5 4.5 
35.8567 1 P -406.5 4.5 4.5 
35.8604 1 P -407.5 0.5 9.5 
35.8641 1 P -406.5 0.5 6.5 
35.8678 1 P -406.5 -0.5 6.5 
35.8715 1 P -413.5 3.5 0.5 
35.8752 1 P -410.5 3.5 4.5 
35.8789 1 P -411.5 2.5 6.5 
35.8826 1 P -410.5 6.5 4.5 
35.8863 1 P -401.5 8.5 11.5 
35.89 1 P -400.5 8.5 10.5 
35.8937 1 P -402.5 9.5 8.5 
35.8974 1 P -414.5 5.5 12.5 
35.9011 1 P -406.5 7.5 12.5 
35.9048 1 P -409.5 8.5 10.5 
35.9085 1 P -409.5 7.5 12.5 
35.9122 1 P -409.5 4.5 10.5 
35.9159 1 P -421.5 10.5 11.5 
35.9196 1 P -422.5 7.5 18.5 
35.9233 1 P -432.5 6.5 11.5 
35.927 1 P -428.5 9.5 11.5 
35.9307 1 P -423.5 10.5 13.5 
35.9344 1 P -419.5 8.5 7.5 
35.9381 1 P -425.5 8.5 4.5 
35.9418 1 P -425.5 8.5 0.5 
35.9455 1 P -426.5 6.5 0.5 
35.9492 1 P -425.5 6.5 2.5 
35.9529 1 P -421.5 1.5 -4.5 
35.9566 1 P -421.5 2.5 -6.5 
35.9603 1 P -417.5 7.5 -0.5 
35.964 1 P -414.5 4.5 -6.5 
35.9677 1 P -413.5 0.5 -7.5 
35.9714 1 P -409.5 1.5 -4.5 
35.9751 1 P -407.5 2.5 -4.5 
35.9788 1 P -404.5 1.5 -10.5 
35.9825 1 P -404.5 1.5 -12.5 
35.9862 1 P -402.5 -0.5 -15.5 
35.9899 1 P -397.5 1.5 -12.5 
35.9936 1 P -400.5 6.5 -8.5 
35.9973 1 P -400.5 6.5 -2.5 
36.001 1 P -396.5 4.5 0.5 
36.0047 1 P -397.5 3.5 9.5 
36.0084 1 P -401.5 1.5 16.5 
36.0121 1 P -406.5 0.5 16.5 
36.0158 1 P -403.5 2.5 14.5 
36.0195 1 P -398.5 6.5 18.5 
36.0232 1 P -407.5 3.5 14.5 
36.0269 1 P -410.5 1.5 14.5 
36.0306 1 P -413.5 -0.5 11.5 
36.0343 1 P -418.5 7.5 12.5 
36.038 1 P -420.5 3.5 11.5 
36.0417 1 P -418.5 -1.5 16.5 
36.0454 1 P -421.5 -2.5 15.5 
36.0491 1 P -413.5 -2.5 12.5 
36.0528 1 P -406.5 -8.5 10.5 
36.0565 1 P -406.5 -12.5 12.5 
36.0602 1 P -408.5 -11.5 9.5 
36.0639 1 P -417.5 -3.5 10.5 
36.0676 1 P -414.5 -5.5 9.5 
36.0713 1 P -414.5 -6.5 13.5 
36.075 1 P -416.5 -11.5 14.5 
36.0787 1 P -419.5 -11.5 9.5 
36.0824 1 P -424.5 -5.5 10.5 
36.0861 1 P -426.5 -5.5 10.5 
36.0898 1 P -428.5 -7.5 10.5 
36.0935 1 P -426.5 -11.5 10.5 
36.0972 1 P -423.5 -14.5 13.5 
36.1009 1 P -415.5 -9.5 8.5 
36.1046 1 P -416.5 -19.5 2.5 
36.1083 1 P -422.5 -18.5 1.5 
36.112 1 P -423.5 -18.5 2.5 
36.1157 1 P -416.5 -17.5 -7.5 
36.1194 1 P -415.5 -17.5 -8.5 
36.1231 1 P -410.5 -14.5 -9.5 
36.1268 1 P -404.5 -16.5 -2.5 
36.1305 1 P -408.5 -14.5 -1.5 
36.1342 1 P -403.5 -11.5 -3.5 
36.1379 1 P -405.5 -7.5 -1.5 
36.1416 1 P -408.5 -6.5 -3.5 
36.1453 1 P -410.5 -0.5 1.5 
36.149 1 P -404.5 -1.5 2.5 
36.1527 1 P -400.5 0.5 2.5 
36.1564 1 P -400.5 1.5 2.5 
36.1601 1 P -390.5 -2.5 2.5 
36.1638 1 P -390.5 1.5 -2.5 
36.1675 1 P -394.5 13.5 -2.5 
36.1712 1 P -391.5 13.5 -5.5 
36.1749 1 P -389.5 12.5 -5.5 
36.1786 1 P -389.5 6.5 -5.5 
36.1823 1 P -388.5 11.5 -7.5 
36.186 1 P -388.5 14.5 -12.5 
36.1897 1 P -392.5 11.5 -8.5 
36.1934 1 P -393.5 8.5 -6.5 
36.1971 1 P -390.5 7.5 -12.5 
36.2008 1 P -395.5 3.5 -13.5 
36.2045 1 P -394.5 4.5 -14.5 
36.2082 1 P -398.5 9.5 -3.5 
36.2119 1 P -397.5 11.5 -5.5 
36.2156 1 P -390.5 10.5 -11.5 
36.2193 1 P -383.5 4.5 -17.5 
36.223 1 P -379.5 5.5 -17.5 
36.2267 1 P -376.5 3.5 -14.5 
36.2304 1 P -372.5 1.5 -12.5 
36.2341 1 P -376.5 -2.5 -12.5 
36.2378 1 P -375.5 -5.5 -7.5 
36.2415 1 P -380.5 -1.5 -13.5 
36.2452 1 P -380.5 -0.5 -16.5 
36.2489 1 P -369.5 -6.5 -15.5 
36.2526 1 P -370.5 -5.5 -6.5 
36.2563 1 P -371.5 -6.5 -1.5 
36.26 1 P -372.5 3.5 1.5 
36.2637 1 P -372.5 3.5 -0.5 
36.2674 1 P -368.5 2.5 -0.5 
36.2711 1 P -372.5 0.5 -4.5 
36.2748 1 P -361.5 2.5 -6.5 
36.2785 1 P -354.5 4.5 -7.5 
36.2822 1 P -351.5 -6.5 -6.5 
36.2859 1 P -344.5 -5.5 -6.5 
36.2896 1 P -341.5 -4.5 -5.5 
36.2933 1 P -339.5 -1.5 -4.5 
36.297 1 P -332.5 -4.5 -10.5 
36.3007 1 P -336.5 -0.5 -8.5 
36.3044 1 P -331.5 -1.5 -14.5 
36.3081 1 P -334.5 0.5 -10.5 
36.3118 1 P -340.5 3.5 -10.5 
36.3155 1 P -332.5 4.5 -11.5 
36.3192 1 P -335.5 4.5 -11.5 
36.3229 1 P -332.5 6.5 -15.5 
36.3266 1 P -329.5 6.5 -18.5 
36.3303 1 P -332.5 3.5 -15.5 
36.334 1 P -337.5 6.5 -5.5 
36.3377 1 P -337.5 3.5 -4.5 
36.3414 1 P -333.5 -0.5 -3.5 
36.3451 1 P -328.5 8.5 -7.5 
36.3488 1 P -334.5 15.5 -4.5 
36.3525 1 P -326.5 17.5 -1.5 
36.3562 1 P -332.5 17.5 6.5 
36.3599 1 P -331.5 18.5 2.5 
36.3636 1 P -328.5 17.5 3.5 
36.3673 1 P -326.5 15.5 1.5 
36.371 1 P -330.5 14.5 8.5 
36.3747 1 P -325.5 9.5 11.5 
36.3784 1 P -330.5 12.5 8.5 
36.3821 1 P -340.5 9.5 5.5 
36.3858 1 P -337.5 8.5 2.5 
36.3895 1 P -334.5 8.5 -0.5 
36.3932 1 P -335.5 15.5 -4.5 
36.3969 1 P -338.5 13.5 -3.5 
36.4006 1 P -348.5 8.5 -7.5 
36.4043 1 P -352.5 10.5 -9.5 
36.408 1 P -354.5 10.5 -14.5 
36.4117 1 P -351.5 8.5 -15.5 
36.4154 1 P -356.5 0.5 -15.5 
36.4191 1 P -352.5 -8.5 -11.5 
36.4228 1 P -348.5 -9.5 -13.5 
36.4265 1 P -349.5 -8.5 -16.5 
36.4302 1 P -347.5 -2.5 -10.5 
36.4339 1 P -348.5 -5.5 -11.5 
36.4376 1 P -354.5 -6.5 -6.5 
36.4413 1 P -355.5 -5.5 -11.5 
36.445 1 P -357.5 -3.5 -4.5 
36.4487 1 P -356.5 -9.5 -1.5 
36.4524 1 P -353.5 -10.5 -1.5 
36.4561 1 P -352.5 -10.5 -2.5 
36.4598 1 P -354.5 -5.5 3.5 
36.4635 1 P -345.5 -8.5 3.5 
36.4672 1 P -340.5 -7.5 4.5 
36.4709 1 P -339.5 -5.5 5.5 
36.4746 1 P -338.5 0.5 6.5 
36.4783 1 P -345.5 2.5 7.5 
36.482 1 P -343.5 8.5 0.5 
36.4857 1 P -337.5 4.5 -3.5 
36.4894 1 P -337.5 8.5 -3.5 
36.4931 1 P -338.5 6.5 0.5 
36.4968 1 P -332.5 4.5 -3.5 
36.5005 1 P -326.5 1.5 -1.5 
36.5042 1 P -323.5 1.5 0.5 
36.5079 1 P -326.5 -0.5 5.5 
36.5116 1 P -322.5 -1.5 6.5 
36.5153 1 P -316.5 -6.5 3.5 
36.519 1 P -310.5 -9.5 2.5 
36.5227 1 P -310.5 -0.5 7.5 
36.5264 1 P -311.5 0.5 3.5 
36.5301 1 P -310.5 7.5 4.5 
36.5338 1 P -309.5 3.5 5.5 
36.5375 1 P -304.5 -2.5 6.5 
36.5412 1 P -311.5 -0.5 11.5 
36.5449 1 P -318.5 -1.5 10.5 
36.5486 1 P -323.5 -1.5 -0.5 
36.5523 1 P -324.5 -6.5 2.5 
36.556 1 P -329.5 -4.5 4.5 
36.5597 1 P -330.5 -7.5 -0.5 
36.5634 1 P -329.5 -12.5 8.5 
36.5671 1 P -335.5 -9.5 6.5 
36.5708 1 P -334.5 -9.5 -2.5 
36.5745 1 P -338.5 -2.5 -0.5 
36.5782 1 P -333.5 -3.5 1.5 
36.5819 1 P -338.5 -1.5 4.5 
36.5856 1 P -337.5 -4.5 8.5 
36.5893 1 P -335.5 -8.5 4.5 
36.593 1 P -333.5 -5.5 -5.5 
36.5967 1 P -335.5 -2.5 -9.5 
36.6004 1 P -332.5 -6.5 -5.5 
36.6041 1 P -331.5 -10.5 -1.5 
36.6078 1 P -332.5 -8.5 -2.5 
36.6115 1 P -333.5 -5.5 -4.5 
36.6152 1 P -338.5 -5.5 -1.5 
36.6189 1 P -339.5 -9.5 0.5 
36.6226 1 P -337.5 -11.5 -2.5 
36.6263 1 P -336.5 -15.5 -0.5 
36.63 1 P -337.5 -17.5 2.5 
36.6337 1 P -340.5 -17.5 3.5 
36.6374 1 P -337.5 -16.5 4.5 
36.6411 1 P -339.5 -17.5 9.5 
36.6448 1 P -341.5 -12.5 4.5 
36.6485 1 P -340.5 -13.5 3.5 
36.6522 1 P -340.5 -13.5 -1.5 
36.6559 1 P -340.5 -3.5 -1.5 
36.6596 1 P -346.5 4.5 -6.5 
36.6633 1 P -342.5 1.5 -6.5 
36.667 1 P -337.5 8.5 -16.5 
36.6707 1 P -333.5 5.5 -14.5 
36.6744 1 P -326.5 1.5 -2.5 
36.6781 1 P -318.5 -0.5 -4.5 
36.6818 1 P -323.5 3.5 -7.5 
36.6855 1 P -323.5 2.5 -7.5 
36.6892 1 P -331.5 3.5 -14.5 
36.6929 1 P -335.5 -0.5 -17.5 
36.6966 1 P -336.5 2.5 -19.5 
36.7003 1 P -334.5 2.5 -11.5 
36.704 1 P -335.5 -1.5 -10.5 
36.7077 1 P -339.5 -2.5 -13.5 
36.7114 1 P -335.5 -3.5 -11.5 
36.7151 1 P -329.5 -5.5 -14.5 
36.7188 1 P -327.5 0.5 -18.5 
36.7225 1 P -322.5 8.5 -17.5 
36.7262 1 P -321.5 7.5 -18.5 
36.7299 1 P -326.5 2.5 -17.5 
36.7336 1 P -325.5 5.5 -15.5 
36.7373 1 P -325.5 6.5 -18.5 
36.741 1 P -321.5 -2.5 -16.5 
36.7447 1 P -316.5 4.5 -17.5 
36.7484 1 P -318.5 -0.5 -13.5 
36.7521 1 P -321.5 -4.5 -11.5 
36.7558 1 P -326.5 -1.5 -9.5 
36.7595 1 P -327.5 -4.5 -11.5 
36.7632 1 P -332.5 -4.5 -11.5 
36.7669 1 P -332.5 -4.5 -12.5 
36.7706 1 P -333.5 -9.5 -15.5 
36.7743 1 P -335.5 -6.5 -14.5 
36.778 1 P -338.5 -8.5 -14.5 
36.7817 1 P -346.5 -1.5 -15.5 
36.7854 1 P -349.5 -1.5 -19.5 
36.7891 1 P -352.5 -1.5 -7.5 
36.7928 1 P -359.5 2.5 -11.5 
36.7965 1 P -363.5 -9.5 -11.5 
36.8002 1 P -356.5 -2.5 -7.5 
36.8039 1 P -356.5 -2.5 -16.5 
36.8076 1 P -353.5 -2.5 -13.5 
36.8113 1 P -355.5 -13.5 -12.5 
36.815 1 P -364.5 -12.5 -11.5 
36.8187 1 P -365.5 -13.5 -10.5 
36.8224 1 P -369.5 -14.5 -9.5 
36.8261 1 P -373.5 -9.5 -11.5 
36.8298 1 P -382.5 -7.5 -9.5 
36.8335 1 P -385.5 -5.5 -11.5 
36.8372 1 P -383.5 -11.5 -6.5 
36.8409 1 P -386.5 -14.5 -11.5 
36.8446 1 P -383.5 -14.5 -8.5 
36.8483 1 P -389.5 -12.5 -7.5 
36.852 1 P -393.5 -11.5 -1.5 
36.8557 1 P -393.5 -14.5 -0.5 
36.8594 1 P -392.5 -12.5 -1.5 
36.8631 1 P -393.5 -7.5 3.5 
36.8668 1 P -392.5 -13.5 10.5 
36.8705 1 P -406.5 -13.5 12.5 
36.8742 1 P -406.5 -8.5 10.5 
36.8779 1 P -408.5 -6.5 15.5 
36.8816 1 P -403.5 -8.5 15.5 
36.8853 1 P -407.5 -8.5 13.5 
36.889 1 P -402.5 -0.5 10.5 
36.8927 1 P -404.5 10.5 6.5 
36.8964 1 P -406.5 5.5 5.5 
36.9001 1 P -404.5 7.5 5.5 
36.9038 1 P -399.5 11.5 7.5 
36.9075 1 P -406.5 7.5 11.5 
36.9112 1 P -410.5 6.5 5.5 
36.9149 1 P -417.5 14.5 4.5 
36.9186 1 P -413.5 15.5 6.5 
36.9223 1 P -419.5 12.5 13.5 
36.926 1 P -419.5 16.5 10.5 
36.9297 1 P -416.5 11.5 10.5 
36.9334 1 P -414.5 10.5 15.5 
36.9371 1 P -408.5 11.5 14.5 
36.9408 1 P -407.5 10.5 14.5 
36.9445 1 P -407.5 15.5 8.5 
36.9482 1 P -412.5 16.5 10.5 
36.9519 1 P -418.5 17.5 6.5 
36.9556 1 P -421.5 17.5 -3.5 
36.9593 1 P -414.5 17.5 -7.5 
36.963 1 P -419.5 13.5 -4.5 
36.9667 1 P -414.5 11.5 -3.5 
36.9704 1 P -419.5 9.5 -1.5 
36.9741 1 P -419.5 13.5 -8.5 
36.9778 1 P -425.5 17.5 -5.5 
36.9815 1 P -419.5 16.5 -3.5 
36.9852 1 P -423.5 15.5 -1.5 
36.9889 1 P -419.5 17.5 -2.5 
36.9926 1 P -423.5 18.5 -7.5 
36.9963 1 P -417.5 9.5 -9.5 
37 1 P -414.5 7.5 -5.5 
37.0037 1 P -406.5 4.5 -5.5 
37.0074 1 P -402.5 -0.5 -7.5 
37.0111 1 P -408.5 5.5 -8.5 
37.0148 1 P -407.5 0.5 -5.5 
37.0185 1 P -402.5 -0.5 -10.5 
37.0222 1 P -403.5 2.5 -12.5 
37.0259 1 P -405.5 13.5 -9.5 
37.0296 1 P -404.5 8.5 -10.5 
37.0333 1 P -402.5 -1.5 -11.5 
37.037 1 P -405.5 0.5 -12.5 
37.0407 1 P -402.5 6.5 -7.5 
37.0444 1 P -401.5 3.5 -8.5 
37.0481 1 P -405.5 7.5 -17.5 
37.0518 1 P -401.5 10.5 -16.5 
37.0555 1 P -394.5 9.5 -14.5 
37.0592 1 P -387.5 5.5 -17.5 
37.0629 1 P -383.5 10.5 -12.5 
37.0666 1 P -388.5 13.5 -8.5 
37.0703 1 P -389.5 16.5 -9.5 
37.074 1 P -389.5 14.5 -11.5 
37.0777 1 P -386.5 11.5 -11.5 
37.0814 1 P -386.5 14.5 -10.5 
37.0851 1 P -383.5 12.5 -10.5 
37.0888 1 P -382.5 17.5 -8.5 
37.0925 1 P -383.5 12.5 -6.5 
37.0962 1 P -376.5 10.5 -7.5 
37.0999 1 P -378.5 6.5 -10.5 
37.1036 1 P -384.5 5.5 -11.5 
37.1073 1 P -386.5 7.5 -8.5 
37.111 1 P -395.5 8.5 -13.5 
37.1147 1 P -395.5 3.5 -12.5 
37.1184 1 P -392.5 5.5 -17.5 
37.1221 1 P -384.5 2.5 -14.5 
37.1258 1 P -379.5 1.5 -4.5 
37.1295 1 P -385.5 -3.5 -7.5 
37.1332 1 P -390.5 -1.5 -9.5 
37.1369 1 P -393.5 -0.5 -16.5 
37.1406 1 P -394.5 -1.5 -17.5 
37.1443 1 P -397.5 -6.5 -12.5 
37.148 1 P -391.5 -14.5 -13.5 
37.1517 1 P -390.5 -8.5 -15.5 
37.1554 1 P -396.5 -13.5 -6.5 
37.1591 1 P -396.5 -8.5 3.5 
37.1628 1 P -398.5 -5.5 -1.5 
37.1665 1 P -397.5 2.5 -5.5 
37.1702 1 P -401.5 -2.5 -7.5 
37.1739 1 P -398.5 8.5 -9.5 
37.1776 1 P -401.5 7.5 -13.5 
37.1813 1 P -403.5 4.5 -15.5 
37.185 1 P -404.5 5.5 -16.5 
37.1887 1 P -403.5 7.5 -16.5 
37.1924 1 P -403.5 2.5 -18.5 
37.1961 1 P -408.5 1.5 -12.5 
37.1998 1 P -406.5 -2.5 -5.5 
37.2035 1 P -406.5 -3.5 -0.5 
37.2072 1 P -409.5 -8.5 3.5 
37.2109 1 P -409.5 -13.5 4.5 
37.2146 1 P -410.5 -12.5 -0.5 
37.2183 1 P -405.5 -12.5 -0.5 
37.222 1 P -402.5 -7.5 -4.5 
37.2257 1 P -406.5 -2.5 -3.5 
37.2294 1 P -400.5 -3.5 -6.5 
37.2331 1 P -392.5 -1.5 -2.5 
37.2368 1 P -393.5 -0.5 -0.5 
37.2405 1 P -391.5 -0.5 -0.5 
37.2442 1 P -386.5 -5.5 1.5 
37.2479 1 P -384.5 -9.5 -2.5 
37.2516 1 P -385.5 -5.5 -7.5 
37.2553 1 P -385.5 0.5 -4.5 
37.259 1 P -385.5 -0.5 -2.5 
37.2627 1 P -382.5 -6.5 -1.5 
37.2664 1 P -383.5 -3.5 0.5 
37.2701 1 P -387.5 -2.5 0.5 
37.2738 1 P -384.5 2.5 -2.5 
37.2775 1 P -382.5 9.5 -3.5 
37.2812 1 P -386.5 2.5 0.5 
37.2849 1 P -392.5 3.5 -2.5 
37.2886 1 P -394.5 0.5 -1.5 
37.2923 1 P -395.5 0.5 0.5 
37.296 1 P -400.5 2.5 3.5 
37.2997 1 P -394.5 5.5 -0.5 
37.3034 1 P -395.5 -1.5 -0.5 
37.3071 1 P -387.5 -10.5 -0.5 
37.3108 1 P -387.5 -7.5 1.5 
37.3145 1 P -391.5 -3.5 8.5 
37.3182 1 P -381.5 -4.5 11.5 
37.3219 1 P -385.5 -8.5 8.5 
37.3256 1 P -386.5 -1.5 14.5 
37.3293 1 P -382.5 0.5 19.5 
37.333 1 P -384.5 6.5 16.5 
37.3367 1 P -378.5 7.5 14.5 
37.3404 1 P -380.5 3.5 15.5 
37.3441 1 P -382.5 7.5 16.5 
37.3478 1 P -387.5 3.5 10.5 
37.3515 1 P -396.5 -2.5 6.5 
37.3552 1 P -396.5 -5.5 6.5 
37.3589 1 P -391.5 -15.5 8.5 
37.3626 1 P -381.5 -14.5 10.5 
37.3663 1 P -383.5 -5.5 8.5 
37.37 1 P -383.5 -8.5 0.5 
37.3737 1 P -370.5 -6.5 8.5 
37.3774 1 P -369.5 -4.5 9.5 
37.3811 1 P -366.5 -6.5 7.5 
37.3848 1 P -361.5 -3.5 8.5 
37.3885 1 P -356.5 -7.5 7.5 
37.3922 1 P -349.5 -1.5 4.5 
37.3959 1 P -352.5 -5.5 7.5 
37.3996 1 P -354.5 -7.5 3.5 
37.4033 1 P -347.5 -3.5 -2.5 
37.407 1 P -341.5 -5.5 -6.5 
37.4107 1 P -340.5 -4.5 -5.5 
37.4144 1 P -342.5 -1.5 -4.5 
37.4181 1 P -345.5 2.5 -5.5 
37.4218 1 P -345.5 -5.5 -2.5 
37.4255 1 P -344.5 -10.5 -1.5 
37.4292 1 P -342.5 -18.5 -0.5 
37.4329 1 P -343.5 -14.5 -9.5 
37.4366 1 P -342.5 -16.5 -10.5 
37.4403 1 P -345.5 -13.5 -9.5 
37.444 1 P -352.5 -12.5 -12.5 
37.4477 1 P -352.5 -16.5 -10.5 
37.4514 1 P -350.5 -17.5 -9.5 
37.4551 1 P -352.5 -14.5 -8.5 
37.4588 1 P -348.5 -14.5 -6.5 
37.4625 1 P -356.5 -10.5 -11.5 
37.4662 1 P -359.5 -4.5 -16.5 
37.4699 1 P -355.5 -5.5 -15.5 
37.4736 1 P -349.5 -6.5 -14.5 
37.4773 1 P -356.5 -3.5 -14.5 
37.481 1 P -353.5 -0.5 -10.5 
37.4847 1 P -353.5 -1.5 -6.5 
37.4884 1 P -352.5 -2.5 -5.5 
37.4921 1 P -343.5 -2.5 -4.5 
37.4958 1 P -346.5 -2.5 -2.5 
37.4995 1 P -342.5 -0.5 -1.5 
37.5032 1 P -343.5 0.5 4.5 
37.5069 1 P -342.5 1.5 2.5 
37.5106 1 P -339.5 6.5 1.5 
37.5143 1 P -336.5 10.5 -1.5 
37.518 1 P -342.5 11.5 3.5 
37.5217 1 P -350.5 9.5 -1.5 
37.5254 1 P -351.5 7.5 4.5 
37.5291 1 P -341.5 7.5 -4.5 
37.5328 1 P -342.5 10.5 0.5 
37.5365 1 P -343.5 15.5 -10.5 
37.5402 1 P -345.5 16.5 -7.5 
37.5439 1 P -351.5 17.5 -3.5 
37.5476 1 P -345.5 17.5 -2.5 
37.5513 1 P -344.5 12.5 -7.5 
37.555 1 P -344.5 11.5 -4.5 
37.5587 1 P -343.5 12.5 -0.5 
37.5624 1 P -344.5 8.5 -9.5 
37.5661 1 P -344.5 5.5 -12.5 
37.5698 1 P -348.5 6.5 -12.5 
37.5735 1 P -346.5 4.5 -6.5 
37.5772 1 P -346.5 -2.5 -3.5 
37.5809 1 P -346.5 -0.5 -3.5 
37.5846 1 P -353.5 -0.5 -2.5 
37.5883 1 P -351.5 -4.5 -3.5 
37.592 1 P -351.5 -5.5 -9.5 
37.5957 1 P -358.5 -2.5 -12.5 
37.5994 1 P -351.5 -6.5 -10.5 
37.6031 1 P -355.5 -7.5 -7.5 
37.6068 1 P -359.5 -6.5 -7.5 
37.6105 1 P -353.5 -5.5 -11.5 
37.6142 1 P -356.5 -2.5 -10.5 
37.6179 1 P -358.5 2.5 -8.5 
37.6216 1 P -361.5 -2.5 -13.5 
37.6253 1 P -367.5 -6.5 -10.5 
37.629 1 P -361.5 -6.5 -8.5 
37.6327 1 P -356.5 -4.5 -8.5 
37.6364 1 P -360.5 4.5 -13.5 
37.6401 1 P -356.5 7.5 -14.5 
37.6438 1 P -361.5 8.5 -7.5 
37.6475 1 P -364.5 6.5 -13.5 
37.6512 1 P -369.5 -2.5 -8.5 
37.6549 1 P -372.5 3.5 -12.5 
37.6586 1 P -370.5 -1.5 -11.5 
37.6623 1 P -372.5 1.5 -2.5 
37.666 1 P -373.5 -0.5 4.5 
37.6697 1 P -369.5 -4.5 2.5 
37.6734 1 P -369.5 -5.5 -4.5 
37.6771 1 P -368.5 -3.5 -3.5 
37.6808 1 P -374.5 4.5 -8.5 
37.6845 1 P -372.5 1.5 -11.5 
37.6882 1 P -370.5 -3.5 -10.5 
37.6919 1 P -377.5 -1.5 -2.5 
37.6956 1 P -384.5 -4.5 -1.5 
37.6993 1 P -388.5 -5.5 -3.5 
37.703 1 P -383.5 -6.5 -6.5 
37.7067 1 P -381.5 -4.5 -11.5 
37.7104 1 P -374.5 -5.5 -11.5 
37.7141 1 P -377.5 -4.5 -8.5 
37.7178 1 P -376.5 -4.5 -6.5 
37.7215 1 P -375.5 -0.5 1.5 
37.7252 1 P -383.5 -0.5 -0.5 
37.7289 1 P -389.5 -4.5 9.5 
37.7326 1 P -396.5 -7.5 13.5 
37.7363 1 P -394.5 -9.5 17.5 
37.74 1 P -394.5 -7.5 10.5 
37.7437 1 P -395.5 -5.5 14.5 
37.7474 1 P -396.5 -6.5 16.5 
37.7511 1 P -397.5 -6.5 17.5 
37.7548 1 P -394.5 -2.5 14.5 
37.7585 1 P -395.5 -3.5 15.5 
37.7622 1 P -392.5 -7.5 18.5 
37.7659 1 P -391.5 -11.5 15.5 
37.7696 1 P -391.5 -12.5 15.5 
37.7733 1 P -390.5 -12.5 12.5 
37.777 1 P -384.5 -10.5 14.5 
37.7807 1 P -384.5 -12.5 13.5 
37.7844 1 P -385.5 -10.5 8.5 
37.7881 1 P -388.5 -11.5 8.5 
37.7918 1 P -393.5 -10.5 9.5 
37.7955 1 P -385.5 -10.5 12.5 
37.7992 1 P -384.5 -7.5 8.5 
37.8029 1 P -385.5 -6.5 4.5 
37.8066 1 P -386.5 -9.5 6.5 
37.8103 1 P -391.5 -7.5 4.5 
37.814 1 P -385.5 -5.5 0.5 
37.8177 1 P -382.5 -6.5 -0.5 
37.8214 1 P -381.5 -10.5 1.5 
37.8251 1 P -372.5 -16.5 1.5 
37.8288 1 P -366.5 -19.5 1.5 
37.8325 1 P -365.5 -12.5 3.5 
37.8362 1 P -363.5 -13.5 -0.5 
37.8399 1 P -370.5 -10.5 3.5 
37.8436 1 P -370.5 -9.5 0.5 
37.8473 1 P -373.5 -8.5 5.5 
37.851 1 P -375.5 -17.5 6.5 
37.8547 1 P -369.5 -14.5 5.5 
37.8584 1 P -375.5 -13.5 0.5 
37.8621 1 P -375.5 -4.5 0.5 
37.8658 1 P -375.5 -0.5 -3.5 
37.8695 1 P -372.5 -4.5 -1.5 
37.8732 1 P -372.5 -0.5 -9.5 
37.8769 1 P -374.5 3.5 -8.5 
37.8806 1 P -375.5 2.5 -4.5 
37.8843 1 P -374.5 -3.5 -14.5 
37.888 1 P -378.5 1.5 -12.5 
37.8917 1 P -386.5 -3.5 -9.5 
37.8954 1 P -383.5 -1.5 -10.5 
37.8991 1 P -382.5 -8.5 -14.5 
37.9028 1 P -379.5 -4.5 -10.5 
37.9065 1 P -379.5 -9.5 -14.5 
37.9102 1 P -372.5 -11.5 -15.5 
37.9139 1 P -369.5 -13.5 -11.5 
37.9176 1 P -371.5 -10.5 -10.5 
37.9213 1 P -370.5 -13.5 -14.5 
37.925 1 P -367.5 -13.5 -14.5 
37.9287 1 P -365.5 -12.5 -15.5 
37.9324 1 P -365.5 -16.5 -5.5 
37.9361 1 P -365.5 -10.5 -4.5 
37.9398 1 P -361.5 -7.5 -9.5 
37.9435 1 P -356.5 -7.5 -15.5 
37.9472 1 P -356.5 -2.5 -15.5 
37.9509 1 P -355.5 -7.5 -8.5 
37.9546 1 P -353.5 -10.5 -7.5 
37.9583 1 P -358.5 -11.5 -13.5 
37.962 1 P -354.5 -0.5 -12.5 
37.9657 1 P -357.5 -3.5 -19.5 
37.9694 1 P -356.5 -1.5 -18.5 
37.9731 1 P -353.5 -4.5 -18.5 
37.9768 1 P -357.5 -5.5 -18.5 
37.9805 1 P -359.5 2.5 -17.5 
37.9842 1 P -364.5 -2.5 -19.5 
37.9879 1 P -362.5 -8.5 -12.5 
37.9916 1 P -360.5 -4.5 -12.5 
37.9953 1 P -355.5 -3.5 -14.5 
37.999 1 P -351.5 -6.5 -5.5 
38.0027 1 P -350.5 -7.5 -5.5 
38.0064 1 P -355.5 -7.5 -4.5 
38.0101 1 P -352.5 -1.5 -8.5 
38.0138 1 P -345.5 -4.5 -6.5 
38.0175 1 P -346.5 -10.5 -15.5 
38.0212 1 P -344.5 -9.5 -16.5 
38.0249 1 P -349.5 -12.5 -15.5 
38.0286 1 P -345.5 -14.5 -7.5 
38.0323 1 P -348.5 -11.5 -8.5 
38.036 1 P -349.5 -9.5 -5.5 
38.0397 1 P -353.5 -7.5 -8.5 
38.0434 1 P -352.5 -13.5 -4.5 
38.0471 1 P -352.5 -10.5 -3.5 
38.0508 1 P -350.5 -17.5 -3.5 
38.0545 1 P -357.5 -17.5 -8.5 
38.0582 1 P -364.5 -15.5 -8.5 
38.0619 1 P -368.5 -16.5 1.5 
38.0656 1 P -367.5 -14.5 1.5 
38.0693 1 P -365.5 -16.5 -6.5 
38.073 1 P -360.5 -14.5 -1.5 
38.0767 1 P -361.5 -13.5 -0.5 
38.0804 1 P -361.5 -13.5 3.5 
38.0841 1 P -369.5 -18.5 4.5 
38.0878 1 P -363.5 -16.5 7.5 
38.0915 1 P -367.5 -9.5 10.5 
38.0952 1 P -360.5 -4.5 14.5 
38.0989 1 P -361.5 4.5 10.5 
38.1026 1 P -368.5 -1.5 12.5 
38.1063 1 P -371.5 1.5 11.5 
38.11 1 P -369.5 -4.5 18.5 
38.1137 1 P -372.5 -8.5 17.5 
38.1174 1 P -373.5 -12.5 15.5 
38.1211 1 P -373.5 -12.5 10.5 
38.1248 1 P -379.5 -14.5 11.5 
38.1285 1 P -387.5 -12.5 3.5 
38.1322 1 P -387.5 -15.5 -7.5 
38.1359 1 P -383.5 -16.5 -4.5 
38.1396 1 P -378.5 -8.5 -10.5 
38.1433 1 P -371.5 -13.5 -9.5 
38.147 1 P -376.5 -11.5 -12.5 
38.1507 1 P -382.5 -11.5 -14.5 
38.1544 1 P -384.5 -10.5 -10.5 
38.1581 1 P -389.5 -16.5 -10.5 
38.1618 1 P -398.5 -13.5 -8.5 
38.1655 1 P -401.5 -17.5 -6.5 
38.1692 1 P -403.5 -16.5 -4.5 
38.1729 1 P -395.5 -11.5 3.5 
38.1766 1 P -393.5 -13.5 2.5 
38.1803 1 P -393.5 -10.5 1.5 
38.184 1 P -392.5 -10.5 4.5 
38.1877 1 P -386.5 -4.5 6.5 
38.1914 1 P -389.5 1.5 6.5 
38.1951 1 P -391.5 7.5 7.5 
38.1988 1 P -395.5 8.5 11.5 
38.2025 1 P -393.5 0.5 15.5 
38.2062 1 P -394.5 -3.5 17.5 
38.2099 1 P -392.5 -2.5 12.5 
38.2136 1 P -395.5 -6.5 10.5 
38.2173 1 P -393.5 -8.5 10.5 
38.221 1 P -397.5 -10.5 6.5 
38.2247 1 P -394.5 -11.5 11.5 
38.2284 1 P -396.5 -12.5 10.5 
38.2321 1 P -400.5 -11.5 14.5 
38.2358 1 P -395.5 -8.5 14.5 
38.2395 1 P -388.5 -14.5 12.5 
38.2432 1 P -390.5 -17.5 8.5 
38.2469 1 P -385.5 -15.5 6.5 
38.2506 1 P -386.5 -18.5 3.5 
38.2543 1 P -385.5 -17.5 6.5 
38.258 1 P -390.5 -10.5 7.5 
38.2617 1 P -397.5 -9.5 5.5 
38.2654 1 P -400.5 -7.5 0.5 
38.2691 1 P -400.5 -6.5 -0.5 
38.2728 1 P -400.5 -3.5 -9.5 
38.2765 1 P -397.5 0.5 -11.5 
38.2802 1 P -400.5 1.5 -13.5 
38.2839 1 P -401.5 -3.5 -17.5 
38.2876 1 P -398.5 -6.5 -16.5 
38.2913 1 P -396.5 -5.5 -10.5 
38.295 1 P -401.5 -2.5 -11.5 
38.2987 1 P -401.5 -5.5 -3.5 
38.3024 1 P -413.5 -8.5 5.5 
38.3061 1 P -416.5 -10.5 6.5 
38.3098 1 P -416.5 -16.5 8.5 
38.3135 1 P -416.5 -16.5 4.5 
38.3172 1 P -420.5 -14.5 -1.5 
38.3209 1 P -416.5 -15.5 6.5 
38.3246 1 P -409.5 -16.5 1.5 
38.3283 1 P -408.5 -18.5 -0.5 
38.332 1 P -409.5 -12.5 7.5 
38.3357 1 P -404.5 -3.5 4.5 
38.3394 1 P -407.5 -3.5 -3.5 
38.3431 1 P -410.5 -2.5 -6.5 
38.3468 1 P -407.5 -0.5 -1.5 
38.3505 1 P -408.5 1.5 0.5 
38.3542 1 P -407.5 -2.5 -3.5 
38.3579 1 P -404.5 -4.5 -11.5 
38.3616 1 P -406.5 -2.5 -15.5 
38.3653 1 P -407.5 -2.5 -12.5 
38.369 1 P -405.5 -2.5 -15.5 
38.3727 1 P -410.5 -6.5 -8.5 
38.3764 1 P -406.5 -14.5 -12.5 
38.3801 1 P -408.5 -16.5 -10.5 
38.3838 1 P -408.5 -13.5 -13.5 
38.3875 1 P -416.5 -8.5 -14.5 
38.3912 1 P -415.5 -11.5 -14.5 
38.3949 1 P -418.5 -11.5 -12.5 
38.3986 1 P -423.5 -12.5 -3.5 
38.4023 1 P -416.5 -15.5 -0.5 
38.406 1 P -420.5 -18.5 5.5 
38.4097 1 P -419.5 -10.5 7.5 
38.4134 1 P -417.5 -9.5 11.5 
38.4171 1 P -416.5 -6.5 13.5 
38.4208 1 P -418.5 -9.5 14.5 
38.4245 1 P -414.5 -3.5 3.5 
38.4282 1 P -409.5 -2.5 2.5 
38.4319 1 P -407.5 -8.5 -2.5 
38.4356 1 P -393.5 -7.5 -0.5 
38.4393 1 P -389.5 -3.5 8.5 
38.443 1 P -389.5 0.5 12.5 
38.4467 1 P -387.5 6.5 9.5 
38.4504 1 P -381.5 0.5 10.5 
38.4541 1 P -372.5 5.5 13.5 
38.4578 1 P -368.5 12.5 14.5 
38.4615 1 P -363.5 5.5 11.5 
38.4652 1 P -365.5 1.5 18.5 
38.4689 1 P -357.5 3.5 13.5 
38.4726 1 P -356.5 2.5 1.5 
38.4763 1 P -359.5 -1.5 1.5 
38.48 1 P -361.5 -6.5 -1.5 
38.4837 1 P -366.5 -16.5 -1.5 
38.4874 1 P -360.5 -16.5 -2.5 
38.4911 1 P -353.5 -13.5 -1.5 
38.4948 1 P -352.5 -16.5 -5.5 
38.4985 1 P -354.5 -12.5 -2.5 
38.5022 1 P -353.5 -4.5 5.5 
38.5059 1 P -353.5 -3.5 10.5 
38.5096 1 P -349.5 -6.5 1.5 
38.5133 1 P -354.5 -1.5 8.5 
38.517 1 P -348.5 -3.5 14.5 
38.5207 1 P -346.5 -4.5 13.5 
38.5244 1 P -345.5 -6.5 13.5 
38.5281 1 P -342.5 -0.5 13.5 
38.5318 1 P -356.5 4.5 17.5 
38.5355 1 P -359.5 1.5 14.5 
38.5392 1 P -355.5 2.5 15.5 
38.5429 1 P -358.5 1.5 15.5 
38.5466 1 P -354.5 -1.5 19.5 
38.5503 1 P -349.5 2.5 10.5 
38.554 1 P -349.5 3.5 15.5 
38.5577 1 P -347.5 7.5 18.5 
38.5614 1 P -343.5 13.5 12.5 
38.5651 1 P -343.5 10.5 10.5 
38.5688 1 P -340.5 14.5 10.5 
38.5725 1 P -343.5 13.5 5.5 
38.5762 1 P -346.5 17.5 6.5 
38.5799 1 P -344.5 11.5 5.5 
38.5836 1 P -340.5 13.5 3.5 
38.5873 1 P -339.5 13.5 3.5 
38.591 1 P -343.5 9.5 6.5 
38.5947 1 P -348.5 0.5 4.5 
38.5984 1 P -353.5 -3.5 7.5 
38.6021 1 P -352.5 -7.5 11.5 
38.6058 1 P -359.5 -7.5 18.5 
38.6095 1 P -361.5 2.5 18.5 
38.6132 1 P -361.5 -2.5 16.5 
38.6169 1 P -362.5 -2.5 17.5 
38.6206 1 P -358.5 -6.5 15.5 
38.6243 1 P -356.5 -10.5 9.5 
38.628 1 P -356.5 -12.5 9.5 
38.6317 1 P -353.5 -8.5 10.5 
38.6354 1 P -351.5 -13.5 10.5 
38.6391 1 P -346.5 -9.5 15.5 
38.6428 1 P -344.5 -10.5 8.5 
38.6465 1 P -346.5 -9.5 6.5 
38.6502 1 P -346.5 -4.5 4.5 
38.6539 1 P -340.5 0.5 1.5 
38.6576 1 P -343.5 -3.5 3.5 
38.6613 1 P -340.5 -5.5 5.5 
38.665 1 P -342.5 -4.5 2.5 
38.6687 1 P -338.5 -5.5 -3.5 
38.6724 1 P -342.5 -6.5 -1.5 
38.6761 1 P -332.5 -4.5 -0.5 
38.6798 1 P -328.5 -5.5 9.5 
38.6835 1 P -324.5 -3.5 15.5 
38.6872 1 P -322.5 -0.5 19.5 
38.6909 1 P -320.5 0.5 15.5 
38.6946 1 P -325.5 2.5 15.5 
38.6983 1 P -324.5 5.5 7.5 
38.702 1 P -322.5 10.5 3.5 
38.7057 1 P -328.5 11.5 3.5 
38.7094 1 P -328.5 8.5 -3.5 
38.7131 1 P -330.5 8.5 -1.5 
38.7168 1 P -339.5 18.5 4.5 
38.7205 1 P -335.5 18.5 3.5 
38.7242 1 P -344.5 17.5 1.5 
38.7279 1 P -343.5 16.5 -0.5 
38.7316 1 P -338.5 16.5 -8.5 
38.7353 1 P -329.5 14.5 -7.5 
38.739 1 P -329.5 15.5 -10.5 
38.7427 1 P -328.5 6.5 -7.5 
38.7464 1 P -331.5 8.5 -7.5 
38.7501 1 P -332.5 15.5 -2.5 
38.7538 1 P -332.5 19.5 -0.5 
38.7575 1 P -327.5 18.5 -1.5 
38.7612 1 P -327.5 3.5 -5.5 
38.7649 1 P -332.5 6.5 -5.5 
38.7686 1 P -330.5 -0.5 2.5 
38.7723 1 P -331.5 -2.5 9.5 
38.776 1 P -335.5 -7.5 6.5 
38.7797 1 P -337.5 -0.5 8.5 
38.7834 1 P -333.5 2.5 15.5 
38.7871 1 P -332.5 9.5 14.5 
38.7908 1 P -321.5 11.5 9.5 
38.7945 1 P -322.5 13.5 13.5 
38.7982 1 P -320.5 14.5 8.5 
38.8019 1 P -318.5 10.5 2.5 
38.8056 1 P -315.5 10.5 0.5 
38.8093 1 P -304.5 11.5 4.5 
38.813 1 P -303.5 8.5 7.5 
38.8167 1 P -299.5 4.5 11.5 
38.8204 1 P -296.5 -1.5 19.5 
38.8241 1 P -301.5 -1.5 15.5 
38.8278 1 P -299.5 -8.5 15.5 
38.8315 1 P -302.5 -13.5 9.5 
38.8352 1 P -304.5 -19.5 3.5 
38.8389 1 P -305.5 -16.5 -1.5 
38.8426 1 P -303.5 -9.5 3.5 
38.8463 1 P -316.5 1.5 3.5 
38.85 1 P -320.5 5.5 -1.5 
38.8537 1 P -317.5 13.5 -9.5 
38.8574 1 P -312.5 8.5 -7.5 
38.8611 1 P -311.5 4.5 -11.5 
38.8648 1 P -314.5 4.5 -18.5 
38.8685 1 P -313.5 5.5 -12.5 
38.8722 1 P -317.5 -1.5 -12.5 
38.8759 1 P -326.5 -2.5 -10.5 
38.8796 1 P -337.5 -2.5 -16.5 
38.8833 1 P -341.5 -0.5 -16.5 
38.887 1 P -339.5 2.5 -17.5 
38.8907 1 P -348.5 7.5 -14.5 
38.8944 1 P -347.5 2.5 -13.5 
38.8981 1 P -344.5 3.5 -8.5 
38.9018 1 P -342.5 4.5 -5.5 
38.9055 1 P -340.5 5.5 -5.5 
38.9092 1 P -340.5 6.5 -1.5 
38.9129 1 P -338.5 0.5 4.5 
38.9166 1 P -339.5 -1.5 -0.5 
38.9203 1 P -341.5 -8.5 6.5 
38.924 1 P -339.5 -16.5 9.5 
38.9277 1 P -342.5 -11.5 10.5 
38.9314 1 P -348.5 -2.5 14.5 
38.9351 1 P -346.5 0.5 7.5 
38.9388 1 P -350.5 0.5 6.5 
38.9425 1 P -349.5 -8.5 -0.5 
38.9462 1 P -353.5 -5.5 -2.5 
38.9499 1 P -355.5 -3.5 -0.5 
38.9536 1 P -357.5 0.5 0.5 
38.9573 1 P -357.5 -0.5 1.5 
38.961 1 P -365.5 1.5 -0.5 
38.9647 1 P -361.5 4.5 4.5 
38.9684 1 P -363.5 3.5 3.5 
38.9721 1 P -357.5 4.5 8.5 
38.9758 1 P -359.5 7.5 13.5 
38.9795 1 P -356.5 3.5 15.5 
38.9832 1 P -365.5 -3.5 10.5 
38.9869 1 P -370.5 -0.5 15.5 
38.9906 1 P -374.5 -4.5 12.5 
38.9943 1 P -372.5 -0.5 10.5 
38.998 1 P -373.5 -7.5 2.5 
39.0017 1 P -372.5 -10.5 -0.5 
39.0054 1 P -377.5 -11.5 -4.5 
39.0091 1 P -376.5 -11.5 0.5 
39.0128 1 P -379.5 -12.5 0.5 
39.0165 1 P -378.5 -11.5 -5.5 
39.0202 1 P -380.5 -14.5 -1.5 
39.0239 1 P -372.5 -16.5 2.5 
39.0276 1 P -369.5 -16.5 3.5 
39.0313 1 P -369.5 -17.5 -0.5 
39.035 1 P -357.5 -19.5 -1.5 
39.0387 1 P -347.5 -19.5 -1.5 
39.0424 1 P -339.5 -16.5 -1.5 
39.0461 1 P -340.5 -16.5 -5.5 
39.0498 1 P -344.5 -15.5 -10.5 
39.0535 1 P -338.5 -13.5 -12.5 
39.0572 1 P -332.5 -5.5 -7.5 
39.0609 1 P -336.5 -7.5 -3.5 
39.0646 1 P -330.5 -6.5 -7.5 
39.0683 1 P -332.5 -7.5 -9.5 
39.072 1 P -340.5 -3.5 -9.5 
39.0757 1 P -340.5 -6.5 -8.5 
39.0794 1 P -333.5 -7.5 -14.5 
39.0831 1 P -330.5 -6.5 -2.5 
39.0868 1 P -319.5 -4.5 -13.5 
39.0905 1 P -325.5 2.5 -15.5 
39.0942 1 P -333.5 2.5 -19.5 
39.0979 1 P -336.5 2.5 -16.5 
39.1016 1 P -331.5 -1.5 -11.5 
39.1053 1 P -329.5 -4.5 -6.5 
39.109 1 P -333.5 4.5 -4.5 
39.1127 1 P -336.5 7.5 -4.5 
39.1164 1 P -339.5 9.5 -7.5 
39.1201 1 P -339.5 8.5 -6.5 
39.1238 1 P -338.5 4.5 -5.5 
39.1275 1 P -344.5 1.5 -10.5 
39.1312 1 P -347.5 -0.5 -3.5 
39.1349 1 P -350.5 0.5 -5.5 
39.1386 1 P -349.5 2.5 -6.5 
39.1423 1 P -339.5 -4.5 -9.5 
39.146 1 P -344.5 -9.5 -10.5 
39.1497 1 P -350.5 -10.5 -12.5 
39.1534 1 P -349.5 -13.5 -12.5 
39.1571 1 P -355.5 -12.5 -7.5 
39.1608 1 P -367.5 -13.5 -13.5 
39.1645 1 P -372.5 -17.5 -8.5 
39.1682 1 P -371.5 -18.5 -7.5 
39.1719 1 P -375.5 -17.5 -0.5 
39.1756 1 P -382.5 -19.5 -0.5 
39.1793 1 P -381.5 -17.5 4.5 
39.183 1 P -374.5 -14.5 3.5 
39.1867 1 P -378.5 -10.5 3.5 
39.1904 1 P -380.5 -11.5 7.5 
39.1941 1 P -382.5 -6.5 18.5 
39.1978 1 P -380.5 -8.5 17.5 
39.2015 1 P -380.5 -8.5 17.5 
39.2052 1 P -383.5 -10.5 13.5 
39.2089 1 P -380.5 -14.5 13.5 
39.2126 1 P -382.5 -15.5 12.5 
39.2163 1 P -385.5 -13.5 9.5 
39.22 1 P -385.5 -12.5 5.5 
39.2237 1 P -380.5 -18.5 2.5 
39.2274 1 P -386.5 -18.5 4.5 
39.2311 1 P -382.5 -15.5 0.5 
39.2348 1 P -380.5 -17.5 -3.5 
39.2385 1 P -381.5 -14.5 -0.5 
39.2422 1 P -382.5 -12.5 2.5 
39.2459 1 P -382.5 -4.5 -6.5 
39.2496 1 P -385.5 -8.5 -6.5 
39.2533 1 P -387.5 -8.5 -8.5 
39.257 1 P -378.5 -10.5 -7.5 
39.2607 1 P -381.5 -12.5 -3.5 
39.2644 1 P -378.5 -12.5 1.5 
39.2681 1 P -379.5 -14.5 -0.5 
39.2718 1 P -381.5 -19.5 -3.5 
39.2755 1 P -377.5 -15.5 -3.5 
39.2792 1 P -372.5 -18.5 -7.5 
39.2829 1 P -376.5 -17.5 -9.5 
39.2866 1 P -380.5 -18.5 -3.5 
39.2903 1 P -386.5 -10.5 -5.5 
39.294 1 P -384.5 -10.5 -6.5 
39.2977 1 P -379.5 -8.5 -3.5 
39.3014 1 P -382.5 -3.5 -3.5 
39.3051 1 P -381.5 -2.5 -0.5 
39.3088 1 P -388.5 -2.5 -4.5 
39.3125 1 P -383.5 -2.5 -8.5 
39.3162 1 P -384.5 -1.5 -9.5 
39.3199 1 P -383.5 -5.5 -9.5 
39.3236 1 P -387.5 -5.5 -8.5 
39.3273 1 P -385.5 -7.5 -9.5 
39.331 1 P -393.5 -7.5 -11.5 
39.3347 1 P -381.5 -9.5 -9.5 
39.3384 1 P -376.5 -6.5 -5.5 
39.3421 1 P -377.5 -7.5 -2.5 
39.3458 1 P -377.5 -7.5 -12.5 
39.3495 1 P -379.5 -9.5 -17.5 
39.3532 1 P -380.5 -5.5 -8.5 
39.3569 1 P -379.5 -10.5 -10.5 
39.3606 1 P -375.5 -10.5 -11.5 
39.3643 1 P -375.5 -9.5 -3.5 
39.368 1 P -369.5 5.5 -2.5 
39.3717 1 P -362.5 4.5 0.5 
39.3754 1 P -364.5 7.5 -3.5 
39.3791 1 P -366.5 11.5 -9.5 
39.3828 1 P -373.5 8.5 -10.5 
39.3865 1 P -376.5 9.5 -13.5 
39.3902 1 P -379.5 6.5 -12.5 
39.3939 1 P -383.5 3.5 -9.5 
39.3976 1 P -373.5 2.5 -8.5 
39.4013 1 P -372.5 4.5 -9.5 
39.405 1 P -376.5 -0.5 -15.5 
39.4087 1 P -372.5 -0.5 -11.5 
39.4124 1 P -365.5 5.5 -10.5 
39.4161 1 P -371.5 2.5 -9.5 
39.4198 1 P -375.5 4.5 -5.5 
39.4235 1 P -370.5 4.5 -0.5 
39.4272 1 P -375.5 5.5 -1.5 
39.4309 1 P -373.5 5.5 0.5 
39.4346 1 P -371.5 1.5 -11.5 
39.4383 1 P -374.5 -0.5 -15.5 
39.442 1 P -374.5 1.5 -9.5 
39.4457 1 P -371.5 3.5 -4.5 
39.4494 1 P -365.5 6.5 -3.5 
39.4531 1 P -364.5 4.5 -3.5 
39.4568 1 P -368.5 14.5 1.5 
39.4605 1 P -364.5 8.5 7.5 
39.4642 1 P -360.5 7.5 11.5 
39.4679 1 P -360.5 3.5 18.5 
39.4716 1 P -366.5 4.5 16.5 
39.4753 1 P -376.5 6.5 18.5 
39.479 1 P -370.5 2.5 11.5 
39.4827 1 P -365.5 5.5 12.5 
39.4864 1 P -356.5 6.5 6.5 
39.4901 1 P -360.5 7.5 2.5 
39.4938 1 P -360.5 6.5 4.5 
39.4975 1 P -361.5 -0.5 8.5 
39.5012 1 P -354.5 -7.5 6.5 
39.5049 1 P -349.5 -4.5 -4.5 
39.5086 1 P -343.5 -6.5 -12.5 
39.5123 1 P -338.5 -11.5 -15.5 
39.516 1 P -338.5 -4.5 -14.5 
39.5197 1 P -332.5 -7.5 -14.5 
39.5234 1 P -331.5 -3.5 -13.5 
39.5271 1 P -333.5 -2.5 -19.5 
39.5308 1 P -338.5 1.5 -16.5 
39.5345 1 P -339.5 9.5 -12.5 
39.5382 1 P -340.5 4.5 -12.5 
39.5419 1 P -342.5 6.5 -10.5 
39.5456 1 P -337.5 6.5 -16.5 
39.5493 1 P -336.5 5.5 -17.5 
39.553 1 P -339.5 3.5 -13.5 
39.5567 1 P -340.5 5.5 -18.5 
39.5604 1 P -345.5 0.5 -15.5 
39.5641 1 P -342.5 -8.5 -9.5 
39.5678 1 P -339.5 -13.5 -4.5 
39.5715 1 P -340.5 -14.5 1.5 
39.5752 1 P -343.5 -15.5 10.5 
39.5789 1 P -344.5 -15.5 8.5 
39.5826 1 P -349.5 -16.5 8.5 
39.5863 1 P -348.5 -15.5 10.5 
39.59 1 P -354.5 -16.5 4.5 
39.5937 1 P -352.5 -11.5 1.5 
39.5974 1 P -345.5 -12.5 2.5 
39.6011 1 P -345.5 -11.5 -6.5 
39.6048 1 P -347.5 -14.5 -11.5 
39.6085 1 P -350.5 -12.5 -6.5 
39.6122 1 P -347.5 -13.5 -2.5 
39.6159 1 P -350.5 -13.5 -4.5 
39.6196 1 P -353.5 -4.5 2.5 
39.6233 1 P -357.5 -1.5 7.5 
39.627 1 P -356.5 0.5 8.5 
39.6307 1 P -353.5 -0.5 8.5 
39.6344 1 P -358.5 -2.5 14.5 
39.6381 1 P -356.5 0.5 15.5 
39.6418 1 P -362.5 2.5 14.5 
39.6455 1 P -357.5 6.5 14.5 
39.6492 1 P -350.5 5.5 10.5 
39.6529 1 P -353.5 2.5 16.5 
39.6566 1 P -356.5 3.5 6.5 
39.6603 1 P -358.5 -1.5 9.5 
39.664 1 P -355.5 -2.5 16.5 
39.6677 1 P -349.5 -2.5 17.5 
39.6714 1 P -355.5 1.5 17.5 
39.6751 1 P -356.5 6.5 18.5 
39.6788 1 P -350.5 7.5 15.5 
39.6825 1 P -355.5 11.5 12.5 
39.6862 1 P -353.5 10.5 9.5 
39.6899 1 P -356.5 13.5 5.5 
39.6936 1 P -350.5 12.5 6.5 
39.6973 1 P -344.5 13.5 3.5 
39.701 1 P -343.5 18.5 -5.5 
39.7047 1 P -338.5 10.5 -0.5 
39.7084 1 P -337.5 10.5 4.5 
39.7121 1 P -340.5 12.5 8.5 
39.7158 1 P -339.5 16.5 3.5 
39.7195 1 P -338.5 19.5 3.5 
39.7232 1 P -335.5 16.5 7.5 
39.7269 1 P -339.5 14.5 12.5 
39.7306 1 P -346.5 11.5 11.5 
39.7343 1 P -345.5 6.5 16.5 
39.738 1 P -348.5 10.5 16.5 
39.7417 1 P -347.5 6.5 13.5 
39.7454 1 P -353.5 4.5 18.5 
39.7491 1 P -350.5 6.5 10.5 
39.7528 1 P -344.5 2.5 14.5 
39.7565 1 P -339.5 7.5 15.5 
39.7602 1 P -340.5 7.5 14.5 
39.7639 1 P -343.5 7.5 18.5 
39.7676 1 P -339.5 6.5 11.5 
39.7713 1 P -342.5 3.5 13.5 
39.775 1 P -342.5 9.5 12.5 
39.7787 1 P -340.5 11.5 13.5 
39.7824 1 P -349.5 14.5 12.5 
39.7861 1 P -347.5 10.5 13.5 
39.7898 1 P -344.5 12.5 14.5 
39.7935 1 P -340.5 13.5 7.5 
39.7972 1 P -338.5 14.5 13.5 
39.8009 1 P -334.5 9.5 15.5 
39.8046 1 P -326.5 2.5 17.5 
39.8083 1 P -318.5 -1.5 16.5 
39.812 1 P -318.5 0.5 15.5 
39.8157 1 P -309.5 -8.5 17.5 
39.8194 1 P -313.5 -10.5 14.5 
39.8231 1 P -316.5 -9.5 7.5 
39.8268 1 P -309.5 -12.5 14.5 
39.8305 1 P -315.5 -11.5 12.5 
39.8342 1 P -314.5 -8.5 15.5 
39.8379 1 P -318.5 -8.5 14.5 
39.8416 1 P -317.5 -6.5 17.5 
39.8453 1 P -315.5 -3.5 17.5 
39.849 1 P -319.5 -5.5 11.5 
39.8527 1 P -316.5 -8.5 6.5 
39.8564 1 P -310.5 -5.5 2.5 
39.8601 1 P -314.5 -3.5 -0.5 
39.8638 1 P -310.5 -2.5 5.5 
39.8675 1 P -310.5 -1.5 4.5 
39.8712 1 P -308.5 1.5 11.5 
39.8749 1 P -301.5 -4.5 4.5 
39.8786 1 P -296.5 -3.5 7.5 
39.8823 1 P -293.5 -8.5 3.5 
39.886 1 P -293.5 -6.5 0.5 
39.8897 1 P -293.5 -11.5 0.5 
39.8934 1 P -287.5 -14.5 -1.5 
39.8971 1 P -278.5 -12.5 -2.5 
39.9008 1 P -275.5 -6.5 -7.5 
39.9045 1 P -276.5 -10.5 -6.5 
39.9082 1 P -271.5 -4.5 -8.5 
39.9119 1 P -272.5 -9.5 -5.5 
39.9156 1 P -274.5 -8.5 -8.5 
39.9193 1 P -271.5 -15.5 -3.5 
39.923 1 P -273.5 -16.5 -0.5 
39.9267 1 P -276.5 -18.5 -5.5 
39.9304 1 P -277.5 -17.5 -1.5 
39.9341 1 P -284.5 -15.5 10.5 
39.9378 1 P -279.5 -16.5 8.5 
39.9415 1 P -278.5 -16.5 8.5 
39.9452 1 P -274.5 -12.5 10.5 
39.9489 1 P -269.5 -8.5 13.5 
39.9526 1 P -273.5 -6.5 13.5 
39.9563 1 P -269.5 -9.5 9.5 
39.96 1 P -268.5 -8.5 16.5 
39.9637 1 P -265.5 -10.5 16.5 
39.9674 1 P -262.5 -9.5 16.5 
39.9711 1 P -259.5 -6.5 14.5 
39.9748 1 P -256.5 -3.5 7.5 
39.9785 1 P -256.5 2.5 4.5 
39.9822 1 P -256.5 0.5 7.5 
39.9859 1 P -254.5 -4.5 10.5 
39.9896 1 P -250.5 -8.5 14.5 
39.9933 1 P -249.5 -8.5 12.5 
39.997 1 P -256.5 -13.5 10.5 
40.0007 1 P -254.5 -16.5 7.5 
40.0044 1 P -256.5 -10.5 7.5 
40.0081 1 P -264.5 -1.5 7.5 
40.0118 1 P -266.5 1.5 10.5 
40.0155 1 P -262.5 -1.5 13.5 
40.0192 1 P -259.5 0.5 10.5 
40.0229 1 P -261.5 -1.5 14.5 
40.0266 1 P -259.5 -2.5 12.5 
40.0303 1 P -259.5 1.5 6.5 
40.034 1 P -257.5 3.5 1.5 
40.0377 1 P -261.5 7.5 10.5 
40.0414 1 P -258.5 6.5 -0.5 
40.0451 1 P -257.5 9.5 2.5 
40.0488 1 P -256.5 3.5 4.5 
40.0525 1 P -254.5 2.5 9.5 
40.0562 1 P -256.5 3.5 11.5 
40.0599 1 P -255.5 9.5 12.5 
40.0636 1 P -252.5 5.5 15.5 
40.0673 1 P -254.5 9.5 14.5 
40.071 1 P -256.5 10.5 15.5 
40.0747 1 P -251.5 12.5 12.5 
40.0784 1 P -248.5 10.5 13.5 
40.0821 1 P -248.5 7.5 17.5 
40.0858 1 P -244.5 8.5 13.5 
40.0895 1 P -246.5 7.5 10.5 
40.0932 1 P -238.5 4.5 12.5 
40.0969 1 P -238.5 3.5 17.5 
40.1006 1 P -235.5 0.5 14.5 
40.1043 1 P -237.5 0.5 11.5 
40.108 1 P -231.5 -3.5 9.5 
40.1117 1 P -237.5 -1.5 17.5 
40.1154 1 P -234.5 -3.5 19.5 
40.1191 1 P -233.5 -0.5 19.5 
40.1228 1 P -236.5 -0.5 17.5 
40.1265 1 P -231.5 0.5 11.5 
40.1302 1 P -232.5 -3.5 4.5 
40.1339 1 P -226.5 -2.5 8.5 
40.1376 1 P -230.5 -5.5 2.5 
40.1413 1 P -227.5 -0.5 -0.5 
40.145 1 P -230.5 5.5 -1.5 
40.1487 1 P -236.5 -3.5 -1.5 
40.1524 1 P -235.5 -6.5 -3.5 
40.1561 1 P -230.5 -3.5 1.5 
40.1598 1 P -236.5 -5.5 3.5 
40.1635 1 P -241.5 -9.5 -1.5 
40.1672 1 P -237.5 -6.5 -2.5 
40.1709 1 P -238.5 -3.5 -0.5 
40.1746 1 P -236.5 -6.5 1.5 
40.1783 1 P -232.5 -7.5 1.5 
40.182 1 P -228.5 -13.5 1.5 
40.1857 1 P -231.5 -16.5 9.5 
40.1894 1 P -235.5 -17.5 1.5 
40.1931 1 P -233.5 -16.5 3.5 
40.1968 1 P -235.5 -15.5 -3.5 
40.2005 1 P -240.5 -16.5 3.5 
40.2042 1 P -235.5 -14.5 8.5 
40.2079 1 P -237.5 -14.5 6.5 
40.2116 1 P -233.5 -12.5 10.5 
40.2153 1 P -233.5 -10.5 16.5 
40.219 1 P -237.5 -10.5 14.5 
40.2227 1 P -232.5 -5.5 17.5 
40.2264 1 P -233.5 -14.5 13.5 
40.2301 1 P -238.5 -14.5 12.5 
40.2338 1 P -239.5 -16.5 9.5 
40.2375 1 P -244.5 -18.5 7.5 
40.2412 1 P -242.5 -16.5 8.5 
40.2449 1 P -251.5 -14.5 4.5 
40.2486 1 P -252.5 -16.5 3.5 
40.2523 1 P -254.5 -17.5 -1.5 
40.256 1 P -258.5 -17.5 -3.5 
40.2597 1 P -259.5 -15.5 -6.5 
40.2634 1 P -262.5 -13.5 -5.5 
40.2671 1 P -262.5 -13.5 -7.5 
40.2708 1 P -259.5 -13.5 -0.5 
40.2745 1 P -256.5 -13.5 -3.5 
40.2782 1 P -256.5 -18.5 -0.5 
40.2819 1 P -257.5 -18.5 -3.5 
40.2856 1 P -261.5 -17.5 2.5 
40.2893 1 P -258.5 -15.5 0.5 
40.293 1 P -254.5 -16.5 4.5 
40.2967 1 P -254.5 -18.5 4.5 
40.3004 1 P -256.5 -15.5 10.5 
40.3041 1 P -259.5 -15.5 4.5 
40.3078 1 P -265.5 -11.5 8.5 
40.3115 1 P -272.5 -4.5 14.5 
40.3152 1 P -274.5 -3.5 19.5 
40.3189 1 P -279.5 -3.5 11.5 
40.3226 1 P -279.5 -2.5 14.5 
40.3263 1 P -280.5 2.5 10.5 
40.33 1 P -283.5 6.5 14.5 
40.3337 1 P -279.5 3.5 12.5 
40.3374 1 P -280.5 6.5 11.5 
40.3411 1 P -286.5 11.5 10.5 
40.3448 1 P -280.5 9.5 9.5 
40.3485 1 P -284.5 9.5 5.5 
40.3522 1 P -287.5 10.5 5.5 
40.3559 1 P -286.5 3.5 3.5 
40.3596 1 P -279.5 0.5 6.5 
40.3633 1 P -279.5 -4.5 11.5 
40.367 1 P -272.5 -3.5 13.5 
40.3707 1 P -266.5 -3.5 11.5 
40.3744 1 P -268.5 -4.5 16.5 
40.3781 1 P -261.5 -6.5 12.5 
40.3818 1 P -259.5 -2.5 10.5 
40.3855 1 P -254.5 -0.5 5.5 
40.3892 1 P -257.5 -6.5 4.5 
40.3929 1 P -257.5 -4.5 4.5 
40.3966 1 P -266.5 -3.5 8.5 
40.4003 1 P -269.5 1.5 10.5 
40.404 1 P -268.5 1.5 13.5 
40.4077 1 P -262.5 2.5 14.5 
40.4114 1 P -262.5 6.5 11.5 
40.4151 1 P -256.5 6.5 13.5 
40.4188 1 P -258.5 1.5 14.5 
40.4225 1 P -260.5 4.5 13.5 
40.4262 1 P -257.5 4.5 16.5 
40.4299 1 P -259.5 0.5 19.5 
40.4336 1 P -258.5 2.5 19.5 
40.4373 1 P -262.5 1.5 13.5 
40.441 1 P -262.5 1.5 8.5 
40.4447 1 P -264.5 -2.5 9.5 
40.4484 1 P -265.5 -2.5 9.5 
40.4521 1 P -264.5 -4.5 11.5 
40.4558 1 P -266.5 -7.5 5.5 
40.4595 1 P -267.5 -8.5 -2.5 
40.4632 1 P -273.5 -8.5 0.5 
40.4669 1 P -273.5 -13.5 4.5 
40.4706 1 P -271.5 -5.5 0.5 
40.4743 1 P -272.5 -5.5 -5.5 
40.478 1 P -274.5 -5.5 -2.5 
40.4817 1 P -276.5 -3.5 1.5 
40.4854 1 P -276.5 0.5 2.5 
40.4891 1 P -278.5 4.5 4.5 
40.4928 1 P -278.5 6.5 2.5 
40.4965 1 P -269.5 6.5 7.5 
40.5002 1 P -266.5 9.5 3.5 
40.5039 1 P -262.5 10.5 3.5 
40.5076 1 P -258.5 14.5 2.5 
40.5113 1 P -252.5 18.5 2.5 
40.515 1 P -252.5 11.5 11.5 
40.5187 1 P -249.5 9.5 7.5 
40.5224 1 P -247.5 4.5 4.5 
40.5261 1 P -246.5 6.5 4.5 
40.5298 1 P -247.5 3.5 0.5 
40.5335 1 P -248.5 1.5 -7.5 
40.5372 1 P -248.5 3.5 -7.5 
40.5409 1 P -237.5 -0.5 -13.5 
40.5446 1 P -239.5 1.5 -15.5 
40.5483 1 P -241.5 2.5 -17.5 
40.552 1 P -244.5 3.5 -16.5 
40.5557 1 P -243.5 7.5 -18.5 
40.5594 1 P -246.5 1.5 -11.5 
40.5631 1 P -239.5 4.5 -14.5 
40.5668 1 P -243.5 6.5 -15.5 
40.5705 1 P -244.5 12.5 -13.5 
40.5742 1 P -242.5 10.5 -13.5 
40.5779 1 P -245.5 5.5 -14.5 
40.5816 1 P -238.5 -1.5 -6.5 
40.5853 1 P -238.5 4.5 -3.5 
40.589 1 P -243.5 8.5 -4.5 
40.5927 1 P -248.5 7.5 -5.5 
40.5964 1 P -248.5 6.5 -9.5 
40.6001 1 P -240.5 4.5 -7.5 
40.6038 1 P -237.5 12.5 -5.5 
40.6075 1 P -237.5 4.5 -5.5 
40.6112 1 P -230.5 7.5 -1.5 
40.6149 1 P -234.5 6.5 -0.5 
40.6186 1 P -232.5 14.5 3.5 
40.6223 1 P -229.5 5.5 5.5 
40.626 1 P -229.5 7.5 6.5 
40.6297 1 P -224.5 0.5 10.5 
40.6334 1 P -221.5 3.5 12.5 
40.6371 1 P -221.5 0.5 7.5 
40.6408 1 P -221.5 4.5 13.5 
40.6445 1 P -211.5 -0.5 4.5 
40.6482 1 P -207.5 0.5 4.5 
40.6519 1 P -203.5 -6.5 0.5 
40.6556 1 P -202.5 -4.5 4.5 
40.6593 1 P -203.5 -10.5 3.5 
40.663 1 P -202.5 -11.5 3.5 
40.6667 1 P -204.5 -7.5 11.5 
40.6704 1 P -203.5 -4.5 11.5 
40.6741 1 P -198.5 -3.5 11.5 
40.6778 1 P -195.5 -0.5 10.5 
40.6815 1 P -195.5 -0.5 7.5 
40.6852 1 P -194.5 -2.5 3.5 
40.6889 1 P -195.5 1.5 5.5 
40.6926 1 P -191.5 -0.5 7.5 
40.6963 1 P -192.5 -8.5 4.5 
40.7 1 P -194.5 -10.5 2.5 
40.7037 1 P -189.5 -18.5 3.5 
40.7074 1 P -190.5 -15.5 1.5 
40.7111 1 P -186.5 -19.5 -2.5 
40.7148 1 P -192.5 -18.5 -0.5 
40.7185 1 P -193.5 -17.5 -5.5 
40.7222 1 P -195.5 -9.5 -8.5 
40.7259 1 P -193.5 2.5 -16.5 
40.7296 1 P -192.5 5.5 -11.5 
40.7333 1 P -184.5 4.5 -9.5 
40.737 1 P -193.5 7.5 -13.5 
40.7407 1 P -190.5 0.5 -7.5 
40.7444 1 P -193.5 2.5 1.5 
40.7481 1 P -189.5 3.5 6.5 
40.7518 1 P -187.5 -3.5 12.5 
40.7555 1 P -187.5 -4.5 10.5 
40.7592 1 P -187.5 1.5 10.5 
40.7629 1 P -192.5 3.5 4.5 
40.7666 1 P -192.5 -0.5 7.5 
40.7703 1 P -188.5 -4.5 8.5 
40.774 1 P -196.5 -13.5 5.5 
40.7777 1 P -199.5 -17.5 2.5 
40.7814 1 P -198.5 -17.5 5.5 
40.7851 1 P -202.5 -18.5 7.5 
40.7888 1 P -201.5 -15.5 7.5 
40.7925 1 P -201.5 -13.5 12.5 
40.7962 1 P -200.5 -9.5 3.5 
40.7999 1 P -200.5 -0.5 11.5 
40.8036 1 P -199.5 -4.5 6.5 
40.8073 1 P -203.5 -6.5 -1.5 
40.811 1 P -203.5 -3.5 5.5 
40.8147 1 P -207.5 -1.5 5.5 
40.8184 1 P -208.5 1.5 7.5 
40.8221 1 P -204.5 1.5 13.5 
40.8258 1 P -209.5 -1.5 19.5 
40.8295 1 P -216.5 -0.5 17.5 
40.8332 1 P -211.5 -5.5 7.5 
40.8369 1 P -214.5 -4.5 8.5 
40.8406 1 P -216.5 -4.5 2.5 
40.8443 1 P -217.5 -4.5 -0.5 
40.848 1 P -220.5 -14.5 9.5 
40.8517 1 P -214.5 -17.5 8.5 
40.8554 1 P -212.5 -14.5 8.5 
40.8591 1 P -209.5 -11.5 11.5 
40.8628 1 P -208.5 -9.5 17.5 
40.8665 1 P -205.5 -4.5 15.5 
40.8702 1 P -204.5 -7.5 12.5 
40.8739 1 P -208.5 -3.5 12.5 
40.8776 1 P -213.5 0.5 14.5 
40.8813 1 P -213.5 -1.5 15.5 
40.885 1 P -216.5 -5.5 15.5 
40.8887 1 P -214.5 -10.5 13.5 
40.8924 1 P -209.5 -12.5 13.5 
40.8961 1 P -210.5 -15.5 7.5 
40.8998 1 P -212.5 -14.5 6.5 
40.9035 1 P -218.5 -16.5 4.5 
40.9072 1 P -212.5 -16.5 4.5 
40.9109 1 P -218.5 -14.5 -0.5 
40.9146 1 P -215.5 -12.5 -0.5 
40.9183 1 P -213.5 -17.5 3.5 
40.922 1 P -208.5 -14.5 3.5 
40.9257 1 P -210.5 -10.5 -0.5 
40.9294 1 P -217.5 -9.5 -0.5 
40.9331 1 P -219.5 -8.5 -1.5 
40.9368 1 P -229.5 -3.5 -7.5 
40.9405 1 P -229.5 1.5 1.5 
40.9442 1 P -233.5 2.5 -2.5 
40.9479 1 P -242.5 1.5 -0.5 
40.9516 1 P -241.5 -2.5 -9.5 
40.9553 1 P -242.5 -5.5 -5.5 
40.959 1 P -236.5 -4.5 -6.5 
40.9627 1 P -243.5 -0.5 -3.5 
40.9664 1 P -233.5 -0.5 5.5 
40.9701 1 P -236.5 1.5 9.5 
40.9738 1 P -236.5 -4.5 8.5 
40.9775 1 P -241.5 2.5 7.5 
40.9812 1 P -249.5 4.5 -1.5 
40.9849 1 P -251.5 7.5 0.5 
40.9886 1 P -248.5 7.5 0.5 
40.9923 1 P -247.5 6.5 3.5 
40.996 1 P -242.5 -3.5 2.5 
40.9997 1 P -247.5 -3.5 -2.5 
41.0034 1 P -248.5 -8.5 -8.5 
41.0071 1 P -247.5 -10.5 -6.5 
41.0108 1 P -249.5 -4.5 -15.5 
41.0145 1 P -244.5 -6.5 -11.5 
41.0182 1 P -246.5 -9.5 -9.5 
41.0219 1 P -246.5 -5.5 -12.5 
41.0256 1 P -244.5 -5.5 -9.5 
41.0293 1 P -242.5 -4.5 -13.5 
41.033 1 P -249.5 -1.5 -13.5 
41.0367 1 P -245.5 -0.5 -14.5 
41.0404 1 P -247.5 -0.5 -14.5 
41.0441 1 P -249.5 -2.5 -13.5 
41.0478 1 P -249.5 1.5 -16.5 
41.0515 1 P -257.5 -6.5 -16.5 
41.0552 1 P -261.5 -7.5 -13.5 
41.0589 1 P -271.5 -6.5 -12.5 
41.0626 1 P -272.5 -5.5 -15.5 
41.0663 1 P -273.5 -5.5 -16.5 
41.07 1 P -276.5 -5.5 -17.5 
41.0737 1 P -268.5 -8.5 -9.5 
41.0774 1 P -267.5 -1.5 -7.5 
41.0811 1 P -266.5 3.5 -0.5 
41.0848 1 P -272.5 1.5 -5.5 
41.0885 1 P -275.5 10.5 -14.5 
41.0922 1 P -275.5 12.5 -12.5 
41.0959 1 P -277.5 10.5 -13.5 
41.0996 1 P -277.5 9.5 -13.5 
41.1033 1 P -273.5 12.5 -8.5 
41.107 1 P -276.5 19.5 1.5 
41.1107 1 P -268.5 14.5 4.5 
41.1144 1 P -268.5 17.5 9.5 
41.1181 1 P -271.5 14.5 8.5 
41.1218 1 P -273.5 4.5 5.5 
41.1255 1 P -272.5 0.5 7.5 
41.1292 1 P -271.5 1.5 7.5 
41.1329 1 P -272.5 7.5 8.5 
41.1366 1 P -266.5 6.5 -0.5 
41.1403 1 P -271.5 5.5 -4.5 
41.144 1 P -273.5 5.5 -7.5 
41.1477 1 P -276.5 4.5 -6.5 
41.1514 1 P -275.5 -1.5 -11.5 
41.1551 1 P -276.5 7.5 -5.5 
41.1588 1 P -279.5 3.5 -7.5 
41.1625 1 P -287.5 3.5 -11.5 
41.1662 1 P -286.5 4.5 -14.5 
41.1699 1 P -292.5 11.5 -15.5 
41.1736 1 P -292.5 9.5 -16.5 
41.1773 1 P -288.5 14.5 -10.5 
41.181 1 P -287.5 11.5 -13.5 
41.1847 1 P -286.5 8.5 -11.5 
41.1884 1 P -281.5 12.5 -14.5 
41.1921 1 P -279.5 10.5 -9.5 
41.1958 1 P -271.5 16.5 -10.5 
41.1995 1 P -270.5 15.5 -8.5 
41.2032 1 P -262.5 18.5 -1.5 
41.2069 1 P -272.5 16.5 -2.5 
41.2106 1 P -273.5 12.5 7.5 
41.2143 1 P -280.5 14.5 9.5 
41.218 1 P -283.5 17.5 8.5 
41.2217 1 P -285.5 18.5 7.5 
41.2254 1 P -284.5 17.5 -2.5 
41.2291 1 P -280.5 15.5 0.5 
41.2328 1 P -283.5 15.5 -3.5 
41.2365 1 P -284.5 16.5 -3.5 
41.2402 1 P -291.5 18.5 7.5 
41.2439 1 P -292.5 19.5 3.5 
41.2476 1 P -289.5 14.5 9.5 
41.2513 1 P -286.5 19.5 3.5 
41.255 1 P -289.5 15.5 -0.5 
41.2587 1 P -286.5 15.5 1.5 
41.2624 1 P -288.5 13.5 2.5 
41.2661 1 P -292.5 15.5 5.5 
41.2698 1 P -293.5 19.5 3.5 
41.2735 1 P -290.5 17.5 1.5 
41.2772 1 P -277.5 17.5 9.5 
41.2809 1 P -270.5 16.5 8.5 
41.2846 1 P -264.5 14.5 11.5 
41.2883 1 P -261.5 11.5 13.5 
41.292 1 P -260.5 16.5 8.5 
41.2957 1 P -257.5 16.5 3.5 
41.2994 1 P -260.5 7.5 -1.5 
41.3031 1 P -257.5 8.5 0.5 
41.3068 1 P -258.5 8.5 -5.5 
41.3105 1 P -253.5 3.5 -10.5 
41.3142 1 P -252.5 -1.5 -10.5 
41.3179 1 P -252.5 -11.5 -6.5 
41.3216 1 P -251.5 -11.5 -4.5 
41.3253 1 P -246.5 -13.5 -5.5 
41.329 1 P -248.5 -11.5 -1.5 
41.3327 1 P -250.5 -10.5 -4.5 
41.3364 1 P -254.5 -3.5 -6.5 
41.3401 1 P -250.5 -3.5 -7.5 
41.3438 1 P -246.5 2.5 -11.5 
41.3475 1 P -252.5 0.5 -14.5 
41.3512 1 P -254.5 4.5 -16.5 
41.3549 1 P -252.5 6.5 -16.5 
41.3586 1 P -256.5 5.5 -17.5 
41.3623 1 P -251.5 3.5 -16.5 
41.366 1 P -252.5 0.5 -19.5 
41.3697 1 P -257.5 1.5 -13.5 
41.3734 1 P -257.5 -8.5 -7.5 
41.3771 1 P -252.5 -9.5 -13.5 
41.3808 1 P -251.5 -14.5 -5.5 
41.3845 1 P -248.5 -15.5 -2.5 
41.3882 1 P -249.5 -10.5 0.5 
41.3919 1 P -243.5 -7.5 -9.5 
41.3956 1 P -238.5 -11.5 -5.5 
41.3993 1 P -238.5 -9.5 0.5 
41.403 1 P -250.5 -10.5 -6.5 
41.4067 1 P -248.5 -10.5 -5.5 
41.4104 1 P -250.5 -18.5 -0.5 
41.4141 1 P -256.5 -18.5 -5.5 
41.4178 1 P -254.5 -19.5 -1.5 
41.4215 1 P -246.5 -14.5 -1.5 
41.4252 1 P -243.5 -10.5 -0.5 
41.4289 1 P -244.5 -5.5 -0.5 
41.4326 1 P -251.5 -15.5 -0.5 
41.4363 1 P -255.5 -11.5 4.5 
41.44 1 P -257.5 -16.5 9.5 
41.4437 1 P -263.5 -16.5 9.5 
41.4474 1 P -260.5 -19.5 3.5 
41.4511 1 P -261.5 -19.5 -0.5 
41.4548 1 P -260.5 -17.5 3.5 
41.4585 1 P -267.5 -17.5 -4.5 
41.4622 1 P -260.5 -16.5 -2.5 
41.4659 1 P -258.5 -18.5 -2.5 
41.4696 1 P -264.5 -16.5 -0.5 
41.4733 1 P -263.5 -17.5 -7.5 
41.477 1 P -268.5 -16.5 -7.5 
41.4807 1 P -267.5 -16.5 -0.5 
41.4844 1 P -268.5 -17.5 -4.5 
41.4881 1 P -265.5 -12.5 -7.5 
41.4918 1 P -257.5 -12.5 -5.5 
41.4955 1 P -258.5 -9.5 -8.5 
41.4992 1 P -260.5 -7.5 -7.5 
41.5029 1 P -260.5 -12.5 -4.5 
41.5066 1 P -257.5 -11.5 -0.5 
41.5103 1 P -254.5 -7.5 2.5 
41.514 1 P -260.5 -3.5 0.5 
41.5177 1 P -267.5 -3.5 -1.5 
41.5214 1 P -268.5 0.5 -2.5 
41.5251 1 P -277.5 0.5 6.5 
41.5288 1 P -280.5 -0.5 8.5 
41.5325 1 P -282.5 -3.5 14.5 
41.5362 1 P -273.5 -11.5 11.5 
41.5399 1 P -273.5 -9.5 14.5 
41.5436 1 P -278.5 -9.5 15.5 
41.5473 1 P -275.5 -7.5 10.5 
41.551 1 P -274.5 -6.5 16.5 
41.5547 1 P -276.5 -0.5 16.5 
41.5584 1 P -285.5 2.5 16.5 
41.5621 1 P -284.5 8.5 13.5 
41.5658 1 P -281.5 14.5 10.5 
41.5695 1 P -283.5 16.5 9.5 
41.5732 1 P -279.5 10.5 14.5 
41.5769 1 P -278.5 13.5 13.5 
41.5806 1 P -288.5 7.5 15.5 
41.5843 1 P -281.5 6.5 17.5 
41.588 1 P -284.5 7.5 15.5 
41.5917 1 P -283.5 7.5 9.5 
41.5954 1 P -293.5 -0.5 10.5 
41.5991 1 P -297.5 7.5 7.5 
41.6028 1 P -291.5 12.5 5.5 
41.6065 1 P -286.5 17.5 3.5 
41.6102 1 P -283.5 16.5 0.5 
41.6139 1 P -286.5 19.5 -2.5 
41.6176 1 P -285.5 18.5 -0.5 
41.6213 1 P -278.5 13.5 -3.5 
41.625 1 P -275.5 13.5 -7.5 
41.6287 1 P -281.5 11.5 -5.5 
41.6324 1 P -283.5 6.5 -2.5 
41.6361 1 P -283.5 9.5 -10.5 
41.6398 1 P -278.5 11.5 -8.5 
41.6435 1 P -292.5 10.5 -10.5 
41.6472 1 P -280.5 12.5 -14.5 
41.6509 1 P -276.5 9.5 -17.5 
41.6546 1 P -277.5 6.5 -17.5 
41.6583 1 P -279.5 7.5 -18.5 
41.662 1 P -276.5 6.5 -15.5 
41.6657 1 P -273.5 0.5 -7.5 
41.6694 1 P -269.5 1.5 -10.5 
41.6731 1 P -267.5 2.5 -10.5 
41.6768 1 P -266.5 -4.5 -10.5 
41.6805 1 P -267.5 -0.5 -12.5 
41.6842 1 P -265.5 7.5 -9.5 
41.6879 1 P -264.5 15.5 -6.5 
41.6916 1 P -266.5 14.5 -8.5 
41.6953 1 P -269.5 11.5 -15.5 
41.699 1 P -277.5 8.5 -15.5 
41.7027 1 P -276.5 10.5 -14.5 
41.7064 1 P -282.5 9.5 -13.5 
41.7101 1 P -281.5 3.5 -14.5 
41.7138 1 P -288.5 -4.5 -14.5 
41.7175 1 P -294.5 -4.5 -17.5 
41.7212 1 P -298.5 -1.5 -18.5 
41.7249 1 P -305.5 -0.5 -19.5 
41.7286 1 P -312.5 -0.5 -15.5 
41.7323 1 P -319.5 -0.5 -18.5 
41.736 1 P -317.5 -2.5 -12.5 
41.7397 1 P -317.5 -6.5 -11.5 
41.7434 1 P -325.5 -8.5 -14.5 
41.7471 1 P -323.5 -8.5 -12.5 
41.7508 1 P -327.5 -6.5 -13.5 
41.7545 1 P -322.5 -5.5 -18.5 
41.7582 1 P -316.5 -9.5 -16.5 
41.7619 1 P -317.5 -0.5 -18.5 
41.7656 1 P -316.5 1.5 -18.5 
41.7693 1 P -310.5 0.5 -17.5 
41.773 1 P -303.5 1.5 -16.5 
41.7767 1 P -302.5 -1.5 -18.5 
41.7804 1 P -306.5 1.5 -13.5 
41.7841 1 P -307.5 0.5 -15.5 
41.7878 1 P -299.5 -0.5 -14.5 
41.7915 1 P -307.5 1.5 -14.5 
41.7952 1 P -302.5 1.5 -16.5 
41.7989 1 P -307.5 -0.5 -17.5 
41.8026 1 P -308.5 -6.5 -15.5 
41.8063 1 P -309.5 -6.5 -12.5 
41.81 1 P -310.5 -5.5 -11.5 
41.8137 1 P -310.5 -7.5 -9.5 
41.8174 1 P -317.5 -9.5 -7.5 
41.8211 1 P -312.5 -4.5 -5.5 
41.8248 1 P -314.5 -14.5 -4.5 
41.8285 1 P -322.5 -12.5 -2.5 
41.8322 1 P -320.5 -8.5 -4.5 
41.8359 1 P -317.5 -2.5 -2.5 
41.8396 1 P -318.5 -3.5 -9.5 
41.8433 1 P -319.5 -2.5 -12.5 
41.847 1 P -322.5 -3.5 -12.5 
41.8507 1 P -313.5 -4.5 -16.5 
41.8544 1 P -308.5 -1.5 -18.5 
41.8581 1 P -318.5 -2.5 -18.5 
41.8618 1 P -318.5 4.5 -14.5 
41.8655 1 P -323.5 7.5 -14.5 
41.8692 1 P -323.5 -1.5 -19.5 
41.8729 1 P -322.5 -3.5 -15.5 
41.8766 1 P -319.5 -6.5 -15.5 
41.8803 1 P -316.5 -0.5 -14.5 
41.884 1 P -314.5 -0.5 -8.5 
41.8877 1 P -314.5 -9.5 -13.5 
41.8914 1 P -318.5 -18.5 -6.5 
41.8951 1 P -322.5 -16.5 1.5 
41.8988 1 P -327.5 -19.5 -1.5 
41.9025 1 P -322.5 -15.5 -2.5 
41.9062 1 P -324.5 -10.5 -11.5 
41.9099 1 P -325.5 -9.5 -15.5 
41.9136 1 P -327.5 -7.5 -15.5 
41.9173 1 P -332.5 -0.5 -19.5 
41.921 1 P -339.5 0.5 -18.5 
41.9247 1 P -343.5 -3.5 -17.5 
41.9284 1 P -345.5 -6.5 -17.5 
41.9321 1 P -347.5 -7.5 -14.5 
41.9358 1 P -345.5 -10.5 -16.5 
41.9395 1 P -344.5 -7.5 -16.5 
41.9432 1 P -346.5 -5.5 -18.5 
41.9469 1 P -345.5 -11.5 -15.5 
41.9506 1 P -346.5 -7.5 -13.5 
41.9543 1 P -345.5 -11.5 -5.5 
41.958 1 P -341.5 -2.5 -1.5 
41.9617 1 P -347.5 -3.5 0.5 
41.9654 1 P -348.5 -0.5 9.5 
41.9691 1 P -348.5 -5.5 5.5 
41.9728 1 P -349.5 1.5 3.5 
41.9765 1 P -352.5 5.5 9.5 
41.9802 1 P -354.5 2.5 7.5 
41.9839 1 P -343.5 5.5 6.5 
41.9876 1 P -339.5 2.5 -1.5 
41.9913 1 P -342.5 3.5 -7.5 
41.995 1 P -347.5 1.5 -6.5 
41.9987 1 P -348.5 -1.5 1.5 
42.0024 1 P -346.5 -4.5 4.5 
42.0061 1 P -347.5 -9.5 1.5 
42.0098 1 P -342.5 -10.5 -4.5 
42.0135 1 P -341.5 -11.5 -6.5 
42.0172 1 P -347.5 -8.5 -0.5 
42.0209 1 P -346.5 -6.5 2.5 
42.0246 1 P -347.5 -1.5 3.5 
42.0283 1 P -346.5 -3.5 3.5 
42.032 1 P -338.5 -14.5 2.5 
42.0357 1 P -337.5 -19.5 -2.5 
42.0394 1 P -343.5 -15.5 4.5 
42.0431 1 P -340.5 -17.5 3.5 
42.0468 1 P -343.5 -13.5 7.5 
42.0505 1 P -345.5 -8.5 0.5 
42.0542 1 P -351.5 -10.5 -1.5 
42.0579 1 P -347.5 -8.5 -0.5 
42.0616 1 P -342.5 -6.5 2.5 
42.0653 1 P -341.5 -6.5 6.5 
42.069 1 P -342.5 -4.5 5.5 
42.0727 1 P -344.5 -0.5 4.5 
42.0764 1 P -347.5 3.5 3.5 
42.0801 1 P -350.5 -1.5 7.5 
42.0838 1 P -355.5 -7.5 9.5 
42.0875 1 P -361.5 -9.5 -2.5 
42.0912 1 P -357.5 -11.5 -5.5 
42.0949 1 P -358.5 -10.5 -8.5 
42.0986 1 P -352.5 -9.5 -1.5 
42.1023 1 P -354.5 -11.5 2.5 
42.106 1 P -347.5 -15.5 1.5 
42.1097 1 P -342.5 -17.5 1.5 
42.1134 1 P -345.5 -18.5 -2.5 
42.1171 1 P -349.5 -18.5 2.5 
42.1208 1 P -355.5 -17.5 0.5 
42.1245 1 P -353.5 -13.5 -0.5 
42.1282 1 P -357.5 -12.5 3.5 
42.1319 1 P -364.5 -12.5 2.5 
42.1356 1 P -364.5 -14.5 7.5 
42.1393 1 P -361.5 -10.5 9.5 
42.143 1 P -356.5 -17.5 7.5 
42.1467 1 P -356.5 -13.5 9.5 
42.1504 1 P -361.5 -6.5 11.5 
42.1541 1 P -358.5 -8.5 9.5 
42.1578 1 P -359.5 -18.5 4.5 
42.1615 1 P -357.5 -15.5 -0.5 
42.1652 1 P -360.5 -14.5 -3.5 
42.1689 1 P -364.5 -9.5 -3.5 
42.1726 1 P -363.5 -7.5 -2.5 
42.1763 1 P -361.5 -6.5 0.5 
42.18 1 P -351.5 -10.5 2.5 
42.1837 1 P -346.5 -9.5 2.5 
42.1874 1 P -347.5 -12.5 -0.5 
42.1911 1 P -346.5 -7.5 -5.5 
42.1948 1 P -344.5 -10.5 -12.5 
42.1985 1 P -350.5 -13.5 -13.5 
42.2022 1 P -352.5 -14.5 -13.5 
42.2059 1 P -349.5 -12.5 -8.5 
42.2096 1 P -346.5 -6.5 -9.5 
42.2133 1 P -345.5 -12.5 -6.5 
42.217 1 P -337.5 -9.5 -2.5 
42.2207 1 P -341.5 -6.5 1.5 
42.2244 1 P -341.5 -16.5 -5.5 
42.2281 1 P -346.5 -15.5 -2.5 
42.2318 1 P -338.5 -13.5 -4.5 
42.2355 1 P -336.5 -14.5 -7.5 
42.2392 1 P -334.5 -14.5 -7.5 
42.2429 1 P -343.5 -3.5 -6.5 
42.2466 1 P -338.5 -0.5 -5.5 
42.2503 1 P -337.5 -3.5 1.5 
42.254 1 P -342.5 -1.5 -7.5 
42.2577 1 P -345.5 -1.5 -3.5 
42.2614 1 P -347.5 -6.5 3.5 
42.2651 1 P -348.5 -5.5 3.5 
42.2688 1 P -354.5 -6.5 4.5 
42.2725 1 P -352.5 2.5 10.5 
42.2762 1 P -355.5 4.5 16.5 
42.2799 1 P -358.5 2.5 19.5 
42.2836 1 P -364.5 2.5 16.5 
42.2873 1 P -369.5 10.5 16.5 
42.291 1 P -375.5 8.5 13.5 
42.2947 1 P -378.5 9.5 11.5 
42.2984 1 P -383.5 7.5 5.5 
42.3021 1 P -385.5 4.5 -3.5 
42.3058 1 P -388.5 10.5 0.5 
42.3095 1 P -382.5 16.5 -2.5 
42.3132 1 P -384.5 8.5 -5.5 
42.3169 1 P -383.5 8.5 -8.5 
42.3206 1 P -382.5 12.5 -13.5 
42.3243 1 P -379.5 14.5 -10.5 
42.328 1 P -388.5 14.5 -13.5 
42.3317 1 P -386.5 10.5 -14.5 
42.3354 1 P -385.5 14.5 -9.5 
42.3391 1 P -387.5 18.5 -3.5 
42.3428 1 P -390.5 8.5 -3.5 
42.3465 1 P -393.5 9.5 -1.5 
42.3502 1 P -383.5 11.5 -9.5 
42.3539 1 P -379.5 15.5 -11.5 
42.3576 1 P -389.5 13.5 -11.5 
42.3613 1 P -384.5 8.5 -16.5 
42.365 1 P -377.5 8.5 -17.5 
42.3687 1 P -376.5 6.5 -18.5 
42.3724 1 P -379.5 3.5 -17.5 
42.3761 1 P -383.5 -0.5 -16.5 
42.3798 1 P -379.5 -9.5 -16.5 
42.3835 1 P -381.5 -11.5 -11.5 
42.3872 1 P -379.5 -18.5 -7.5 
42.3909 1 P -376.5 -15.5 5.5 
42.3946 1 P -372.5 -11.5 3.5 
42.3983 1 P -369.5 -7.5 1.5 
42.402 1 P -370.5 -6.5 3.5 
42.4057 1 P -366.5 -3.5 0.5 
42.4094 1 P -370.5 -2.5 5.5 
42.4131 1 P -371.5 -5.5 5.5 
42.4168 1 P -365.5 -9.5 0.5 
42.4205 1 P -366.5 -7.5 4.5 
42.4242 1 P -374.5 -17.5 -1.5 
42.4279 1 P -368.5 -14.5 3.5 
42.4316 1 P -363.5 -17.5 5.5 
42.4353 1 P -373.5 -13.5 2.5 
42.439 1 P -378.5 -14.5 3.5 
42.4427 1 P -378.5 -19.5 0.5 
42.4464 1 P -376.5 -17.5 1.5 
42.4501 1 P -379.5 -13.5 -1.5 
42.4538 1 P -380.5 -19.5 -0.5 
42.4575 1 P -381.5 -16.5 -5.5 
42.4612 1 P -376.5 -7.5 -10.5 
42.4649 1 P -379.5 -8.5 -11.5 
42.4686 1 P -375.5 -9.5 -15.5 
42.4723 1 P -374.5 -11.5 -14.5 
42.476 1 P -382.5 -14.5 -9.5 
42.4797 1 P -387.5 -9.5 -7.5 
42.4834 1 P -388.5 -12.5 -13.5 
42.4871 1 P -385.5 -3.5 -11.5 
42.4908 1 P -388.5 -6.5 -11.5 
42.4945 1 P -383.5 -6.5 -18.5 
42.4982 1 P -383.5 -8.5 -15.5 
42.5019 1 P -386.5 -8.5 -16.5 
42.5056 1 P -380.5 -5.5 -15.5 
42.5093 1 P -378.5 -7.5 -17.5 
42.513 1 P -370.5 -7.5 -17.5 
42.5167 1 P -368.5 -10.5 -11.5 
42.5204 1 P -371.5 -6.5 -17.5 
42.5241 1 P -363.5 -10.5 -4.5 
42.5278 1 P -362.5 -14.5 -1.5 
42.5315 1 P -354.5 -14.5 -4.5 
42.5352 1 P -349.5 -14.5 -10.5 
42.5389 1 P -345.5 -17.5 -7.5 
42.5426 1 P -346.5 -12.5 -5.5 
42.5463 1 P -351.5 -15.5 -9.5 
42.55 1 P -354.5 -11.5 -10.5 
42.5537 1 P -348.5 -11.5 -12.5 
42.5574 1 P -345.5 -7.5 -14.5 
42.5611 1 P -346.5 -8.5 -15.5 
42.5648 1 P -347.5 -9.5 -7.5 
42.5685 1 P -349.5 -8.5 -10.5 
42.5722 1 P -347.5 -6.5 -13.5 
42.5759 1 P -358.5 -7.5 -15.5 
42.5796 1 P -359.5 0.5 -12.5 
42.5833 1 P -364.5 2.5 -16.5 
42.587 1 P -366.5 0.5 -15.5 
42.5907 1 P -364.5 -2.5 -13.5 
42.5944 1 P -365.5 -2.5 -7.5 
42.5981 1 P -368.5 -5.5 -12.5 
42.6018 1 P -371.5 -5.5 -15.5 
42.6055 1 P -368.5 -2.5 -15.5 
42.6092 1 P -365.5 -10.5 -8.5 
42.6129 1 P -360.5 -9.5 -6.5 
42.6166 1 P -356.5 -9.5 -7.5 
42.6203 1 P -349.5 -19.5 -1.5 
42.624 1 P -346.5 -16.5 2.5 
42.6277 1 P -353.5 -10.5 0.5 
42.6314 1 P -350.5 -15.5 -5.5 
42.6351 1 P -356.5 -18.5 -6.5 
42.6388 1 P -354.5 -16.5 -9.5 
42.6425 1 P -355.5 -15.5 -9.5 
42.6462 1 P -359.5 -14.5 -10.5 
42.6499 1 P -360.5 -8.5 -8.5 
42.6536 1 P -353.5 3.5 -9.5 
42.6573 1 P -355.5 4.5 -10.5 
42.661 1 P -347.5 3.5 -10.5 
42.6647 1 P -347.5 11.5 -4.5 
42.6684 1 P -350.5 6.5 1.5 
42.6721 1 P -347.5 12.5 1.5 
42.6758 1 P -344.5 8.5 -3.5 
42.6795 1 P -346.5 5.5 -4.5 
42.6832 1 P -341.5 8.5 -6.5 
42.6869 1 P -339.5 7.5 -10.5 
42.6906 1 P -334.5 8.5 -9.5 
42.6943 1 P -328.5 8.5 -10.5 
42.698 1 P -326.5 4.5 -16.5 
42.7017 1 P -322.5 0.5 -13.5 
42.7054 1 P -326.5 -0.5 -9.5 
42.7091 1 P -324.5 -4.5 -10.5 
42.7128 1 P -323.5 -5.5 -10.5 
42.7165 1 P -326.5 -4.5 -14.5 
42.7202 1 P -329.5 -10.5 -16.5 
42.7239 1 P -333.5 -12.5 -15.5 
42.7276 1 P -339.5 -8.5 -16.5 
42.7313 1 P -338.5 -8.5 -15.5 
42.735 1 P -344.5 -10.5 -11.5 
42.7387 1 P -347.5 -11.5 -10.5 
42.7424 1 P -349.5 -12.5 -15.5 
42.7461 1 P -348.5 -11.5 -15.5 
42.7498 1 P -346.5 -8.5 -13.5 
42.7535 1 P -358.5 -8.5 -16.5 
42.7572 1 P -360.5 -11.5 -13.5 
42.7609 1 P -359.5 -11.5 -15.5 
42.7646 1 P -367.5 -7.5 -14.5 
42.7683 1 P -369.5 -7.5 -12.5 
42.772 1 P -372.5 -5.5 -12.5 
42.7757 1 P -373.5 -8.5 -5.5 
42.7794 1 P -375.5 2.5 -10.5 
42.7831 1 P -385.5 -5.5 -11.5 
42.7868 1 P -391.5 0.5 -7.5 
42.7905 1 P -387.5 4.5 -16.5 
42.7942 1 P -392.5 -0.5 -16.5 
42.7979 1 P -392.5 -3.5 -19.5 
42.8016 1 P -399.5 2.5 -19.5 
42.8053 1 P -401.5 0.5 -18.5 
42.809 1 P -400.5 2.5 -15.5 
42.8127 1 P -400.5 -2.5 -18.5 
42.8164 1 P -397.5 -1.5 -15.5 
42.8201 1 P -391.5 0.5 -19.5 
42.8238 1 P -387.5 0.5 -18.5 
42.8275 1 P -384.5 -0.5 -14.5 
42.8312 1 P -381.5 -4.5 -16.5 
42.8349 1 P -390.5 -6.5 -18.5 
42.8386 1 P -389.5 -3.5 -13.5 
42.8423 1 P -387.5 -6.5 -12.5 
42.846 1 P -392.5 -6.5 -3.5 
42.8497 1 P -384.5 -7.5 4.5 
42.8534 1 P -388.5 -1.5 -0.5 
42.8571 1 P -389.5 -0.5 -1.5 
42.8608 1 P -384.5 4.5 -2.5 
42.8645 1 P -383.5 4.5 -0.5 
42.8682 1 P -390.5 -2.5 -9.5 
42.8719 1 P -394.5 0.5 -18.5 
42.8756 1 P -399.5 1.5 -18.5 
42.8793 1 P -395.5 4.5 -17.5 
42.883 1 P -392.5 2.5 -15.5 
42.8867 1 P -388.5 0.5 -12.5 
42.8904 1 P -386.5 4.5 -9.5 
42.8941 1 P -379.5 -0.5 -1.5 
42.8978 1 P -375.5 8.5 -4.5 
42.9015 1 P -371.5 16.5 -1.5 
42.9052 1 P -373.5 5.5 -2.5 
42.9089 1 P -374.5 5.5 1.5 
42.9126 1 P -371.5 0.5 6.5 
42.9163 1 P -364.5 -2.5 8.5 
42.92 1 P -371.5 -1.5 14.5 
42.9237 1 P -366.5 -3.5 19.5 
42.9274 1 P -367.5 -3.5 18.5 
42.9311 1 P -365.5 -8.5 15.5 
42.9348 1 P -362.5 -10.5 14.5 
42.9385 1 P -361.5 -16.5 8.5 
42.9422 1 P -356.5 -9.5 -1.5 
42.9459 1 P -348.5 -6.5 -2.5 
42.9496 1 P -343.5 -10.5 1.5 
42.9533 1 P -336.5 -15.5 5.5 
42.957 1 P -339.5 -19.5 3.5 
42.9607 1 P -334.5 -18.5 -1.5 
42.9644 1 P -335.5 -18.5 -6.5 
42.9681 1 P -337.5 -14.5 -10.5 
42.9718 1 P -335.5 -9.5 -13.5 
42.9755 1 P -336.5 -9.5 -16.5 
42.9792 1 P -331.5 -11.5 -10.5 
42.9829 1 P -332.5 -15.5 -3.5 
42.9866 1 P -326.5 -19.5 -3.5 
42.9903 1 P -334.5 -18.5 -6.5 
42.994 1 P -332.5 -18.5 -4.5 
42.9977 1 P -332.5 -17.5 -8.5 
43.0014 1 P -332.5 -15.5 -11.5 
43.0051 1 P -332.5 -13.5 -9.5 
43.0088 1 P -334.5 -15.5 -10.5 
43.0125 1 P -325.5 -17.5 -8.5 
43.0162 1 P -323.5 -17.5 -3.5 
43.0199 1 P -325.5 -14.5 -4.5 
43.0236 1 P -323.5 -15.5 -4.5 
43.0273 1 P -326.5 -12.5 -3.5 
43.031 1 P -325.5 -7.5 -8.5 
43.0347 1 P -326.5 -5.5 -7.5 
43.0384 1 P -324.5 -6.5 -13.5 
43.0421 1 P -322.5 -3.5 -19.5 
43.0458 1 P -319.5 -4.5 -16.5 
43.0495 1 P -311.5 0.5 -16.5 
43.0532 1 P -310.5 2.5 -17.5 
43.0569 1 P -311.5 -0.5 -14.5 
43.0606 1 P -318.5 -1.5 -12.5 
43.0643 1 P -314.5 -4.5 -7.5 
43.068 1 P -315.5 -1.5 -4.5 
43.0717 1 P -314.5 4.5 3.5 
43.0754 1 P -307.5 10.5 -0.5 
43.0791 1 P -308.5 9.5 -2.5 
43.0828 1 P -306.5 -3.5 -0.5 
43.0865 1 P -302.5 -8.5 3.5 
43.0902 1 P -302.5 -7.5 6.5 
43.0939 1 P -295.5 -0.5 2.5 
43.0976 1 P -295.5 -1.5 4.5 
43.1013 1 P -299.5 -2.5 11.5 
43.105 1 P -293.5 -1.5 13.5 
43.1087 1 P -289.5 1.5 16.5 
43.1124 1 P -282.5 12.5 14.5 
43.1161 1 P -284.5 4.5 10.5 
43.1198 1 P -281.5 2.5 11.5 
43.1235 1 P -287.5 -1.5 11.5 
43.1272 1 P -284.5 -2.5 8.5 
43.1309 1 P -279.5 -3.5 14.5 
43.1346 1 P -283.5 -1.5 14.5 
43.1383 1 P -282.5 -0.5 3.5 
43.142 1 P -284.5 2.5 -0.5 
43.1457 1 P -288.5 2.5 4.5 
43.1494 1 P -284.5 3.5 4.5 
43.1531 1 P -286.5 -2.5 11.5 
43.1568 1 P -285.5 -15.5 6.5 
43.1605 1 P -286.5 -18.5 5.5 
43.1642 1 P -288.5 -12.5 4.5 
43.1679 1 P -281.5 -14.5 7.5 
43.1716 1 P -281.5 -15.5 4.5 
43.1753 1 P -278.5 -17.5 4.5 
43.179 1 P -277.5 -16.5 4.5 
43.1827 1 P -273.5 -17.5 6.5 
43.1864 1 P -271.5 -6.5 3.5 
43.1901 1 P -276.5 -5.5 0.5 
43.1938 1 P -280.5 -7.5 1.5 
43.1975 1 P -275.5 -8.5 2.5 
43.2012 1 P -271.5 -1.5 3.5 
43.2049 1 P -271.5 -2.5 2.5 
43.2086 1 P -278.5 7.5 4.5 
43.2123 1 P -272.5 12.5 8.5 
43.216 1 P -268.5 13.5 12.5 
43.2197 1 P -266.5 11.5 15.5 
43.2234 1 P -264.5 15.5 12.5 
43.2271 1 P -267.5 14.5 -0.5 
43.2308 1 P -269.5 15.5 -3.5 
43.2345 1 P -271.5 19.5 -3.5 
43.2382 1 P -274.5 8.5 1.5 
43.2419 1 P -270.5 1.5 4.5 
43.2456 1 P -273.5 6.5 9.5 
43.2493 1 P -277.5 1.5 4.5 
43.253 1 P -280.5 5.5 10.5 
43.2567 1 P -278.5 9.5 15.5 
43.2604 1 P -273.5 5.5 18.5 
43.2641 1 P -276.5 1.5 12.5 
43.2678 1 P -278.5 -1.5 9.5 
43.2715 1 P -282.5 -2.5 17.5 
43.2752 1 P -279.5 0.5 19.5 
43.2789 1 P -279.5 0.5 16.5 
43.2826 1 P -276.5 3.5 19.5 
43.2863 1 P -278.5 6.5 13.5 
43.29 1 P -274.5 13.5 14.5 
43.2937 1 P -271.5 13.5 11.5 
43.2974 1 P -272.5 13.5 4.5 
43.3011 1 P -274.5 8.5 6.5 
43.3048 1 P -272.5 7.5 6.5 
43.3085 1 P -272.5 3.5 6.5 
43.3122 1 P -280.5 6.5 4.5 
43.3159 1 P -286.5 4.5 2.5 
43.3196 1 P -290.5 0.5 6.5 
43.3233 1 P -293.5 0.5 6.5 
43.327 1 P -285.5 6.5 9.5 
43.3307 1 P -287.5 6.5 6.5 
43.3344 1 P -289.5 1.5 -2.5 
43.3381 1 P -290.5 4.5 -4.5 
43.3418 1 P -294.5 2.5 -10.5 
43.3455 1 P -293.5 4.5 -14.5 
43.3492 1 P -297.5 8.5 -13.5 
43.3529 1 P -297.5 6.5 -12.5 
43.3566 1 P -299.5 8.5 -6.5 
43.3603 1 P -303.5 13.5 -10.5 
43.364 1 P -307.5 15.5 -5.5 
43.3677 1 P -304.5 13.5 -10.5 
43.3714 1 P -306.5 12.5 -10.5 
43.3751 1 P -304.5 12.5 -11.5 
43.3788 1 P -305.5 9.5 -9.5 
43.3825 1 P -305.5 7.5 -8.5 
43.3862 1 P -307.5 8.5 -8.5 
43.3899 1 P -312.5 17.5 -2.5 
43.3936 1 P -316.5 13.5 0.5 
43.3973 1 P -310.5 6.5 -3.5 
43.401 1 P -320.5 6.5 -3.5 
43.4047 1 P -318.5 7.5 -3.5 
43.4084 1 P -315.5 0.5 -8.5 
43.4121 1 P -309.5 2.5 -6.5 
43.4158 1 P -309.5 5.5 -10.5 
43.4195 1 P -307.5 5.5 -9.5 
43.4232 1 P -304.5 4.5 -13.5 
43.4269 1 P -303.5 1.5 -13.5 
43.4306 1 P -303.5 -1.5 -17.5 
43.4343 1 P -303.5 -1.5 -5.5 
43.438 1 P -312.5 -7.5 -4.5 
43.4417 1 P -310.5 -11.5 4.5 
43.4454 1 P -309.5 -17.5 7.5 
43.4491 1 P -308.5 -18.5 3.5 
43.4528 1 P -309.5 -18.5 7.5 
43.4565 1 P -310.5 -16.5 4.5 
43.4602 1 P -304.5 -12.5 6.5 
43.4639 1 P -305.5 -4.5 9.5 
43.4676 1 P -306.5 -3.5 9.5 
43.4713 1 P -307.5 -1.5 10.5 
43.475 1 P -305.5 -5.5 1.5 
43.4787 1 P -303.5 -7.5 4.5 
43.4824 1 P -299.5 -8.5 7.5 
43.4861 1 P -303.5 -7.5 7.5 
43.4898 1 P -306.5 -5.5 10.5 
43.4935 1 P -317.5 -4.5 12.5 
43.4972 1 P -322.5 -1.5 10.5 
43.5009 1 P -328.5 -7.5 18.5 
43.5046 1 P -332.5 -7.5 18.5 
43.5083 1 P -332.5 -7.5 13.5 
43.512 1 P -327.5 -9.5 14.5 
43.5157 1 P -321.5 -10.5 7.5 
43.5194 1 P -320.5 -12.5 12.5 
43.5231 1 P -319.5 -14.5 10.5 
43.5268 1 P -315.5 -9.5 9.5 
43.5305 1 P -316.5 -5.5 10.5 
43.5342 1 P -313.5 -8.5 16.5 
43.5379 1 P -314.5 -1.5 15.5 
43.5416 1 P -314.5 0.5 19.5 
43.5453 1 P -316.5 6.5 18.5 
43.549 1 P -323.5 0.5 18.5 
43.5527 1 P -324.5 1.5 16.5 
43.5564 1 P -328.5 -9.5 6.5 
43.5601 1 P -333.5 -16.5 1.5 
43.5638 1 P -332.5 -18.5 3.5 
43.5675 1 P -329.5 -9.5 0.5 
43.5712 1 P -335.5 -7.5 -9.5 
43.5749 1 P -335.5 -1.5 -12.5 
43.5786 1 P -336.5 0.5 -9.5 
43.5823 1 P -335.5 1.5 -7.5 
43.586 1 P -339.5 6.5 0.5 
43.5897 1 P -342.5 8.5 -1.5 
43.5934 1 P -339.5 6.5 1.5 
43.5971 1 P -336.5 8.5 2.5 
43.6008 1 P -342.5 14.5 -0.5 
43.6045 1 P -341.5 16.5 -0.5 
43.6082 1 P -345.5 9.5 2.5 
43.6119 1 P -342.5 5.5 -2.5 
43.6156 1 P -339.5 5.5 -5.5 
43.6193 1 P -339.5 1.5 -3.5 
43.623 1 P -339.5 3.5 -0.5 
43.6267 1 P -341.5 -0.5 6.5 
43.6304 1 P -338.5 -4.5 1.5 
43.6341 1 P -340.5 -2.5 -0.5 
43.6378 1 P -344.5 -4.5 -2.5 
43.6415 1 P -352.5 -6.5 -0.5 
43.6452 1 P -350.5 -9.5 -0.5 
43.6489 1 P -349.5 -6.5 -2.5 
43.6526 1 P -350.5 -3.5 -11.5 
43.6563 1 P -350.5 -7.5 -5.5 
43.66 1 P -351.5 -8.5 -14.5 
43.6637 1 P -353.5 -14.5 -13.5 
43.6674 1 P -355.5 -9.5 -13.5 
43.6711 1 P -353.5 -8.5 -6.5 
43.6748 1 P -354.5 -5.5 -6.5 
43.6785 1 P -355.5 -3.5 -5.5 
43.6822 1 P -357.5 -1.5 -8.5 
43.6859 1 P -363.5 -4.5 -4.5 
43.6896 1 P -368.5 -4.5 -0.5 
43.6933 1 P -369.5 -1.5 3.5 
43.697 1 P -374.5 2.5 -1.5 
43.7007 1 P -377.5 -0.5 -0.5 
43.7044 1 P -376.5 -4.5 0.5 
43.7081 1 P -378.5 -8.5 -6.5 
43.7118 1 P -370.5 -0.5 -2.5 
43.7155 1 P -371.5 8.5 -5.5 
43.7192 1 P -372.5 8.5 -13.5 
43.7229 1 P -372.5 2.5 -19.5 
43.7266 1 P -384.5 3.5 -13.5 
43.7303 1 P -385.5 0.5 -19.5 
43.734 1 P -389.5 6.5 -15.5 
43.7377 1 P -387.5 10.5 -12.5 
43.7414 1 P -382.5 13.5 -11.5 
43.7451 1 P -383.5 14.5 -10.5 
43.7488 1 P -387.5 14.5 -12.5 
43.7525 1 P -389.5 15.5 -12.5 
43.7562 1 P -394.5 8.5 -14.5 
43.7599 1 P -395.5 12.5 -12.5 
43.7636 1 P -396.5 14.5 -11.5 
43.7673 1 P -401.5 14.5 -13.5 
43.771 1 P -395.5 15.5 -8.5 
43.7747 1 P -395.5 12.5 -4.5 
43.7784 1 P -394.5 14.5 -5.5 
43.7821 1 P -397.5 11.5 -0.5 
43.7858 1 P -402.5 12.5 -4.5 
43.7895 1 P -403.5 12.5 -0.5 
43.7932 1 P -411.5 16.5 0.5 
43.7969 1 P -419.5 15.5 -2.5 
43.8006 1 P -421.5 14.5 -3.5 
43.8043 1 P -417.5 15.5 -4.5 
43.808 1 P -426.5 15.5 -7.5 
43.8117 1 P -429.5 15.5 -12.5 
43.8154 1 P -429.5 14.5 -11.5 
43.8191 1 P -426.5 12.5 -13.5 
43.8228 1 P -422.5 6.5 -18.5 
43.8265 1 P -426.5 8.5 -17.5 
43.8302 1 P -432.5 7.5 -11.5 
43.8339 1 P -425.5 10.5 -13.5 
43.8376 1 P -428.5 9.5 -13.5 
43.8413 1 P -424.5 9.5 -16.5 
43.845 1 P -424.5 7.5 -14.5 
43.8487 1 P -420.5 -0.5 -18.5 
43.8524 1 P -426.5 -5.5 -18.5 
43.8561 1 P -422.5 -5.5 -14.5 
43.8598 1 P -428.5 -6.5 -11.5 
43.8635 1 P -430.5 -5.5 -10.5 
43.8672 1 P -429.5 -5.5 -8.5 
43.8709 1 P -425.5 -8.5 -8.5 
43.8746 1 P -421.5 -2.5 -9.5 
43.8783 1 P -419.5 -1.5 -12.5 
43.882 1 P -416.5 -5.5 -13.5 
43.8857 1 P -416.5 2.5 -7.5 
43.8894 1 P -412.5 4.5 -8.5 
43.8931 1 P -413.5 4.5 -13.5 
43.8968 1 P -415.5 8.5 -16.5 
43.9005 1 P -408.5 1.5 -14.5 
43.9042 1 P -412.5 3.5 -10.5 
43.9079 1 P -418.5 6.5 -11.5 
43.9116 1 P -420.5 5.5 -8.5 
43.9153 1 P -418.5 3.5 -7.5 
43.919 1 P -414.5 0.5 -8.5 
43.9227 1 P -419.5 -7.5 -8.5 
43.9264 1 P -418.5 -5.5 -12.5 
43.9301 1 P -421.5 -4.5 -9.5 
43.9338 1 P -424.5 -6.5 -13.5 
43.9375 1 P -427.5 -4.5 -16.5 
43.9412 1 P -416.5 -4.5 -16.5 
43.9449 1 P -418.5 -2.5 -12.5 
43.9486 1 P -410.5 3.5 -6.5 
43.9523 1 P -414.5 -3.5 -4.5 
43.956 1 P -414.5 -9.5 -9.5 
43.9597 1 P -413.5 -1.5 -8.5 
43.9634 1 P -413.5 2.5 -6.5 
43.9671 1 P -417.5 2.5 -4.5 
43.9708 1 P -415.5 2.5 -5.5 
43.9745 1 P -419.5 1.5 -4.5 
43.9782 1 P -420.5 -4.5 0.5 
43.9819 1 P -426.5 3.5 1.5 
43.9856 1 P -426.5 2.5 -3.5 
43.9893 1 P -427.5 -3.5 -5.5 
43.993 1 P -422.5 -6.5 -2.5 
43.9967 1 P -421.5 -9.5 -0.5 
44.0004 1 P -421.5 -9.5 5.5 
44.0041 1 P -428.5 -14.5 -2.5 
44.0078 1 P -432.5 -17.5 4.5 
44.0115 1 P -432.5 -16.5 3.5 
44.0152 1 P -437.5 -12.5 1.5 
44.0189 1 P -433.5 -10.5 -4.5 
44.0226 1 P -436.5 -15.5 -2.5 
44.0263 1 P -433.5 -13.5 2.5 
44.03 1 P -432.5 -5.5 3.5 
44.0337 1 P -436.5 -11.5 -2.5 
44.0374 1 P -434.5 -7.5 -6.5 
44.0411 1 P -440.5 -6.5 -6.5 
44.0448 1 P -439.5 -4.5 -1.5 
44.0485 1 P -443.5 1.5 -5.5 
44.0522 1 P -438.5 2.5 -7.5 
44.0559 1 P -447.5 5.5 -1.5 
44.0596 1 P -447.5 2.5 -2.5 
44.0633 1 P -450.5 2.5 -5.5 
44.067 1 P -447.5 -2.5 -5.5 
44.0707 1 P -445.5 5.5 -5.5 
44.0744 1 P -444.5 3.5 -5.5 
44.0781 1 P -445.5 3.5 -13.5 
44.0818 1 P -447.5 2.5 -18.5 
44.0855 1 P -442.5 4.5 -18.5 
44.0892 1 P -443.5 2.5 -14.5 
44.0929 1 P -440.5 0.5 -18.5 
44.0966 1 P -442.5 -4.5 -17.5 
44.1003 1 P -432.5 1.5 -17.5 
44.104 1 P -436.5 9.5 -15.5 
44.1077 1 P -433.5 2.5 -4.5 
44.1114 1 P -432.5 0.5 -11.5 
44.1151 1 P -428.5 0.5 -17.5 
44.1188 1 P -422.5 -10.5 -15.5 
44.1225 1 P -420.5 -9.5 -17.5 
44.1262 1 P -409.5 0.5 -11.5 
44.1299 1 P -403.5 -3.5 -11.5 
44.1336 1 P -403.5 -2.5 -14.5 
44.1373 1 P -413.5 -5.5 -11.5 
44.141 1 P -406.5 -1.5 -9.5 
44.1447 1 P -405.5 2.5 -0.5 
44.1484 1 P -404.5 6.5 2.5 
44.1521 1 P -403.5 5.5 1.5 
44.1558 1 P -397.5 7.5 5.5 
44.1595 1 P -388.5 4.5 2.5 
44.1632 1 P -390.5 2.5 1.5 
44.1669 1 P -400.5 -0.5 6.5 
44.1706 1 P -405.5 4.5 2.5 
44.1743 1 P -410.5 4.5 0.5 
44.178 1 P -409.5 3.5 4.5 
44.1817 1 P -406.5 5.5 3.5 
44.1854 1 P -410.5 2.5 1.5 
44.1891 1 P -408.5 0.5 -0.5 
44.1928 1 P -413.5 3.5 -8.5 
44.1965 1 P -420.5 1.5 -6.5 
44.2002 1 P -413.5 5.5 -4.5 
44.2039 1 P -416.5 -3.5 -8.5 
44.2076 1 P -409.5 -5.5 -3.5 
44.2113 1 P -412.5 -5.5 -2.5 
44.215 1 P -410.5 1.5 -6.5 
44.2187 1 P -413.5 -1.5 -7.5 
44.2224 1 P -412.5 -5.5 2.5 
44.2261 1 P -411.5 -5.5 -2.5 
44.2298 1 P -409.5 -2.5 -6.5 
44.2335 1 P -411.5 5.5 -4.5 
44.2372 1 P -417.5 12.5 -6.5 
44.2409 1 P -413.5 12.5 -2.5 
44.2446 1 P -411.5 11.5 -1.5 
44.2483 1 P -410.5 7.5 8.5 
44.252 1 P -405.5 10.5 5.5 
44.2557 1 P -401.5 11.5 10.5 
44.2594 1 P -410.5 9.5 7.5 
44.2631 1 P -407.5 11.5 3.5 
44.2668 1 P -415.5 10.5 4.5 
44.2705 1 P -415.5 3.5 8.5 
44.2742 1 P -407.5 0.5 14.5 
44.2779 1 P -404.5 -2.5 19.5 
44.2816 1 P -400.5 -10.5 10.5 
44.2853 1 P -398.5 -3.5 17.5 
44.289 1 P -394.5 -0.5 16.5 
44.2927 1 P -394.5 -6.5 17.5 
44.2964 1 P -396.5 -8.5 16.5 
44.3001 1 P -392.5 -9.5 17.5 
44.3038 1 P -386.5 -10.5 14.5 
44.3075 1 P -376.5 -12.5 10.5 
44.3112 1 P -374.5 -18.5 5.5 
44.3149 1 P -374.5 -18.5 7.5 
44.3186 1 P -383.5 -13.5 2.5 
44.3223 1 P -373.5 -19.5 -3.5 
44.326 1 P -375.5 -18.5 -0.5 
44.3297 1 P -374.5 -18.5 0.5 
44.3334 1 P -373.5 -15.5 -0.5 
44.3371 1 P -372.5 -13.5 -3.5 
44.3408 1 P -371.5 -13.5 2.5 
44.3445 1 P -372.5 -14.5 7.5 
44.3482 1 P -374.5 -9.5 6.5 
44.3519 1 P -374.5 -8.5 2.5 
44.3556 1 P -366.5 -13.5 -6.5 
44.3593 1 P -371.5 -16.5 -7.5 
44.363 1 P -366.5 -14.5 -5.5 
44.3667 1 P -370.5 -14.5 -8.5 
44.3704 1 P -371.5 -14.5 -13.5 
44.3741 1 P -369.5 -10.5 -9.5 
44.3778 1 P -370.5 -7.5 -7.5 
44.3815 1 P -366.5 -6.5 -4.5 
44.3852 1 P -363.5 -2.5 -9.5 
44.3889 1 P -358.5 0.5 -9.5 
44.3926 1 P -352.5 0.5 -12.5 
44.3963 1 P -350.5 -7.5 -14.5 
44.4 1 P -345.5 -9.5 -15.5 
44.4037 1 P -351.5 -7.5 -5.5 
44.4074 1 P -358.5 -13.5 -8.5 
44.4111 1 P -362.5 -14.5 -0.5 
44.4148 1 P -361.5 -14.5 -4.5 
44.4185 1 P -358.5 -15.5 -9.5 
44.4222 1 P -358.5 -15.5 -7.5 
44.4259 1 P -364.5 -17.5 -6.5 
44.4296 1 P -371.5 -17.5 0.5 
44.4333 1 P -373.5 -19.5 -0.5 
44.437 1 P -377.5 -15.5 -1.5 
44.4407 1 P -375.5 -19.5 -1.5 
44.4444 1 P -371.5 -16.5 -4.5 
44.4481 1 P -373.5 -11.5 -2.5 
44.4518 1 P -375.5 -14.5 3.5 
44.4555 1 P -374.5 -9.5 -2.5 
44.4592 1 P -369.5 -19.5 -3.5 
44.4629 1 P -361.5 -18.5 -1.5 
44.4666 1 P -356.5 -19.5 -3.5 
44.4703 1 P -355.5 -13.5 -7.5 
44.474 1 P -354.5 -12.5 -2.5 
44.4777 1 P -359.5 -8.5 -2.5 
44.4814 1 P -361.5 -8.5 2.5 
44.4851 1 P -361.5 -14.5 -1.5 
44.4888 1 P -370.5 -13.5 -4.5 
44.4925 1 P -374.5 -11.5 -4.5 
44.4962 1 P -379.5 -12.5 -3.5 
44.4999 1 P -373.5 -18.5 -5.5 
44.5036 1 P -379.5 -14.5 -5.5 
44.5073 1 P -380.5 -17.5 0.5 
44.511 1 P -380.5 -17.5 -0.5 
44.5147 1 P -377.5 -16.5 -1.5 
44.5184 1 P -380.5 -13.5 -4.5 
44.5221 1 P -388.5 -14.5 -4.5 
44.5258 1 P -387.5 -9.5 -2.5 
44.5295 1 P -387.5 -16.5 -5.5 
44.5332 1 P -387.5 -17.5 -4.5 
44.5369 1 P -395.5 -10.5 -5.5 
44.5406 1 P -392.5 -1.5 -9.5 
44.5443 1 P -392.5 -2.5 -13.5 
44.548 1 P -391.5 -7.5 -17.5 
44.5517 1 P -393.5 -5.5 -16.5 
44.5554 1 P -395.5 -13.5 -12.5 
44.5591 1 P -393.5 -3.5 -17.5 
44.5628 1 P -397.5 2.5 -12.5 
44.5665 1 P -396.5 3.5 -16.5 
44.5702 1 P -400.5 4.5 -15.5 
44.5739 1 P -397.5 9.5 -14.5 
44.5776 1 P -398.5 2.5 -15.5 
44.5813 1 P -396.5 2.5 -13.5 
44.585 1 P -394.5 7.5 -18.5 
44.5887 1 P -396.5 -0.5 -14.5 
44.5924 1 P -398.5 -2.5 -5.5 
44.5961 1 P -400.5 -2.5 -0.5 
44.5998 1 P -400.5 -5.5 4.5 
44.6035 1 P -392.5 -6.5 2.5 
44.6072 1 P -393.5 -3.5 1.5 
44.6109 1 P -393.5 -4.5 3.5 
44.6146 1 P -390.5 -11.5 5.5 
44.6183 1 P -387.5 -14.5 4.5 
44.622 1 P -393.5 -9.5 -1.5 
44.6257 1 P -392.5 -6.5 2.5 
44.6294 1 P -387.5 -8.5 -2.5 
44.6331 1 P -386.5 -8.5 -0.5 
44.6368 1 P -387.5 -6.5 -8.5 
44.6405 1 P -388.5 -6.5 -7.5 
44.6442 1 P -383.5 -10.5 -7.5 
44.6479 1 P -381.5 -16.5 -6.5 
44.6516 1 P -383.5 -16.5 0.5 
44.6553 1 P -379.5 -11.5 10.5 
44.659 1 P -380.5 -8.5 7.5 
44.6627 1 P -382.5 -8.5 12.5 
44.6664 1 P -377.5 -7.5 11.5 
44.6701 1 P -382.5 -3.5 9.5 
44.6738 1 P -382.5 -1.5 7.5 
44.6775 1 P -392.5 1.5 6.5 
44.6812 1 P -391.5 0.5 6.5 
44.6849 1 P -393.5 -3.5 10.5 
44.6886 1 P -395.5 -9.5 10.5 
44.6923 1 P -394.5 -4.5 9.5 
44.696 1 P -396.5 -2.5 17.5 
44.6997 1 P -397.5 -0.5 15.5 
44.7034 1 P -400.5 12.5 10.5 
44.7071 1 P -394.5 14.5 11.5 
44.7108 1 P -395.5 14.5 13.5 
44.7145 1 P -402.5 16.5 10.5 
44.7182 1 P -402.5 10.5 16.5 
44.7219 1 P -395.5 10.5 14.5 
44.7256 1 P -391.5 12.5 14.5 
44.7293 1 P -393.5 9.5 9.5 
44.733 1 P -395.5 12.5 9.5 
44.7367 1 P -397.5 13.5 2.5 
44.7404 1 P -401.5 6.5 5.5 
44.7441 1 P -402.5 1.5 -3.5 
44.7478 1 P -394.5 -0.5 -3.5 
44.7515 1 P -400.5 1.5 0.5 
44.7552 1 P -405.5 2.5 4.5 
44.7589 1 P -413.5 5.5 6.5 
44.7626 1 P -400.5 8.5 8.5 
44.7663 1 P -401.5 9.5 10.5 
44.77 1 P -407.5 12.5 5.5 
44.7737 1 P -402.5 10.5 5.5 
44.7774 1 P -400.5 10.5 3.5 
44.7811 1 P -405.5 12.5 10.5 
44.7848 1 P -403.5 13.5 8.5 
44.7885 1 P -408.5 15.5 10.5 
44.7922 1 P -407.5 7.5 17.5 
44.7959 1 P -406.5 0.5 19.5 
44.7996 1 P -408.5 2.5 14.5 
44.8033 1 P -412.5 -7.5 17.5 
44.807 1 P -413.5 -5.5 18.5 
44.8107 1 P -411.5 -10.5 13.5 
44.8144 1 P -413.5 -3.5 17.5 
44.8181 1 P -412.5 2.5 13.5 
44.8218 1 P -413.5 1.5 11.5 
44.8255 1 P -415.5 0.5 8.5 
44.8292 1 P -416.5 -0.5 4.5 
44.8329 1 P -412.5 -3.5 1.5 
44.8366 1 P -406.5 1.5 0.5 
44.8403 1 P -409.5 8.5 -4.5 
44.844 1 P -408.5 6.5 -9.5 
44.8477 1 P -407.5 17.5 -8.5 
44.8514 1 P -412.5 13.5 -4.5 
44.8551 1 P -409.5 15.5 -4.5 
44.8588 1 P -412.5 16.5 -6.5 
44.8625 1 P -411.5 14.5 -7.5 
44.8662 1 P -405.5 12.5 -8.5 
44.8699 1 P -414.5 7.5 -13.5 
44.8736 1 P -419.5 9.5 -16.5 
44.8773 1 P -423.5 12.5 -9.5 
44.881 1 P -427.5 11.5 -14.5 
44.8847 1 P -424.5 9.5 -14.5 
44.8884 1 P -418.5 2.5 -18.5 
44.8921 1 P -415.5 -2.5 -19.5 
44.8958 1 P -424.5 5.5 -18.5 
44.8995 1 P -427.5 0.5 -17.5 
44.9032 1 P -429.5 5.5 -16.5 
44.9069 1 P -428.5 4.5 -16.5 
44.9106 1 P -429.5 4.5 -16.5 
44.9143 1 P -425.5 3.5 -17.5 
44.918 1 P -414.5 8.5 -14.5 
44.9217 1 P -418.5 10.5 -16.5 
44.9254 1 P -419.5 3.5 -19.5 
44.9291 1 P -421.5 6.5 -15.5 
44.9328 1 P -418.5 12.5 -15.5 
44.9365 1 P -416.5 1.5 -17.5 
44.9402 1 P -415.5 -7.5 -13.5 
44.9439 1 P -411.5 -6.5 -12.5 
44.9476 1 P -409.5 -4.5 -18.5 
44.9513 1 P -400.5 1.5 -16.5 
44.955 1 P -403.5 2.5 -14.5 
44.9587 1 P -410.5 -2.5 -17.5 
44.9624 1 P -398.5 -1.5 -17.5 
44.9661 1 P -395.5 -7.5 -15.5 
44.9698 1 P -395.5 -5.5 -7.5 
44.9735 1 P -395.5 -10.5 -3.5 
44.9772 1 P -401.5 -10.5 0.5 
44.9809 1 P -407.5 -15.5 -2.5 
44.9846 1 P -407.5 -15.5 -1.5 
44.9883 1 P -412.5 -17.5 1.5 
44.992 1 P -409.5 -14.5 -2.5 
44.9957 1 P -412.5 -18.5 -5.5 
44.9994 1 P -411.5 -15.5 -8.5 
45.0031 1 P -413.5 -11.5 -9.5 
45.0068 1 P -416.5 -13.5 -13.5 
45.0105 1 P -419.5 -7.5 -16.5 
45.0142 1 P -419.5 -9.5 -9.5 
45.0179 1 P -419.5 -16.5 -10.5 
45.0216 1 P -422.5 -14.5 -9.5 
45.0253 1 P -418.5 -12.5 -0.5 
45.029 1 P -417.5 -14.5 -8.5 
45.0327 1 P -422.5 -19.5 -1.5 
45.0364 1 P -420.5 -18.5 1.5 
45.0401 1 P -414.5 -19.5 0.5 
45.0438 1 P -418.5 -16.5 0.5 
45.0475 1 P -425.5 -13.5 -1.5 
45.0512 1 P -430.5 -13.5 -6.5 
45.0549 1 P -431.5 -8.5 -11.5 
45.0586 1 P -437.5 -8.5 -9.5 
45.0623 1 P -432.5 -4.5 -10.5 
45.066 1 P -435.5 -3.5 -7.5 
45.0697 1 P -429.5 -2.5 -1.5 
45.0734 1 P -433.5 -6.5 0.5 
45.0771 1 P -435.5 -3.5 1.5 
45.0808 1 P -432.5 -4.5 0.5 
45.0845 1 P -428.5 -5.5 -0.5 
45.0882 1 P -428.5 -10.5 7.5 
45.0919 1 P -422.5 -5.5 1.5 
45.0956 1 P -427.5 -5.5 3.5 
45.0993 1 P -437.5 -2.5 9.5 
45.103 1 P -438.5 -5.5 7.5 
45.1067 1 P -439.5 -8.5 2.5 
45.1104 1 P -442.5 -14.5 4.5 
45.1141 1 P -445.5 -13.5 5.5 
45.1178 1 P -443.5 -14.5 3.5 
45.1215 1 P -449.5 -16.5 7.5 
45.1252 1 P -452.5 -11.5 5.5 
45.1289 1 P -455.5 -12.5 4.5 
45.1326 1 P -457.5 -16.5 -2.5 
45.1363 1 P -455.5 -18.5 -0.5 
45.14 1 P -454.5 -17.5 -1.5 
45.1437 1 P -460.5 -16.5 3.5 
45.1474 1 P -464.5 -15.5 -11.5 
45.1511 1 P -462.5 -11.5 -13.5 
45.1548 1 P -465.5 -15.5 -8.5 
45.1585 1 P -464.5 -17.5 -9.5 
45.1622 1 P -468.5 -18.5 -5.5 
45.1659 1 P -470.5 -19.5 0.5 
45.1696 1 P -464.5 -17.5 1.5 
45.1733 1 P -455.5 -18.5 1.5 
45.177 1 P -453.5 -15.5 -5.5 
45.1807 1 P -452.5 -17.5 -3.5 
45.1844 1 P -456.5 -9.5 -4.5 
45.1881 1 P -456.5 -7.5 -14.5 
45.1918 1 P -458.5 -6.5 -10.5 
45.1955 1 P -459.5 -3.5 -10.5 
45.1992 1 P -454.5 -3.5 -12.5 
45.2029 1 P -454.5 -7.5 -11.5 
45.2066 1 P -454.5 -15.5 -11.5 
45.2103 1 P -464.5 -17.5 -8.5 
45.214 1 P -458.5 -15.5 -2.5 
45.2177 1 P -461.5 -13.5 -4.5 
45.2214 1 P -460.5 -7.5 -10.5 
45.2251 1 P -462.5 -12.5 -6.5 
45.2288 1 P -469.5 -11.5 -9.5 
45.2325 1 P -471.5 -9.5 -12.5 
45.2362 1 P -473.5 -7.5 -11.5 
45.2399 1 P -465.5 -6.5 -14.5 
45.2436 1 P -464.5 -5.5 -18.5 
45.2473 1 P -464.5 -4.5 -15.5 
45.251 1 P -467.5 -2.5 -18.5 
45.2547 1 P -457.5 -5.5 -18.5 
45.2584 1 P -465.5 -9.5 -17.5 
45.2621 1 P -466.5 -7.5 -17.5 
45.2658 1 P -458.5 -8.5 -14.5 
45.2695 1 P -456.5 -6.5 -18.5 
45.2732 1 P -456.5 -4.5 -13.5 
45.2769 1 P -464.5 -4.5 -12.5 
45.2806 1 P -464.5 -5.5 -16.5 
45.2843 1 P -458.5 -0.5 -14.5 
45.288 1 P -459.5 0.5 -14.5 
45.2917 1 P -460.5 2.5 -16.5 
45.2954 1 P -458.5 -2.5 -15.5 
45.2991 1 P -461.5 0.5 -13.5 
45.3028 1 P -454.5 5.5 -15.5 
45.3065 1 P -459.5 -3.5 -6.5 
45.3102 1 P -463.5 -14.5 -2.5 
45.3139 1 P -461.5 -17.5 3.5 
45.3176 1 P -456.5 -17.5 4.5 
45.3213 1 P -454.5 -17.5 -0.5 
45.325 1 P -460.5 -19.5 -3.5 
45.3287 1 P -464.5 -18.5 -2.5 
45.3324 1 P -471.5 -17.5 -8.5 
45.3361 1 P -470.5 -15.5 -3.5 
45.3398 1 P -468.5 -11.5 -1.5 
45.3435 1 P -460.5 -19.5 -1.5 
45.3472 1 P -453.5 -17.5 1.5 
45.3509 1 P -459.5 -15.5 5.5 
45.3546 1 P -465.5 -17.5 7.5 
45.3583 1 P -462.5 -17.5 5.5 
45.362 1 P -466.5 -17.5 8.5 
45.3657 1 P -468.5 -8.5 9.5 
45.3694 1 P -470.5 -2.5 7.5 
45.3731 1 P -470.5 0.5 1.5 
45.3768 1 P -469.5 1.5 -0.5 
45.3805 1 P -470.5 -2.5 -3.5 
45.3842 1 P -472.5 -6.5 -2.5 
45.3879 1 P -469.5 -7.5 -3.5 
45.3916 1 P -473.5 -3.5 -1.5 
45.3953 1 P -481.5 -2.5 -8.5 
45.399 1 P -474.5 -3.5 -14.5 
45.4027 1 P -472.5 -3.5 -12.5 
45.4064 1 P -476.5 -3.5 -16.5 
45.4101 1 P -481.5 -0.5 -8.5 
45.4138 1 P -482.5 2.5 -7.5 
45.4175 1 P -474.5 5.5 -7.5 
45.4212 1 P -477.5 10.5 -10.5 
45.4249 1 P -481.5 2.5 -4.5 
45.4286 1 P -479.5 -0.5 -6.5 
45.4323 1 P -481.5 3.5 -12.5 
45.436 1 P -485.5 2.5 -18.5 
45.4397 1 P -491.5 6.5 -18.5 
45.4434 1 P -481.5 6.5 -15.5 
45.4471 1 P -476.5 14.5 -7.5 
45.4508 1 P -475.5 18.5 -5.5 
45.4545 1 P -477.5 14.5 -12.5 
45.4582 1 P -478.5 9.5 -13.5 
45.4619 1 P -478.5 6.5 -15.5 
45.4656 1 P -470.5 0.5 -11.5 
45.4693 1 P -472.5 2.5 -15.5 
45.473 1 P -475.5 1.5 -16.5 
45.4767 1 P -473.5 8.5 -14.5 
45.4804 1 P -475.5 8.5 -16.5 
45.4841 1 P -474.5 8.5 -13.5 
45.4878 1 P -473.5 17.5 -9.5 
45.4915 1 P -472.5 14.5 -5.5 
45.4952 1 P -472.5 18.5 -4.5 
45.4989 1 P -470.5 11.5 -0.5 
45.5026 1 P -469.5 5.5 2.5 
45.5063 1 P -468.5 5.5 -2.5 
45.51 1 P -469.5 12.5 -15.5 
45.5137 1 P -468.5 10.5 -6.5 
45.5174 1 P -464.5 13.5 0.5 
45.5211 1 P -468.5 14.5 -2.5 
45.5248 1 P -465.5 10.5 -3.5 
45.5285 1 P -462.5 6.5 4.5 
45.5322 1 P -458.5 5.5 1.5 
45.5359 1 P -455.5 7.5 1.5 
45.5396 1 P -449.5 6.5 3.5 
45.5433 1 P -451.5 0.5 5.5 
45.547 1 P -445.5 3.5 15.5 
45.5507 1 P -443.5 5.5 10.5 
45.5544 1 P -445.5 8.5 12.5 
45.5581 1 P -439.5 7.5 16.5 
45.5618 1 P -446.5 5.5 11.5 
45.5655 1 P -448.5 3.5 9.5 
45.5692 1 P -452.5 2.5 13.5 
45.5729 1 P -455.5 8.5 4.5 
45.5766 1 P -453.5 13.5 8.5 
45.5803 1 P -457.5 16.5 9.5 
45.584 1 P -447.5 13.5 5.5 
45.5877 1 P -452.5 18.5 5.5 
45.5914 1 P -449.5 18.5 0.5 
45.5951 1 P -443.5 19.5 0.5 
45.5988 1 P -440.5 18.5 -2.5 
45.6025 1 P -435.5 17.5 3.5 
45.6062 1 P -439.5 17.5 -2.5 
45.6099 1 P -440.5 17.5 -0.5 
45.6136 1 P -436.5 18.5 0.5 
45.6173 1 P -433.5 15.5 -4.5 
45.621 1 P -440.5 15.5 -6.5 
45.6247 1 P -441.5 19.5 -3.5 
45.6284 1 P -448.5 17.5 -3.5 
45.6321 1 P -444.5 19.5 0.5 
45.6358 1 P -445.5 18.5 0.5 
45.6395 1 P -448.5 14.5 2.5 
45.6432 1 P -454.5 11.5 3.5 
45.6469 1 P -454.5 11.5 2.5 
45.6506 1 P -458.5 18.5 -3.5 
45.6543 1 P -462.5 9.5 -3.5 
45.658 1 P -466.5 12.5 0.5 
45.6617 1 P -466.5 8.5 9.5 
45.6654 1 P -470.5 9.5 13.5 
45.6691 1 P -463.5 7.5 9.5 
45.6728 1 P -460.5 1.5 3.5 
45.6765 1 P -454.5 -1.5 -1.5 
45.6802 1 P -458.5 -13.5 5.5 
45.6839 1 P -458.5 -16.5 9.5 
45.6876 1 P -457.5 -15.5 8.5 
45.6913 1 P -459.5 -15.5 7.5 
45.695 1 P -460.5 -16.5 8.5 
45.6987 1 P -461.5 -18.5 7.5 
45.7024 1 P -458.5 -12.5 1.5 
45.7061 1 P -460.5 -17.5 3.5 
45.7098 1 P -460.5 -18.5 7.5 
45.7135 1 P -466.5 -12.5 7.5 
45.7172 1 P -466.5 -10.5 12.5 
45.7209 1 P -464.5 -5.5 12.5 
45.7246 1 P -470.5 -1.5 19.5 
45.7283 1 P -475.5 -7.5 14.5 
45.732 1 P -472.5 -2.5 9.5 
45.7357 1 P -468.5 -7.5 10.5 
45.7394 1 P -462.5 -11.5 4.5 
45.7431 1 P -456.5 -12.5 4.5 
45.7468 1 P -453.5 -8.5 6.5 
45.7505 1 P -451.5 -13.5 8.5 
45.7542 1 P -451.5 -13.5 13.5 
45.7579 1 P -447.5 -12.5 11.5 
45.7616 1 P -450.5 -13.5 14.5 
45.7653 1 P -442.5 -13.5 11.5 
45.769 1 P -444.5 -6.5 15.5 
45.7727 1 P -445.5 -7.5 17.5 
45.7764 1 P -443.5 -8.5 11.5 
45.7801 1 P -444.5 -4.5 10.5 
45.7838 1 P -447.5 -9.5 0.5 
45.7875 1 P -446.5 -11.5 1.5 
45.7912 1 P -443.5 -13.5 -1.5 
45.7949 1 P -444.5 -17.5 -2.5 
45.7986 1 P -448.5 -12.5 -5.5 
45.8023 1 P -448.5 -16.5 -6.5 
45.806 1 P -447.5 -17.5 1.5 
45.8097 1 P -443.5 -10.5 -0.5 
45.8134 1 P -445.5 -6.5 4.5 
45.8171 1 P -450.5 -6.5 7.5 
45.8208 1 P -448.5 -9.5 11.5 
45.8245 1 P -444.5 -11.5 12.5 
45.8282 1 P -443.5 -10.5 13.5 
45.8319 1 P -439.5 -6.5 9.5 
45.8356 1 P -439.5 -5.5 10.5 
45.8393 1 P -445.5 -9.5 11.5 
45.843 1 P -435.5 0.5 12.5 
45.8467 1 P -438.5 5.5 9.5 
45.8504 1 P -437.5 6.5 10.5 
45.8541 1 P -429.5 3.5 10.5 
45.8578 1 P -429.5 10.5 7.5 
45.8615 1 P -431.5 9.5 6.5 
45.8652 1 P -427.5 7.5 10.5 
45.8689 1 P -427.5 15.5 8.5 
45.8726 1 P -433.5 18.5 5.5 
45.8763 1 P -428.5 14.5 5.5 
45.88 1 P -424.5 16.5 7.5 
45.8837 1 P -423.5 14.5 2.5 
45.8874 1 P -419.5 16.5 4.5 
45.8911 1 P -419.5 16.5 7.5 
45.8948 1 P -419.5 13.5 7.5 
45.8985 1 P -416.5 11.5 7.5 
45.9022 1 P -416.5 10.5 -1.5 
45.9059 1 P -419.5 7.5 2.5 
45.9096 1 P -422.5 14.5 7.5 
45.9133 1 P -417.5 13.5 4.5 
45.917 1 P -421.5 16.5 5.5 
45.9207 1 P -421.5 17.5 3.5 
45.9244 1 P -421.5 18.5 5.5 
45.9281 1 P -419.5 18.5 7.5 
45.9318 1 P -417.5 16.5 7.5 
45.9355 1 P -411.5 11.5 11.5 
45.9392 1 P -409.5 12.5 9.5 
45.9429 1 P -411.5 9.5 10.5 
45.9466 1 P -414.5 6.5 10.5 
45.9503 1 P -413.5 2.5 11.5 
45.954 1 P -417.5 2.5 4.5 
45.9577 1 P -418.5 7.5 -5.5 
45.9614 1 P -415.5 9.5 -6.5 
45.9651 1 P -412.5 16.5 -4.5 
45.9688 1 P -414.5 15.5 -5.5 
45.9725 1 P -414.5 12.5 -5.5 
45.9762 1 P -413.5 14.5 -10.5 
45.9799 1 P -409.5 10.5 -9.5 
45.9836 1 P -406.5 10.5 -8.5 
45.9873 1 P -406.5 6.5 -5.5 
45.991 1 P -404.5 5.5 -5.5 
45.9947 1 P -410.5 4.5 -6.5 
45.9984 1 P -407.5 11.5 -9.5 
46.0021 1 P -406.5 17.5 -6.5 
46.0058 1 P -409.5 16.5 1.5 
46.0095 1 P -414.5 17.5 5.5 
46.0132 1 P -411.5 18.5 1.5 
46.0169 1 P -416.5 17.5 4.5 
46.0206 1 P -413.5 14.5 9.5 
46.0243 1 P -411.5 16.5 9.5 
46.028 1 P -407.5 14.5 9.5 
46.0317 1 P -404.5 14.5 10.5 
46.0354 1 P -410.5 12.5 11.5 
46.0391 1 P -413.5 9.5 7.5 
46.0428 1 P -408.5 12.5 3.5 
46.0465 1 P -412.5 13.5 1.5 
46.0502 1 P -408.5 9.5 1.5 
46.0539 1 P -407.5 3.5 -0.5 
46.0576 1 P -406.5 2.5 0.5 
46.0613 1 P -407.5 16.5 -0.5 
46.065 1 P -404.5 15.5 6.5 
46.0687 1 P -408.5 12.5 1.5 
46.0724 1 P -411.5 7.5 -1.5 
46.0761 1 P -411.5 3.5 -5.5 
46.0798 1 P -417.5 -6.5 -4.5 
46.0835 1 P -424.5 -9.5 -3.5 
46.0872 1 P -421.5 -7.5 -7.5 
46.0909 1 P -421.5 -3.5 -5.5 
46.0946 1 P -422.5 -11.5 -11.5 
46.0983 1 P -421.5 -10.5 -8.5 
46.102 1 P -421.5 -4.5 -9.5 
46.1057 1 P -415.5 -5.5 -15.5 
46.1094 1 P -418.5 -10.5 -7.5 
46.1131 1 P -414.5 -14.5 -9.5 
46.1168 1 P -412.5 -8.5 -1.5 
46.1205 1 P -415.5 -15.5 4.5 
46.1242 1 P -422.5 -13.5 3.5 
46.1279 1 P -425.5 -11.5 9.5 
46.1316 1 P -430.5 -9.5 16.5 
46.1353 1 P -431.5 -11.5 12.5 
46.139 1 P -427.5 -5.5 15.5 
46.1427 1 P -423.5 -10.5 16.5 
46.1464 1 P -421.5 -9.5 9.5 
46.1501 1 P -426.5 -7.5 7.5 
46.1538 1 P -427.5 -3.5 6.5 
46.1575 1 P -425.5 -5.5 6.5 
46.1612 1 P -427.5 -1.5 5.5 
46.1649 1 P -428.5 -10.5 0.5 
46.1686 1 P -431.5 -16.5 -2.5 
46.1723 1 P -431.5 -13.5 0.5 
46.176 1 P -430.5 -10.5 7.5 
46.1797 1 P -427.5 -8.5 8.5 
46.1834 1 P -430.5 -10.5 6.5 
46.1871 1 P -437.5 -10.5 9.5 
46.1908 1 P -435.5 -6.5 5.5 
46.1945 1 P -427.5 -7.5 7.5 
46.1982 1 P -438.5 -6.5 1.5 
46.2019 1 P -436.5 4.5 1.5 
46.2056 1 P -423.5 7.5 6.5 
46.2093 1 P -420.5 4.5 -0.5 
46.213 1 P -414.5 5.5 -1.5 
46.2167 1 P -418.5 3.5 -9.5 
46.2204 1 P -426.5 2.5 -12.5 
46.2241 1 P -425.5 0.5 -11.5 
46.2278 1 P -419.5 1.5 -3.5 
46.2315 1 P -419.5 4.5 -1.5 
46.2352 1 P -422.5 11.5 -3.5 
46.2389 1 P -420.5 5.5 -7.5 
46.2426 1 P -419.5 15.5 -5.5 
46.2463 1 P -417.5 12.5 -9.5 
46.25 1 P -425.5 10.5 -14.5 
46.2537 1 P -427.5 8.5 -16.5 
46.2574 1 P -421.5 7.5 -17.5 
46.2611 1 P -422.5 9.5 -12.5 
46.2648 1 P -421.5 9.5 -16.5 
46.2685 1 P -420.5 9.5 -13.5 
46.2722 1 P -424.5 7.5 -17.5 
46.2759 1 P -425.5 2.5 -11.5 
46.2796 1 P -418.5 6.5 -8.5 
46.2833 1 P -420.5 5.5 -9.5 
46.287 1 P -417.5 7.5 -10.5 
46.2907 1 P -420.5 3.5 -7.5 
46.2944 1 P -417.5 2.5 -2.5 
46.2981 1 P -425.5 2.5 -1.5 
46.3018 1 P -417.5 12.5 -4.5 
46.3055 1 P -415.5 11.5 -5.5 
46.3092 1 P -410.5 9.5 -3.5 
46.3129 1 P -406.5 11.5 -4.5 
46.3166 1 P -401.5 11.5 -5.5 
46.3203 1 P -403.5 18.5 -7.5 
46.324 1 P -408.5 16.5 -6.5 
46.3277 1 P -406.5 17.5 -4.5 
46.3314 1 P -402.5 14.5 -0.5 
46.3351 1 P -405.5 11.5 1.5 
46.3388 1 P -411.5 13.5 -0.5 
46.3425 1 P -411.5 14.5 2.5 
46.3462 1 P -410.5 14.5 6.5 
46.3499 1 P -411.5 13.5 8.5 
46.3536 1 P -418.5 9.5 2.5 
46.3573 1 P -424.5 11.5 -3.5 
46.361 1 P -423.5 8.5 7.5 
46.3647 1 P -432.5 16.5 10.5 
46.3684 1 P -433.5 11.5 10.5 
46.3721 1 P -431.5 7.5 14.5 
46.3758 1 P -429.5 12.5 15.5 
46.3795 1 P -431.5 12.5 9.5 
46.3832 1 P -433.5 11.5 5.5 
46.3869 1 P -434.5 7.5 6.5 
46.3906 1 P -434.5 8.5 13.5 
46.3943 1 P -432.5 5.5 10.5 
46.398 1 P -438.5 1.5 13.5 
46.4017 1 P -442.5 1.5 16.5 
46.4054 1 P -443.5 4.5 18.5 
46.4091 1 P -448.5 1.5 16.5 
46.4128 1 P -451.5 -2.5 16.5 
46.4165 1 P -445.5 -4.5 15.5 
46.4202 1 P -446.5 -3.5 11.5 
46.4239 1 P -448.5 -6.5 3.5 
46.4276 1 P -445.5 -5.5 5.5 
46.4313 1 P -438.5 4.5 6.5 
46.435 1 P -441.5 10.5 5.5 
46.4387 1 P -441.5 9.5 2.5 
46.4424 1 P -437.5 7.5 0.5 
46.4461 1 P -441.5 10.5 5.5 
46.4498 1 P -438.5 12.5 4.5 
46.4535 1 P -438.5 15.5 2.5 
46.4572 1 P -443.5 12.5 2.5 
46.4609 1 P -442.5 15.5 -3.5 
46.4646 1 P -442.5 16.5 -3.5 
46.4683 1 P -442.5 16.5 -3.5 
46.472 1 P -446.5 13.5 -4.5 
46.4757 1 P -443.5 12.5 2.5 
46.4794 1 P -447.5 13.5 3.5 
46.4831 1 P -447.5 16.5 8.5 
46.4868 1 P -443.5 14.5 10.5 
46.4905 1 P -446.5 15.5 12.5 
46.4942 1 P -447.5 12.5 9.5 
46.4979 1 P -448.5 17.5 7.5 
46.5016 1 P -449.5 11.5 12.5 
46.5053 1 P -449.5 11.5 7.5 
46.509 1 P -445.5 15.5 0.5 
46.5127 1 P -448.5 16.5 2.5 
46.5164 1 P -447.5 16.5 5.5 
46.5201 1 P -449.5 13.5 6.5 
46.5238 1 P -451.5 6.5 6.5 
46.5275 1 P -457.5 8.5 0.5 
46.5312 1 P -448.5 9.5 -4.5 
46.5349 1 P -446.5 5.5 -0.5 
46.5386 1 P -439.5 8.5 -6.5 
46.5423 1 P -443.5 10.5 -12.5 
46.546 1 P -447.5 13.5 -9.5 
46.5497 1 P -451.5 11.5 -6.5 
46.5534 1 P -449.5 8.5 -6.5 
46.5571 1 P -450.5 14.5 -11.5 
46.5608 1 P -452.5 13.5 -7.5 
46.5645 1 P -455.5 13.5 -7.5 
46.5682 1 P -455.5 7.5 -8.5 
46.5719 1 P -441.5 4.5 -8.5 
46.5756 1 P -433.5 -0.5 -9.5 
46.5793 1 P -431.5 -6.5 -18.5 
46.583 1 P -429.5 -0.5 -17.5 
46.5867 1 P -428.5 0.5 -19.5 
46.5904 1 P -425.5 -6.5 -11.5 
46.5941 1 P -421.5 -7.5 -14.5 
46.5978 1 P -417.5 -13.5 -11.5 
46.6015 1 P -418.5 -14.5 -9.5 
46.6052 1 P -423.5 -14.5 -9.5 
46.6089 1 P -420.5 -14.5 -7.5 
46.6126 1 P -421.5 -13.5 -8.5 
46.6163 1 P -419.5 -14.5 -12.5 
46.62 1 P -415.5 -9.5 -7.5 
46.6237 1 P -415.5 -5.5 -3.5 
46.6274 1 P -414.5 -6.5 5.5 
46.6311 1 P -404.5 -8.5 2.5 
46.6348 1 P -412.5 -9.5 -1.5 
46.6385 1 P -409.5 -3.5 -9.5 
46.6422 1 P -412.5 -10.5 -12.5 
46.6459 1 P -409.5 -11.5 -14.5 
46.6496 1 P -410.5 -9.5 -9.5 
46.6533 1 P -410.5 -6.5 -8.5 
46.657 1 P -410.5 -8.5 -2.5 
46.6607 1 P -408.5 -7.5 -11.5 
46.6644 1 P -411.5 -12.5 -14.5 
46.6681 1 P -411.5 -10.5 -15.5 
46.6718 1 P -416.5 -8.5 -14.5 
46.6755 1 P -418.5 -5.5 -12.5 
46.6792 1 P -420.5 -5.5 -13.5 
46.6829 1 P -417.5 -10.5 -9.5 
46.6866 1 P -414.5 -12.5 -11.5 
46.6903 1 P -418.5 -11.5 -15.5 
46.694 1 P -417.5 -10.5 -16.5 
46.6977 1 P -419.5 -6.5 -14.5 
46.7014 1 P -414.5 -9.5 -12.5 
46.7051 1 P -408.5 -15.5 -9.5 
46.7088 1 P -409.5 -16.5 -6.5 
46.7125 1 P -410.5 -14.5 -6.5 
46.7162 1 P -408.5 -18.5 -1.5 
46.7199 1 P -413.5 -16.5 -6.5 
46.7236 1 P -413.5 -16.5 -9.5 
46.7273 1 P -415.5 -14.5 -10.5 
46.731 1 P -413.5 -8.5 -4.5 
46.7347 1 P -411.5 -1.5 -3.5 
46.7384 1 P -412.5 -5.5 -2.5 
46.7421 1 P -415.5 -0.5 -9.5 
46.7458 1 P -419.5 -3.5 -16.5 
46.7495 1 P -412.5 1.5 -18.5 
46.7532 1 P -409.5 -1.5 -9.5 
46.7569 1 P -408.5 1.5 -12.5 
46.7606 1 P -409.5 -2.5 -13.5 
46.7643 1 P -409.5 -5.5 -15.5 
46.768 1 P -405.5 -1.5 -17.5 
46.7717 1 P -412.5 3.5 -19.5 
46.7754 1 P -406.5 -1.5 -18.5 
46.7791 1 P -407.5 6.5 -18.5 
46.7828 1 P -408.5 2.5 -18.5 
46.7865 1 P -408.5 0.5 -13.5 
46.7902 1 P -406.5 3.5 -14.5 
46.7939 1 P -404.5 0.5 -16.5 
46.7976 1 P -407.5 -1.5 -12.5 
46.8013 1 P -409.5 -3.5 -10.5 
46.805 1 P -409.5 1.5 -11.5 
46.8087 1 P -415.5 -1.5 -9.5 
46.8124 1 P -426.5 9.5 -6.5 
46.8161 1 P -425.5 3.5 -1.5 
46.8198 1 P -423.5 5.5 -4.5 
46.8235 1 P -422.5 6.5 -5.5 
46.8272 1 P -415.5 7.5 -9.5 
46.8309 1 P -414.5 8.5 -10.5 
46.8346 1 P -411.5 15.5 -3.5 
46.8383 1 P -410.5 10.5 -1.5 
46.842 1 P -409.5 14.5 3.5 
46.8457 1 P -412.5 17.5 5.5 
46.8494 1 P -412.5 11.5 9.5 
46.8531 1 P -414.5 10.5 4.5 
46.8568 1 P -427.5 9.5 -3.5 
46.8605 1 P -424.5 12.5 -0.5 
46.8642 1 P -429.5 14.5 -3.5 
46.8679 1 P -422.5 13.5 -9.5 
46.8716 1 P -418.5 18.5 -3.5 
46.8753 1 P -413.5 14.5 -12.5 
46.879 1 P -413.5 6.5 -10.5 
46.8827 1 P -417.5 5.5 -12.5 
46.8864 1 P -417.5 7.5 -9.5 
46.8901 1 P -424.5 7.5 -11.5 
46.8938 1 P -428.5 16.5 -10.5 
46.8975 1 P -424.5 15.5 -12.5 
46.9012 1 P -422.5 13.5 -12.5 
46.9049 1 P -417.5 12.5 -7.5 
46.9086 1 P -418.5 15.5 -8.5 
46.9123 1 P -416.5 15.5 -11.5 
46.916 1 P -416.5 9.5 -7.5 
46.9197 1 P -414.5 10.5 -7.5 
46.9234 1 P -411.5 9.5 -2.5 
46.9271 1 P -410.5 11.5 5.5 
46.9308 1 P -411.5 9.5 13.5 
46.9345 1 P -405.5 1.5 16.5 
46.9382 1 P -410.5 1.5 18.5 
46.9419 1 P -403.5 4.5 16.5 
46.9456 1 P -407.5 5.5 15.5 
46.9493 1 P -409.5 8.5 16.5 
46.953 1 P -401.5 4.5 14.5 
46.9567 1 P -397.5 2.5 10.5 
46.9604 1 P -395.5 4.5 13.5 
46.9641 1 P -393.5 2.5 16.5 
46.9678 1 P -390.5 8.5 14.5 
46.9715 1 P -390.5 5.5 11.5 
46.9752 1 P -392.5 3.5 11.5 
46.9789 1 P -398.5 0.5 8.5 
46.9826 1 P -394.5 0.5 7.5 
46.9863 1 P -397.5 -3.5 7.5 
46.99 1 P -396.5 4.5 5.5 
46.9937 1 P -396.5 6.5 3.5 
46.9974 1 P -389.5 12.5 -3.5 
47.0011 1 P -389.5 10.5 -9.5 
47.0048 1 P -395.5 8.5 -6.5 
47.0085 1 P -387.5 6.5 -4.5 
47.0122 1 P -386.5 8.5 -3.5 
47.0159 1 P -386.5 9.5 -1.5 
47.0196 1 P -381.5 7.5 -7.5 
47.0233 1 P -379.5 5.5 -4.5 
47.027 1 P -368.5 2.5 -6.5 
47.0307 1 P -363.5 11.5 -5.5 
47.0344 1 P -357.5 16.5 -10.5 
47.0381 1 P -365.5 15.5 -4.5 
47.0418 1 P -364.5 13.5 -7.5 
47.0455 1 P -366.5 8.5 -10.5 
47.0492 1 P -368.5 4.5 -8.5 
47.0529 1 P -357.5 7.5 -18.5 
47.0566 1 P -365.5 8.5 -15.5 
47.0603 1 P -363.5 6.5 -16.5 
47.064 1 P -358.5 -0.5 -19.5 
47.0677 1 P -353.5 -0.5 -13.5 
47.0714 1 P -353.5 -1.5 -10.5 
47.0751 1 P -351.5 5.5 -12.5 
47.0788 1 P -352.5 3.5 -16.5 
47.0825 1 P -350.5 2.5 -15.5 
47.0862 1 P -358.5 3.5 -13.5 
47.0899 1 P -353.5 0.5 -14.5 
47.0936 1 P -355.5 2.5 -10.5 
47.0973 1 P -349.5 5.5 -12.5 
47.101 1 P -356.5 -1.5 -10.5 
47.1047 1 P -362.5 2.5 -8.5 
47.1084 1 P -362.5 1.5 -12.5 
47.1121 1 P -360.5 1.5 -3.5 
47.1158 1 P -366.5 0.5 -0.5 
47.1195 1 P -357.5 -4.5 -5.5 
47.1232 1 P -357.5 -10.5 -5.5 
47.1269 1 P -357.5 -11.5 -5.5 
47.1306 1 P -351.5 -19.5 0.5 
47.1343 1 P -355.5 -16.5 4.5 
47.138 1 P -351.5 -11.5 8.5 
47.1417 1 P -347.5 -15.5 8.5 
47.1454 1 P -342.5 -16.5 2.5 
47.1491 1 P -344.5 -18.5 1.5 
47.1528 1 P -348.5 -19.5 2.5 
47.1565 1 P -352.5 -17.5 -1.5 
47.1602 1 P -359.5 -19.5 1.5 
47.1639 1 P -351.5 -14.5 -2.5 
47.1676 1 P -355.5 -13.5 -2.5 
47.1713 1 P -365.5 -12.5 -4.5 
47.175 1 P -362.5 -15.5 -10.5 
47.1787 1 P -363.5 -9.5 -4.5 
47.1824 1 P -364.5 -4.5 0.5 
47.1861 1 P -368.5 -4.5 5.5 
47.1898 1 P -367.5 2.5 6.5 
47.1935 1 P -377.5 8.5 5.5 
47.1972 1 P -372.5 8.5 4.5 
47.2009 1 P -382.5 12.5 1.5 
47.2046 1 P -384.5 13.5 10.5 
47.2083 1 P -386.5 10.5 16.5 
47.212 1 P -387.5 16.5 10.5 
47.2157 1 P -388.5 10.5 10.5 
47.2194 1 P -389.5 6.5 7.5 
47.2231 1 P -390.5 -1.5 10.5 
47.2268 1 P -395.5 5.5 14.5 
47.2305 1 P -394.5 9.5 11.5 
47.2342 1 P -389.5 5.5 2.5 
47.2379 1 P -391.5 12.5 3.5 
47.2416 1 P -394.5 8.5 7.5 
47.2453 1 P -389.5 -0.5 7.5 
47.249 1 P -387.5 -1.5 7.5 
47.2527 1 P -392.5 5.5 1.5 
47.2564 1 P -390.5 0.5 -0.5 
47.2601 1 P -392.5 1.5 7.5 
47.2638 1 P -395.5 3.5 12.5 
47.2675 1 P -398.5 3.5 13.5 
47.2712 1 P -398.5 -8.5 13.5 
47.2749 1 P -402.5 -5.5 1.5 
47.2786 1 P -405.5 -0.5 0.5 
47.2823 1 P -397.5 3.5 4.5 
47.286 1 P -399.5 1.5 4.5 
47.2897 1 P -396.5 0.5 16.5 
47.2934 1 P -397.5 -4.5 12.5 
47.2971 1 P -397.5 -9.5 11.5 
47.3008 1 P -393.5 -2.5 5.5 
47.3045 1 P -394.5 2.5 10.5 
47.3082 1 P -396.5 2.5 14.5 
47.3119 1 P -397.5 2.5 16.5 
47.3156 1 P -396.5 2.5 18.5 
47.3193 1 P -400.5 3.5 18.5 
47.323 1 P -402.5 1.5 17.5 
47.3267 1 P -404.5 2.5 12.5 
47.3304 1 P -401.5 3.5 11.5 
47.3341 1 P -401.5 -4.5 11.5 
47.3378 1 P -402.5 -3.5 13.5 
47.3415 1 P -403.5 -6.5 18.5 
47.3452 1 P -407.5 -5.5 15.5 
47.3489 1 P -406.5 -4.5 18.5 
47.3526 1 P -394.5 0.5 13.5 
47.3563 1 P -395.5 -1.5 15.5 
47.36 1 P -391.5 -4.5 14.5 
47.3637 1 P -384.5 -10.5 6.5 
47.3674 1 P -382.5 -12.5 8.5 
47.3711 1 P -387.5 -11.5 13.5 
47.3748 1 P -391.5 -9.5 13.5 
47.3785 1 P -400.5 -2.5 12.5 
47.3822 1 P -398.5 -7.5 17.5 
47.3859 1 P -403.5 -3.5 15.5 
47.3896 1 P -407.5 -3.5 14.5 
47.3933 1 P -399.5 1.5 16.5 
47.397 1 P -398.5 2.5 13.5 
47.4007 1 P -392.5 -2.5 18.5 
47.4044 1 P -393.5 -0.5 13.5 
47.4081 1 P -400.5 -4.5 6.5 
47.4118 1 P -402.5 -6.5 5.5 
47.4155 1 P -398.5 -5.5 4.5 
47.4192 1 P -400.5 2.5 4.5 
47.4229 1 P -404.5 2.5 -1.5 
47.4266 1 P -408.5 5.5 -1.5 
47.4303 1 P -416.5 1.5 -5.5 
47.434 1 P -414.5 -0.5 -9.5 
47.4377 1 P -415.5 -5.5 -18.5 
47.4414 1 P -415.5 -7.5 -18.5 
47.4451 1 P -415.5 -2.5 -8.5 
47.4488 1 P -413.5 6.5 -6.5 
47.4525 1 P -414.5 3.5 -14.5 
47.4562 1 P -417.5 7.5 -16.5 
47.4599 1 P -418.5 8.5 -11.5 
47.4636 1 P -419.5 7.5 -14.5 
47.4673 1 P -416.5 5.5 -9.5 
47.471 1 P -413.5 5.5 -0.5 
47.4747 1 P -411.5 6.5 -2.5 
47.4784 1 P -417.5 7.5 3.5 
47.4821 1 P -416.5 7.5 6.5 
47.4858 1 P -415.5 12.5 11.5 
47.4895 1 P -415.5 9.5 13.5 
47.4932 1 P -416.5 6.5 13.5 
47.4969 1 P -419.5 7.5 18.5 
47.5006 1 P -416.5 4.5 12.5 
47.5043 1 P -416.5 -3.5 19.5 
47.508 1 P -418.5 2.5 14.5 
47.5117 1 P -420.5 -4.5 15.5 
47.5154 1 P -418.5 -8.5 5.5 
47.5191 1 P -415.5 -3.5 5.5 
47.5228 1 P -408.5 -9.5 4.5 
47.5265 1 P -405.5 -8.5 5.5 
47.5302 1 P -409.5 -11.5 3.5 
47.5339 1 P -407.5 -5.5 5.5 
47.5376 1 P -403.5 -15.5 -1.5 
47.5413 1 P -401.5 -14.5 2.5 
47.545 1 P -403.5 -17.5 0.5 
47.5487 1 P -400.5 -17.5 7.5 
47.5524 1 P -396.5 -15.5 8.5 
47.5561 1 P -394.5 -16.5 10.5 
47.5598 1 P -399.5 -14.5 9.5 
47.5635 1 P -395.5 -13.5 10.5 
47.5672 1 P -400.5 -8.5 6.5 
47.5709 1 P -400.5 -4.5 6.5 
47.5746 1 P -394.5 -13.5 10.5 
47.5783 1 P -392.5 -14.5 13.5 
47.582 1 P -389.5 -10.5 15.5 
47.5857 1 P -384.5 -6.5 13.5 
47.5894 1 P -379.5 -7.5 13.5 
47.5931 1 P -385.5 -7.5 13.5 
47.5968 1 P -386.5 -4.5 18.5 
47.6005 1 P -381.5 -7.5 16.5 
47.6042 1 P -382.5 -7.5 17.5 
47.6079 1 P -374.5 -10.5 14.5 
47.6116 1 P -369.5 -7.5 13.5 
47.6153 1 P -375.5 -10.5 13.5 
47.619 1 P -378.5 2.5 4.5 
47.6227 1 P -386.5 7.5 -1.5 
47.6264 1 P -379.5 -3.5 0.5 
47.6301 1 P -381.5 -7.5 0.5 
47.6338 1 P -376.5 -3.5 2.5 
47.6375 1 P -373.5 -5.5 12.5 
47.6412 1 P -375.5 -11.5 11.5 
47.6449 1 P -370.5 -12.5 15.5 
47.6486 1 P -368.5 -8.5 16.5 
47.6523 1 P -354.5 -1.5 12.5 
47.656 1 P -347.5 -4.5 12.5 
47.6597 1 P -343.5 1.5 10.5 
47.6634 1 P -340.5 7.5 6.5 
47.6671 1 P -342.5 8.5 1.5 
47.6708 1 P -340.5 10.5 6.5 
47.6745 1 P -340.5 11.5 3.5 
47.6782 1 P -340.5 8.5 6.5 
47.6819 1 P -341.5 6.5 1.5 
47.6856 1 P -342.5 -2.5 0.5 
47.6893 1 P -333.5 -1.5 4.5 
47.693 1 P -330.5 3.5 2.5 
47.6967 1 P -323.5 4.5 2.5 
47.7004 1 P -322.5 12.5 0.5 
47.7041 1 P -320.5 10.5 3.5 
47.7078 1 P -313.5 7.5 11.5 
47.7115 1 P -316.5 3.5 9.5 
47.7152 1 P -311.5 -0.5 5.5 
47.7189 1 P -312.5 2.5 0.5 
47.7226 1 P -317.5 1.5 9.5 
47.7263 1 P -321.5 2.5 4.5 
47.73 1 P -325.5 1.5 1.5 
47.7337 1 P -323.5 -5.5 -2.5 
47.7374 1 P -321.5 -7.5 -3.5 
47.7411 1 P -322.5 -12.5 0.5 
47.7448 1 P -321.5 -12.5 -5.5 
47.7485 1 P -315.5 -12.5 2.5 
47.7522 1 P -315.5 -5.5 -4.5 
47.7559 1 P -313.5 -2.5 1.5 
47.7596 1 P -311.5 -7.5 4.5 
47.7633 1 P -306.5 -0.5 11.5 
47.767 1 P -310.5 4.5 14.5 
47.7707 1 P -311.5 14.5 6.5 
47.7744 1 P -314.5 15.5 6.5 
47.7781 1 P -312.5 12.5 6.5 
47.7818 1 P -317.5 15.5 11.5 
47.7855 1 P -317.5 7.5 8.5 
47.7892 1 P -321.5 10.5 8.5 
47.7929 1 P -317.5 10.5 9.5 
47.7966 1 P -310.5 14.5 11.5 
47.8003 1 P -312.5 17.5 8.5 
47.804 1 P -316.5 13.5 -2.5 
47.8077 1 P -316.5 10.5 -2.5 
47.8114 1 P -315.5 11.5 -9.5 
47.8151 1 P -309.5 6.5 -4.5 
47.8188 1 P -313.5 8.5 -12.5 
47.8225 1 P -314.5 5.5 -12.5 
47.8262 1 P -314.5 9.5 -14.5 
47.8299 1 P -307.5 11.5 -13.5 
47.8336 1 P -300.5 9.5 -9.5 
47.8373 1 P -297.5 6.5 -9.5 
47.841 1 P -298.5 8.5 -2.5 
47.8447 1 P -299.5 3.5 -1.5 
47.8484 1 P -296.5 1.5 5.5 
47.8521 1 P -293.5 -4.5 5.5 
47.8558 1 P -291.5 -3.5 2.5 
47.8595 1 P -293.5 1.5 4.5 
47.8632 1 P -298.5 0.5 8.5 
47.8669 1 P -295.5 2.5 8.5 
47.8706 1 P -294.5 7.5 15.5 
47.8743 1 P -288.5 2.5 16.5 
47.878 1 P -289.5 4.5 15.5 
47.8817 1 P -285.5 3.5 14.5 
47.8854 1 P -285.5 7.5 10.5 
47.8891 1 P -280.5 6.5 11.5 
47.8928 1 P -277.5 9.5 16.5 
47.8965 1 P -278.5 5.5 10.5 
47.9002 1 P -284.5 2.5 7.5 
47.9039 1 P -279.5 -1.5 6.5 
47.9076 1 P -284.5 -3.5 4.5 
47.9113 1 P -287.5 -2.5 5.5 
47.915 1 P -282.5 -0.5 8.5 
47.9187 1 P -278.5 4.5 12.5 
47.9224 1 P -282.5 3.5 13.5 
47.9261 1 P -281.5 3.5 9.5 
47.9298 1 P -279.5 2.5 6.5 
47.9335 1 P -276.5 -1.5 3.5 
47.9372 1 P -273.5 -3.5 4.5 
47.9409 1 P -273.5 -4.5 5.5 
47.9446 1 P -268.5 -4.5 0.5 
47.9483 1 P -270.5 2.5 4.5 
47.952 1 P -270.5 -5.5 12.5 
47.9557 1 P -267.5 -5.5 11.5 
47.9594 1 P -265.5 -10.5 6.5 
47.9631 1 P -257.5 -7.5 9.5 
47.9668 1 P -254.5 -10.5 6.5 
47.9705 1 P -249.5 -9.5 4.5 
47.9742 1 P -238.5 -9.5 -1.5 
47.9779 1 P -240.5 -8.5 3.5 
47.9816 1 P -232.5 -8.5 0.5 
47.9853 1 P -229.5 -14.5 5.5 
47.989 1 P -228.5 -7.5 13.5 
47.9927 1 P -225.5 -7.5 17.5 
47.9964 1 P -219.5 -6.5 17.5 
48.0001 1 P -218.5 -11.5 15.5 
48.0038 1 P -227.5 -7.5 14.5 
48.0075 1 P -228.5 -11.5 12.5 
48.0112 1 P -233.5 -5.5 11.5 
48.0149 1 P -230.5 -1.5 10.5 
48.0186 1 P -230.5 -1.5 12.5 
48.0223 1 P -230.5 -4.5 11.5 
48.026 1 P -231.5 0.5 19.5 
48.0297 1 P -225.5 5.5 15.5 
48.0334 1 P -224.5 3.5 17.5 
48.0371 1 P -225.5 -1.5 14.5 
48.0408 1 P -225.5 -1.5 12.5 
48.0445 1 P -221.5 -9.5 17.5 
48.0482 1 P -220.5 -8.5 10.5 
48.0519 1 P -210.5 -9.5 6.5 
48.0556 1 P -213.5 -10.5 8.5 
48.0593 1 P -217.5 -5.5 4.5 
48.063 1 P -220.5 -1.5 6.5 
48.0667 1 P -225.5 1.5 6.5 
48.0704 1 P -223.5 3.5 13.5 
48.0741 1 P -219.5 7.5 12.5 
48.0778 1 P -218.5 6.5 15.5 
48.0815 1 P -218.5 3.5 13.5 
48.0852 1 P -219.5 1.5 13.5 
48.0889 1 P -216.5 -1.5 11.5 
48.0926 1 P -218.5 4.5 6.5 
48.0963 1 P -218.5 -6.5 11.5 
48.1 1 P -217.5 -8.5 8.5 
48.1037 1 P -214.5 -8.5 10.5 
48.1074 1 P -214.5 0.5 8.5 
48.1111 1 P -220.5 1.5 9.5 
48.1148 1 P -226.5 5.5 8.5 
48.1185 1 P -228.5 3.5 6.5 
48.1222 1 P -228.5 -6.5 0.5 
48.1259 1 P -227.5 -3.5 0.5 
48.1296 1 P -224.5 1.5 -4.5 
48.1333 1 P -224.5 7.5 -6.5 
48.137 1 P -227.5 8.5 -6.5 
48.1407 1 P -229.5 11.5 -8.5 
48.1444 1 P -232.5 15.5 -9.5 
48.1481 1 P -228.5 14.5 -7.5 
48.1518 1 P -232.5 14.5 -6.5 
48.1555 1 P -233.5 12.5 -12.5 
48.1592 1 P -232.5 15.5 -7.5 
48.1629 1 P -239.5 8.5 -8.5 
48.1666 1 P -240.5 10.5 -10.5 
48.1703 1 P -238.5 12.5 -6.5 
48.174 1 P -243.5 14.5 -12.5 
48.1777 1 P -237.5 10.5 -9.5 
48.1814 1 P -238.5 17.5 -7.5 
48.1851 1 P -244.5 16.5 -6.5 
48.1888 1 P -245.5 12.5 -7.5 
48.1925 1 P -247.5 9.5 -11.5 
48.1962 1 P -254.5 9.5 -10.5 
48.1999 1 P -252.5 15.5 -11.5 
48.2036 1 P -254.5 13.5 -8.5 
48.2073 1 P -249.5 19.5 -2.5 
48.211 1 P -253.5 16.5 7.5 
48.2147 1 P -252.5 18.5 -0.5 
48.2184 1 P -248.5 19.5 1.5 
48.2221 1 P -253.5 16.5 2.5 
48.2258 1 P -255.5 19.5 0.5 
48.2295 1 P -248.5 15.5 6.5 
48.2332 1 P -247.5 12.5 3.5 
48.2369 1 P -245.5 10.5 9.5 
48.2406 1 P -241.5 9.5 12.5 
48.2443 1 P -241.5 6.5 18.5 
48.248 1 P -243.5 4.5 15.5 
48.2517 1 P -237.5 4.5 11.5 
48.2554 1 P -236.5 2.5 11.5 
48.2591 1 P -241.5 7.5 18.5 
48.2628 1 P -242.5 8.5 14.5 
48.2665 1 P -253.5 10.5 14.5 
48.2702 1 P -254.5 11.5 10.5 
48.2739 1 P -259.5 14.5 10.5 
48.2776 1 P -264.5 16.5 10.5 
48.2813 1 P -261.5 12.5 4.5 
48.285 1 P -260.5 12.5 6.5 
48.2887 1 P -264.5 16.5 -2.5 
48.2924 1 P -261.5 19.5 -2.5 
48.2961 1 P -258.5 13.5 -1.5 
48.2998 1 P -248.5 17.5 -4.5 
48.3035 1 P -246.5 17.5 -6.5 
48.3072 1 P -247.5 5.5 0.5 
48.3109 1 P -247.5 4.5 1.5 
48.3146 1 P -240.5 6.5 -2.5 
48.3183 1 P -242.5 4.5 4.5 
48.322 1 P -252.5 9.5 6.5 
48.3257 1 P -248.5 14.5 9.5 
48.3294 1 P -248.5 15.5 10.5 
48.3331 1 P -252.5 16.5 4.5 
48.3368 1 P -254.5 17.5 9.5 
48.3405 1 P -252.5 15.5 12.5 
48.3442 1 P -249.5 10.5 7.5 
48.3479 1 P -249.5 12.5 7.5 
48.3516 1 P -244.5 12.5 2.5 
48.3553 1 P -233.5 8.5 -3.5 
48.359 1 P -235.5 13.5 -2.5 
48.3627 1 P -241.5 8.5 -4.5 
48.3664 1 P -239.5 10.5 -8.5 
48.3701 1 P -239.5 8.5 -11.5 
48.3738 1 P -242.5 10.5 -13.5 
48.3775 1 P -237.5 11.5 -7.5 
48.3812 1 P -234.5 8.5 -12.5 
48.3849 1 P -232.5 13.5 -8.5 
48.3886 1 P -236.5 7.5 -4.5 
48.3923 1 P -235.5 8.5 -3.5 
48.396 1 P -234.5 9.5 -6.5 
48.3997 1 P -234.5 10.5 -6.5 
48.4034 1 P -232.5 15.5 1.5 
48.4071 1 P -231.5 4.5 -2.5 
48.4108 1 P -232.5 -2.5 -9.5 
48.4145 1 P -235.5 -5.5 -7.5 
48.4182 1 P -241.5 -3.5 -12.5 
48.4219 1 P -238.5 -5.5 -9.5 
48.4256 1 P -248.5 -7.5 -10.5 
48.4293 1 P -245.5 -10.5 -6.5 
48.433 1 P -247.5 -18.5 -3.5 
48.4367 1 P -247.5 -18.5 -0.5 
48.4404 1 P -248.5 -18.5 -1.5 
48.4441 1 P -247.5 -17.5 -4.5 
48.4478 1 P -247.5 -15.5 -1.5 
48.4515 1 P -249.5 -14.5 -2.5 
48.4552 1 P -247.5 -12.5 2.5 
48.4589 1 P -249.5 -5.5 0.5 
48.4626 1 P -249.5 -4.5 4.5 
48.4663 1 P -247.5 -5.5 2.5 
48.47 1 P -243.5 -0.5 2.5 
48.4737 1 P -246.5 -4.5 -4.5 
48.4774 1 P -248.5 -7.5 -5.5 
48.4811 1 P -244.5 -13.5 2.5 
48.4848 1 P -247.5 -12.5 6.5 
48.4885 1 P -240.5 -13.5 12.5 
48.4922 1 P -239.5 -9.5 12.5 
48.4959 1 P -239.5 -6.5 6.5 
48.4996 1 P -244.5 -3.5 5.5 
48.5033 1 P -241.5 5.5 14.5 
48.507 1 P -239.5 7.5 12.5 
48.5107 1 P -236.5 5.5 11.5 
48.5144 1 P -239.5 -2.5 13.5 
48.5181 1 P -233.5 2.5 13.5 
48.5218 1 P -236.5 6.5 13.5 
48.5255 1 P -237.5 9.5 14.5 
48.5292 1 P -238.5 7.5 15.5 
48.5329 1 P -241.5 14.5 10.5 
48.5366 1 P -231.5 9.5 15.5 
48.5403 1 P -234.5 4.5 8.5 
48.544 1 P -229.5 -3.5 16.5 
48.5477 1 P -233.5 -5.5 18.5 
48.5514 1 P -228.5 -9.5 12.5 
48.5551 1 P -223.5 -4.5 12.5 
48.5588 1 P -227.5 -8.5 13.5 
48.5625 1 P -230.5 -8.5 13.5 
48.5662 1 P -230.5 0.5 19.5 
48.5699 1 P -231.5 1.5 19.5 
48.5736 1 P -232.5 1.5 19.5 
48.5773 1 P -230.5 7.5 18.5 
48.581 1 P -231.5 6.5 16.5 
48.5847 1 P -233.5 9.5 16.5 
48.5884 1 P -236.5 9.5 15.5 
48.5921 1 P -242.5 10.5 10.5 
48.5958 1 P -239.5 9.5 5.5 
48.5995 1 P -236.5 14.5 6.5 
48.6032 1 P -241.5 12.5 5.5 
48.6069 1 P -241.5 13.5 9.5 
48.6106 1 P -240.5 15.5 12.5 
48.6143 1 P -241.5 17.5 5.5 
48.618 1 P -247.5 13.5 11.5 
48.6217 1 P -244.5 5.5 15.5 
48.6254 1 P -239.5 -1.5 15.5 
48.6291 1 P -240.5 2.5 14.5 
48.6328 1 P -235.5 6.5 10.5 
48.6365 1 P -234.5 -3.5 9.5 
48.6402 1 P -233.5 -7.5 9.5 
48.6439 1 P -231.5 -10.5 12.5 
48.6476 1 P -230.5 -14.5 10.5 
48.6513 1 P -230.5 -14.5 6.5 
48.655 1 P -234.5 -19.5 2.5 
48.6587 1 P -239.5 -17.5 2.5 
48.6624 1 P -236.5 -19.5 0.5 
48.6661 1 P -233.5 -16.5 -1.5 
48.6698 1 P -238.5 -13.5 -1.5 
48.6735 1 P -240.5 -15.5 -3.5 
48.6772 1 P -232.5 -14.5 -3.5 
48.6809 1 P -227.5 -17.5 9.5 
48.6846 1 P -220.5 -11.5 8.5 
48.6883 1 P -223.5 -0.5 3.5 
48.692 1 P -224.5 3.5 5.5 
48.6957 1 P -221.5 -0.5 4.5 
48.6994 1 P -229.5 2.5 -3.5 
48.7031 1 P -225.5 -2.5 2.5 
48.7068 1 P -221.5 -4.5 5.5 
48.7105 1 P -224.5 -5.5 -2.5 
48.7142 1 P -222.5 -15.5 -2.5 
48.7179 1 P -214.5 -12.5 4.5 
48.7216 1 P -216.5 -14.5 2.5 
48.7253 1 P -216.5 -16.5 2.5 
48.729 1 P -214.5 -17.5 7.5 
48.7327 1 P -217.5 -14.5 9.5 
48.7364 1 P -217.5 -17.5 9.5 
48.7401 1 P -211.5 -13.5 8.5 
48.7438 1 P -217.5 -8.5 8.5 
48.7475 1 P -214.5 -6.5 3.5 
48.7512 1 P -210.5 -9.5 1.5 
48.7549 1 P -215.5 -9.5 8.5 
48.7586 1 P -221.5 -9.5 11.5 
48.7623 1 P -219.5 -14.5 3.5 
48.766 1 P -216.5 -15.5 -2.5 
48.7697 1 P -221.5 -19.5 -3.5 
48.7734 1 P -226.5 -19.5 -0.5 
48.7771 1 P -225.5 -17.5 -2.5 
48.7808 1 P -227.5 -16.5 -9.5 
48.7845 1 P -222.5 -13.5 -10.5 
48.7882 1 P -220.5 -18.5 -5.5 
48.7919 1 P -221.5 -13.5 -5.5 
48.7956 1 P -219.5 -13.5 -13.5 
48.7993 1 P -216.5 -5.5 -12.5 
48.803 1 P -224.5 -4.5 -12.5 
48.8067 1 P -234.5 0.5 -19.5 
48.8104 1 P -234.5 1.5 -12.5 
48.8141 1 P -237.5 0.5 -17.5 
48.8178 1 P -233.5 6.5 -18.5 
48.8215 1 P -233.5 4.5 -15.5 
48.8252 1 P -231.5 8.5 -17.5 
48.8289 1 P -233.5 9.5 -16.5 
48.8326 1 P -232.5 8.5 -17.5 
48.8363 1 P -226.5 12.5 -9.5 
48.84 1 P -227.5 14.5 -10.5 
48.8437 1 P -229.5 11.5 -12.5 
48.8474 1 P -229.5 14.5 -6.5 
48.8511 1 P -226.5 12.5 -5.5 
48.8548 1 P -226.5 8.5 -14.5 
48.8585 1 P -223.5 1.5 -10.5 
48.8622 1 P -221.5 3.5 -13.5 
48.8659 1 P -222.5 -1.5 -13.5 
48.8696 1 P -218.5 -0.5 -10.5 
48.8733 1 P -220.5 -1.5 -11.5 
48.877 1 P -221.5 -11.5 -8.5 
48.8807 1 P -227.5 -2.5 -17.5 
48.8844 1 P -227.5 -2.5 -17.5 
48.8881 1 P -225.5 -3.5 -10.5 
48.8918 1 P -225.5 -3.5 -2.5 
48.8955 1 P -232.5 0.5 4.5 
48.8992 1 P -232.5 5.5 3.5 
48.9029 1 P -235.5 3.5 4.5 
48.9066 1 P -230.5 -4.5 8.5 
48.9103 1 P -235.5 -7.5 11.5 
48.914 1 P -237.5 -3.5 4.5 
48.9177 1 P -239.5 -6.5 12.5 
48.9214 1 P -239.5 -0.5 5.5 
48.9251 1 P -237.5 12.5 5.5 
48.9288 1 P -237.5 7.5 -0.5 
48.9325 1 P -241.5 8.5 -3.5 
48.9362 1 P -248.5 5.5 -2.5 
48.9399 1 P -249.5 -3.5 -3.5 
48.9436 1 P -246.5 -11.5 -3.5 
48.9473 1 P -243.5 -10.5 -3.5 
48.951 1 P -249.5 -13.5 3.5 
48.9547 1 P -256.5 -15.5 0.5 
48.9584 1 P -261.5 -15.5 11.5 
48.9621 1 P -259.5 -10.5 10.5 
48.9658 1 P -267.5 -8.5 14.5 
48.9695 1 P -270.5 -5.5 14.5 
48.9732 1 P -274.5 -7.5 16.5 
48.9769 1 P -269.5 -7.5 12.5 
48.9806 1 P -272.5 1.5 14.5 
48.9843 1 P -270.5 -2.5 13.5 
48.988 1 P -273.5 -9.5 17.5 
48.9917 1 P -274.5 -10.5 11.5 
48.9954 1 P -277.5 -9.5 14.5 
48.9991 1 P -284.5 -11.5 15.5 
49.0028 1 P -279.5 -14.5 13.5 
49.0065 1 P -278.5 -11.5 13.5 
49.0102 1 P -277.5 -15.5 12.5 
49.0139 1 P -266.5 -11.5 7.5 
49.0176 1 P -264.5 -9.5 9.5 
49.0213 1 P -268.5 -8.5 12.5 
49.025 1 P -267.5 -6.5 11.5 
49.0287 1 P -269.5 -6.5 15.5 
49.0324 1 P -270.5 -13.5 12.5 
49.0361 1 P -272.5 -13.5 13.5 
49.0398 1 P -276.5 -13.5 11.5 
49.0435 1 P -285.5 -7.5 12.5 
49.0472 1 P -291.5 -11.5 9.5 
49.0509 1 P -297.5 -11.5 7.5 
49.0546 1 P -291.5 -6.5 11.5 
49.0583 1 P -290.5 -5.5 16.5 
49.062 1 P -293.5 -5.5 14.5 
49.0657 1 P -285.5 -4.5 13.5 
49.0694 1 P -286.5 -3.5 19.5 
49.0731 1 P -287.5 -1.5 19.5 
49.0768 1 P -283.5 1.5 19.5 
49.0805 1 P -283.5 3.5 14.5 
49.0842 1 P -285.5 0.5 19.5 
49.0879 1 P -278.5 -0.5 17.5 
49.0916 1 P -283.5 5.5 18.5 
49.0953 1 P -283.5 2.5 18.5 
49.099 1 P -282.5 4.5 16.5 
49.1027 1 P -273.5 11.5 14.5 
49.1064 1 P -263.5 8.5 13.5 
49.1101 1 P -261.5 7.5 8.5 
49.1138 1 P -264.5 10.5 2.5 
49.1175 1 P -261.5 8.5 9.5 
49.1212 1 P -258.5 2.5 5.5 
49.1249 1 P -261.5 0.5 0.5 
49.1286 1 P -259.5 -6.5 6.5 
49.1323 1 P -259.5 -10.5 -0.5 
49.136 1 P -258.5 -5.5 0.5 
49.1397 1 P -263.5 -1.5 2.5 
49.1434 1 P -257.5 4.5 -4.5 
49.1471 1 P -259.5 6.5 -7.5 
49.1508 1 P -259.5 5.5 -10.5 
49.1545 1 P -252.5 8.5 -6.5 
49.1582 1 P -241.5 7.5 -8.5 
49.1619 1 P -240.5 2.5 -5.5 
49.1656 1 P -239.5 3.5 -5.5 
49.1693 1 P -232.5 8.5 -4.5 
49.173 1 P -219.5 11.5 -7.5 
49.1767 1 P -222.5 11.5 -15.5 
49.1804 1 P -225.5 10.5 -16.5 
49.1841 1 P -220.5 6.5 -16.5 
49.1878 1 P -219.5 5.5 -11.5 
49.1915 1 P -219.5 5.5 -9.5 
49.1952 1 P -211.5 -2.5 -5.5 
49.1989 1 P -204.5 -4.5 -18.5 
49.2026 1 P -205.5 3.5 -15.5 
49.2063 1 P -207.5 4.5 -16.5 
49.21 1 P -210.5 1.5 -19.5 
49.2137 1 P -207.5 -0.5 -18.5 
49.2174 1 P -215.5 2.5 -13.5 
49.2211 1 P -214.5 -5.5 -14.5 
49.2248 1 P -214.5 -6.5 -16.5 
49.2285 1 P -217.5 0.5 -18.5 
49.2322 1 P -216.5 6.5 -17.5 
49.2359 1 P -219.5 7.5 -18.5 
49.2396 1 P -215.5 3.5 -19.5 
49.2433 1 P -211.5 4.5 -18.5 
49.247 1 P -209.5 4.5 -13.5 
49.2507 1 P -211.5 9.5 -12.5 
49.2544 1 P -215.5 9.5 -5.5 
49.2581 1 P -217.5 3.5 -1.5 
49.2618 1 P -218.5 -1.5 -2.5 
49.2655 1 P -221.5 -4.5 -1.5 
49.2692 1 P -220.5 4.5 -8.5 
49.2729 1 P -211.5 1.5 -2.5 
49.2766 1 P -215.5 1.5 -5.5 
49.2803 1 P -220.5 3.5 -5.5 
49.284 1 P -225.5 1.5 -6.5 
49.2877 1 P -227.5 -3.5 -10.5 
49.2914 1 P -234.5 -4.5 -11.5 
49.2951 1 P -242.5 -2.5 -10.5 
49.2988 1 P -239.5 0.5 -7.5 
49.3025 1 P -243.5 -1.5 -8.5 
49.3062 1 P -245.5 1.5 -10.5 
49.3099 1 P -248.5 -1.5 -8.5 
49.3136 1 P -248.5 1.5 -6.5 
49.3173 1 P -247.5 -4.5 -7.5 
49.321 1 P -242.5 -2.5 -11.5 
49.3247 1 P -250.5 -3.5 -14.5 
49.3284 1 P -249.5 0.5 -16.5 
49.3321 1 P -245.5 -5.5 -18.5 
49.3358 1 P -244.5 3.5 -15.5 
49.3395 1 P -250.5 4.5 -18.5 
49.3432 1 P -248.5 2.5 -17.5 
49.3469 1 P -252.5 1.5 -16.5 
49.3506 1 P -251.5 -3.5 -10.5 
49.3543 1 P -251.5 -4.5 -7.5 
49.358 1 P -252.5 -2.5 -6.5 
49.3617 1 P -249.5 -4.5 -11.5 
49.3654 1 P -251.5 -3.5 -7.5 
49.3691 1 P -250.5 -1.5 -6.5 
49.3728 1 P -247.5 -4.5 -12.5 
49.3765 1 P -251.5 -6.5 -15.5 
49.3802 1 P -252.5 -1.5 -7.5 
49.3839 1 P -254.5 -3.5 -8.5 
49.3876 1 P -254.5 -3.5 -18.5 
49.3913 1 P -260.5 4.5 -17.5 
49.395 1 P -266.5 7.5 -11.5 
49.3987 1 P -269.5 8.5 -10.5 
49.4024 1 P -269.5 8.5 -6.5 
49.4061 1 P -278.5 7.5 -12.5 
49.4098 1 P -280.5 15.5 -12.5 
49.4135 1 P -272.5 13.5 -7.5 
49.4172 1 P -262.5 17.5 -4.5 
49.4209 1 P -261.5 18.5 -4.5 
49.4246 1 P -261.5 14.5 -13.5 
49.4283 1 P -260.5 10.5 -10.5 
49.432 1 P -261.5 14.5 -9.5 
49.4357 1 P -270.5 14.5 -9.5 
49.4394 1 P -259.5 17.5 -9.5 
49.4431 1 P -260.5 14.5 -13.5 
49.4468 1 P -253.5 15.5 -12.5 
49.4505 1 P -253.5 13.5 -13.5 
49.4542 1 P -250.5 13.5 -14.5 
49.4579 1 P -254.5 10.5 -12.5 
49.4616 1 P -248.5 11.5 -14.5 
49.4653 1 P -244.5 16.5 -9.5 
49.469 1 P -247.5 17.5 -4.5 
49.4727 1 P -250.5 11.5 -2.5 
49.4764 1 P -247.5 19.5 -3.5 
49.4801 1 P -251.5 15.5 3.5 
49.4838 1 P -249.5 9.5 10.5 
49.4875 1 P -247.5 10.5 12.5 
49.4912 1 P -246.5 12.5 14.5 
49.4949 1 P -257.5 12.5 9.5 
49.4986 1 P -261.5 17.5 7.5 
49.5023 1 P -259.5 17.5 9.5 
49.506 1 P -265.5 18.5 6.5 
49.5097 1 P -261.5 15.5 3.5 
49.5134 1 P -255.5 14.5 4.5 
49.5171 1 P -250.5 14.5 0.5 
49.5208 1 P -260.5 14.5 0.5 
49.5245 1 P -253.5 16.5 -2.5 
49.5282 1 P -244.5 19.5 -1.5 
49.5319 1 P -246.5 15.5 4.5 
49.5356 1 P -251.5 13.5 -0.5 
49.5393 1 P -251.5 11.5 0.5 
49.543 1 P -252.5 15.5 -5.5 
49.5467 1 P -250.5 13.5 -9.5 
49.5504 1 P -249.5 10.5 -9.5 
49.5541 1 P -246.5 4.5 -10.5 
49.5578 1 P -249.5 4.5 -11.5 
49.5615 1 P -240.5 5.5 -12.5 
49.5652 1 P -243.5 4.5 -12.5 
49.5689 1 P -237.5 -4.5 -2.5 
49.5726 1 P -231.5 -5.5 2.5 
49.5763 1 P -232.5 -3.5 2.5 
49.58 1 P -232.5 -3.5 -1.5 
49.5837 1 P -228.5 -2.5 -0.5 
49.5874 1 P -228.5 -1.5 -1.5 
49.5911 1 P -229.5 -0.5 -4.5 
49.5948 1 P -227.5 4.5 -8.5 
49.5985 1 P -227.5 -0.5 -6.5 
49.6022 1 P -223.5 -7.5 -7.5 
49.6059 1 P -225.5 -5.5 -12.5 
49.6096 1 P -225.5 -0.5 0.5 
49.6133 1 P -230.5 2.5 4.5 
49.617 1 P -224.5 1.5 1.5 
49.6207 1 P -219.5 -0.5 -2.5 
49.6244 1 P -215.5 2.5 -3.5 
49.6281 1 P -217.5 5.5 -1.5 
49.6318 1 P -222.5 5.5 5.5 
49.6355 1 P -228.5 2.5 0.5 
49.6392 1 P -229.5 8.5 -4.5 
49.6429 1 P -229.5 9.5 -3.5 
49.6466 1 P -235.5 19.5 -3.5 
49.6503 1 P -234.5 14.5 -7.5 
49.654 1 P -238.5 12.5 -4.5 
49.6577 1 P -230.5 12.5 -5.5 
49.6614 1 P -224.5 12.5 -1.5 
49.6651 1 P -227.5 11.5 -5.5 
49.6688 1 P -228.5 14.5 -2.5 
49.6725 1 P -235.5 12.5 -7.5 
49.6762 1 P -233.5 11.5 -9.5 
49.6799 1 P -236.5 11.5 -15.5 
49.6836 1 P -233.5 6.5 -10.5 
49.6873 1 P -230.5 6.5 -10.5 
49.691 1 P -228.5 12.5 -13.5 
49.6947 1 P -226.5 7.5 -16.5 
49.6984 1 P -209.5 7.5 -14.5 
49.7021 1 P -211.5 11.5 -13.5 
49.7058 1 P -214.5 10.5 -15.5 
49.7095 1 P -211.5 10.5 -14.5 
49.7132 1 P -213.5 12.5 -14.5 
49.7169 1 P -213.5 13.5 -12.5 
49.7206 1 P -205.5 10.5 -4.5 
49.7243 1 P -205.5 14.5 -8.5 
49.728 1 P -205.5 19.5 -2.5 
49.7317 1 P -202.5 15.5 0.5 
49.7354 1 P -202.5 18.5 -3.5 
49.7391 1 P -205.5 11.5 -4.5 
49.7428 1 P -204.5 10.5 -7.5 
49.7465 1 P -206.5 1.5 1.5 
49.7502 1 P -208.5 13.5 1.5 
49.7539 1 P -196.5 17.5 0.5 
49.7576 1 P -192.5 18.5 3.5 
49.7613 1 P -189.5 19.5 3.5 
49.765 1 P -181.5 18.5 -2.5 
49.7687 1 P -179.5 14.5 0.5 
49.7724 1 P -180.5 14.5 7.5 
49.7761 1 P -183.5 13.5 9.5 
49.7798 1 P -185.5 3.5 15.5 
49.7835 1 P -173.5 10.5 10.5 
49.7872 1 P -176.5 16.5 10.5 
49.7909 1 P -174.5 10.5 13.5 
49.7946 1 P -171.5 13.5 13.5 
49.7983 1 P -162.5 12.5 8.5 
49.802 1 P -166.5 12.5 8.5 
49.8057 1 P -163.5 10.5 10.5 
49.8094 1 P -164.5 7.5 10.5 
49.8131 1 P -167.5 4.5 10.5 
49.8168 1 P -166.5 10.5 8.5 
49.8205 1 P -161.5 8.5 7.5 
49.8242 1 P -163.5 8.5 0.5 
49.8279 1 P -160.5 8.5 -0.5 
49.8316 1 P -159.5 7.5 -6.5 
49.8353 1 P -161.5 0.5 -9.5 
49.839 1 P -162.5 2.5 -14.5 
49.8427 1 P -160.5 5.5 -15.5 
49.8464 1 P -166.5 -0.5 -8.5 
49.8501 1 P -161.5 5.5 -11.5 
49.8538 1 P -163.5 -1.5 -9.5 
49.8575 1 P -163.5 3.5 -11.5 
49.8612 1 P -165.5 0.5 -3.5 
49.8649 1 P -161.5 0.5 -3.5 
49.8686 1 P -166.5 -0.5 -3.5 
49.8723 1 P -167.5 -3.5 -5.5 
49.876 1 P -163.5 -7.5 -3.5 
49.8797 1 P -161.5 -4.5 -6.5 
49.8834 1 P -160.5 -0.5 -1.5 
49.8871 1 P -161.5 -9.5 1.5 
49.8908 1 P -157.5 -6.5 0.5 
49.8945 1 P -158.5 -3.5 8.5 
49.8982 1 P -160.5 -6.5 10.5 
49.9019 1 P -161.5 -11.5 14.5 
49.9056 1 P -163.5 -10.5 3.5 
49.9093 1 P -168.5 -8.5 0.5 
49.913 1 P -161.5 -7.5 3.5 
49.9167 1 P -162.5 1.5 -7.5 
49.9204 1 P -162.5 -2.5 -5.5 
49.9241 1 P -157.5 -2.5 -7.5 
49.9278 1 P -153.5 -5.5 -6.5 
49.9315 1 P -148.5 -3.5 -9.5 
49.9352 1 P -146.5 -4.5 -5.5 
49.9389 1 P -142.5 -1.5 -6.5 
49.9426 1 P -137.5 2.5 -8.5 
49.9463 1 P -136.5 -1.5 -7.5 
49.95 1 P -142.5 -3.5 -4.5 
49.9537 1 P -144.5 -5.5 -10.5 
49.9574 1 P -140.5 -9.5 -13.5 
49.9611 1 P -142.5 -3.5 -9.5 
49.9648 1 P -147.5 -6.5 -10.5 
49.9685 1 P -152.5 -14.5 -5.5 
49.9722 1 P -153.5 -7.5 -6.5 
49.9759 1 P -149.5 -9.5 -4.5 
49.9796 1 P -144.5 -16.5 1.5 
49.9833 1 P -144.5 -17.5 0.5 
49.987 1 P -147.5 -16.5 7.5 
49.9907 1 P -143.5 -11.5 2.5 
49.9944 1 P -145.5 -17.5 8.5 
49.9981 1 P -145.5 -17.5 8.5 
