# Supplementary material for: Pointwise error estimates in localization microscopy
Source: Nat Commun. 2017 May 3;8:15115. doi: 10.1038/ncomms15115 (PMC5418599; doi:10.1038/ncomms15115)
Supplement: Supplementary Data 1 — Collection of Matlab scripts to illustrate how we generated and analyzed synthetic data. See readme.txt for dependency information. [file ncomms15115-s2.zip › SPT_examples/readme.txt]

Below are a couple of example scripts that illustrate how the
synthetic data is generated and analyzed. The scripts were developed on Ubuntu Linux running Matlab R2015a. It also depends on the simulatin and analysis software from 
sourceforge.net/projects/smeagol/ 
github.com/bmelinden/uncertainSPT

Matlab toolbox requirements and paths are detailed in the individual scripts.
---
ex0: just generate a simulated movie

ex1: the simplest analysis path, from movie simulation to localization
analysis

ex3: same as ex1, but using a dot detection algorithm as well. The dot
detection code is written by Gareth Loy, see 
ex3_dot_detection/FRST/License.txt
---

Generally, the analysis runs in 2 steps, production and analysis,
which are named step1_... and step2_...

---
NOTE: if you get a mesord complaint about libstdc++.so.6, it means your
matlab version of libstdc++.so.6 is outdated compared to the one mesord
requires. A possible workaround (on linux at least) is to change the
symbolic link in the matlab library to point to the system lib, e.g. (on
ubuntu)

cd /usr/local/MATLAB/R2016b/sys/os/glnxa64
sudo mv libstdc++.so.6 libstdc++.so.6.bck
sudo ln -s /usr/lib/x86_64-linux-gnu/libstdc++.so.6 libstdc++.so.6

We also refer to Mathwork support pages.
---
